# Supplementary material for: A bittersweet symphony: genetic insights into cider apple fruit quality
Source: G3 (Bethesda). 2025 Oct 19;16(1):jkaf241. doi: 10.1093/g3journal/jkaf241 (PMC12774593; doi:10.1093/g3journal/jkaf241)
Supplement: jkaf241_Supplementary_Data [file jkaf241_supplementary_data.zip]

Archive with 13 entries (13 files):
- G3-2025-406078R1_Figure_S1.png
- G3-2025-406078R1_Figure_S2.png
- G3-2025-406078R1_Figure_S3.png
- G3-2025-406078R1_Figure_S4.png
- G3-2025-406078R1_Figure_S5.tif
- G3-2025-406078R1_Figure_S6.png
- G3-2025-406078R1_Figure_S7.png
- Supplemental_Figure_Legends_G3-2025-406078.docx
- Table_S1_G3-2025-406078.txt
- Table_S2_G3-2025-406078.txt
- Table_S3_G3-2025-406078.txt
- Table_S4_G3-2025-406078.txt
- Table_S5_G3-2025-406078.txt
