# Supplementary material for: A bittersweet symphony: genetic insights into cider apple fruit quality
Source: G3 (Bethesda). 2025 Oct 19;16(1):jkaf241. doi: 10.1093/g3journal/jkaf241 (PMC12774593; doi:10.1093/g3journal/jkaf241)
Supplement: jkaf241_Supplementary_Data [file jkaf241_supplementary_data.zip › Table_S1_G3-2025-406078.txt]

Table S1 : Phenotypic values estimated for the 253 apple accessions. Each row corresponds to an accession, with columns representing phenotypic traits total polyphenols (TP), titratable acidity (TA), pH, soluble solid concentration (SSC), and individual sugars (glucose, fructose, sucrose, and sorbitol). These data was used as input for association mapping.
Genotype	TA	pH	SSC	TP	Glucose	Fructose	Sucrose	Sorbitol
Adamss_Pearmain	8.01	3.383	16.552	0.832	22.733	80.736	76.784	8.415
Alamaka	1.962	4.616	10.249	0.802	30.007	66.573	10.987	4.204
Alkmene	3.483	3.692	14.906	0.665	20.489	83.286	60.552	9.89
Amere_de_Berthecourt	1.895	4.407	15.28	2.291	44.691	102.62	29.223	35.056
American_Forestier	2.409	4.264	12.956	1.096	23.595	74.835	42.852	7.662
American_Summer_Pearmain	4.491	3.654	16.461	1.126	36.873	113.906	67.479	16.81
Amzr_Gauthier	1.811	4.358	15.417	3.108	37.353	92.376	32.502	15.854
Antonovka_Obyknovennaja	8.319	3.346	11.061	0.985	22.024	71.324	19.044	5.313
Antonowka_Safran	7.496	3.346	11.499	0.588	24.891	72.543	36.156	12.118
Arkansas_Black	6.161	3.494	13.306	0.609	21.043	76.937	47.079	6.01
Batul_Alma	5.388	3.568	11.906	1.689	18.989	75.877	34.588	8.41
Bedan	1.134	4.767	14.688	1.144	18.882	77.661	65.284	12.379
Bella_Scarlatta	9.738	3.313	10.749	1.229	13.578	65.466	40.313	3.311
Belle_Norman	1.506	4.636	10.673	0.744	24.683	78.672	28.851	16.991
Bellefleur_Krasny	4.828	3.468	11.41	0.465	22.176	78.854	37.836	3.82
Ben_Davis	3.711	3.784	11.648	0.588	17.095	66.653	47.14	6.576
Benham	4.961	3.704	12.561	0.875	33.084	72.842	23.657	5.083
Binet_Blanc	1.637	4.571	14.617	1.481	35.42	90.504	46.079	11.3
Binet_Blanc_Dore	3.417	4.201	16.398	1.531	17.608	81.006	71.748	23.123
Binet_Rouge	1.905	4.634	16.006	1.358	23.948	75.236	65.188	19.081
Michelin_1	2.036	4.389	13.228	1.273	19.415	57.112	63.176	11.246
Blahova_Reneta	3.51	3.949	13.89	0.724	25.7	71.857	56.275	8.129
Blanc_Mollet	1.954	4.464	14.548	2.398	19.92	95.481	41.587	15.596
Blanquina	6.236	3.463	12.363	0.575	21.274	56.574	22.653	6.147
Blue_Pearmain	6.623	3.596	16.623	0.731	32.039	92.347	43.59	16.651
Bonne_Hotture	7.577	3.501	14.373	0.672	26.62	77.763	54.057	8.713
Boutteville	1.177	5.068	15.361	0.998	20.36	94.75	52.277	16.314
Bramtot	2.912	4.116	19.21	3.709	35.56	116.378	40.291	37.727
Breakwells_Seedling	6.74	3.416	8.549	1.212	22.428	54.059	25.406	14.738
Britegold	1.874	4.201	14.499	0.711	49.051	98.203	25.511	27.159
Browns_Apple_1	7.216	3.261	9.45	0.519	22.557	69.878	39.64	5.082
Budagovsky_54_118	12.325	3.202	13.748	1.339	23.124	66.879	61.752	10.979
Budagovsky_9	12.297	3.148	11.817	1.089	18.885	67.923	51.4	8.641
Calville_Blanc_dHiver	7.475	3.408	13.061	0.68	15.661	48.004	82.791	5.433
Cap_of_Liberty	6.714	3.422	14.498	2.032	28.994	81.892	45.133	6.6
CC_14_45	6.146	3.468	12.994	1.386	28.913	63.289	29.587	6.204
Cheddar_Cross	6.494	3.458	14.561	1.21	28.36	67.598	36.809	6.96
Cherry_Pearmain	7.187	3.578	13.459	1.135	61.457	167.021	195.47	15.014
Chisel_Jersey	1.613	4.428	12.834	2.142	19.516	77.502	50.024	9.691
Cimetiere_de_Blangy	0.205	4.756	10.249	1.392	27.822	84.686	16.735	5.479
Clara	1.317	4.376	12.949	1.285	15.115	75.345	81.563	5.605
Clarke	0.819	4.626	12.649	2.122	37.183	85.284	14.495	6.499
Clearheart	6.006	3.604	12.494	1.314	26.018	65.686	38.625	11.785
Co_op_11	3.727	3.611	13.799	0.636	28.114	79.267	75.381	5.423
Coat_Jersey	1.858	4.611	14.591	2.894	33.858	78.897	27.624	20.368
Collaos	5.787	3.557	11.588	0.922	22.414	61.296	37.388	8.912
Coloradona	1.985	4.238	13.428	1.585	26.656	69.082	46.63	11.298
Colozette	1.56	4.108	11.928	1.348	17.457	54.953	43.345	4.614
Cornish_Aromatic	6.725	3.5	16.14	0.859	24.93	77.533	65.205	7.942
Cortland	3.914	3.626	12.72	0.493	19.886	63.282	51.34	4.701
Court_Pendu_Plat	6.859	3.575	16.908	0.852	33.645	74.228	69.579	14.824
Coxs_Orange_Pippin	5.157	3.689	16.913	1.3	30.502	91.131	58.651	13.27
Crab_C	1.251	4.488	13.006	2.68	29.452	83.229	32.738	4.772
Cristalina	4.336	3.705	13.005	0.554	28.099	75.237	45.212	13.066
Dabinett	1.323	4.614	12.494	1.495	24.124	88.811	29.274	7.425
Damelot	1.737	4.554	16.409	2.019	23.512	80.63	65.992	14.137
De_la_Riega	5.237	3.455	11.622	0.748	23.087	75.24	49.373	6.214
Dekkers_Glorie	1.976	4.376	13.99	0.668	29.508	65.179	27.793	9.004
Del_Cirio	3.669	3.941	12.928	0.754	26.912	74.951	30.754	8.75
Doux_Normandie	2.302	4.166	13.84	2.133	39.199	73.791	29.271	9.952
Drap_dOr_de_Guemene	4.678	3.689	13.673	0.909	22.659	53.384	53.927	6.334
Dufflin	7.102	3.324	14.887	1.262	20.3	90.375	63.514	9.865
Dulcis	1.678	5.082	16.092	1.174	11.35	25.408	64.407	2.073
Dunkertons_Late	2.031	4.646	14.04	0.582	30.405	63.467	70.449	10.008
Durona_de_Tresali	5.94	3.582	13.423	0.699	20.177	73.433	47.914	11.827
Edelroter	6.304	3.622	14.365	0.54	21.951	84.809	70.856	11.537
Edward_VII	8.72	3.232	12.606	0.74	21.388	87.295	44.94	5.519
Ellis_Bitter	1.376	4.482	11.037	1.405	28.842	80.098	34.948	4.674
Ellisons_Orange	3.955	3.531	13.899	0.679	21.713	72.408	60.632	8.827
Empire	3.916	3.552	9.664	0.24	14.527	75.942	46.131	4.766
Esopus_Spitzenburg	5.693	3.484	13.323	0.699	23.381	89.781	70.465	7.15
Eurika	4.31	3.598	12.361	0.603	26.678	87.799	51.611	7.12
False_French_Crab	13.382	3.159	10.839	0.403	19.251	54.478	43.286	3.949
Fauxwhelp	6.019	3.464	14.326	1.539	29.242	91.973	42.468	6.335
Fenouillet_de_Ribours	5.366	3.539	14.66	0.98	39.344	82.102	32.274	9.348
Fillbarrel	2.765	4.165	14.75	1.957	33.817	84.519	58.762	14.7
Finkenwerder_Prinzenapfel	8.335	3.411	12.82	2.366	17.053	89.494	65.077	14.298
Freiberg	1.413	4.957	13.006	0.657	18.22	64.232	67.351	4.128
Frequin	1.348	4.636	13.549	2.361	18.823	76.703	52.474	8.557
Frequin_Audievre	1.69	4.881	13.594	1.371	24.643	73.985	59.133	8.902
Frequin_Lacaille	2.715	4.336	12.72	2.087	16.112	52.438	59.141	14.633
Frequin_Tardive_de_la_Sarthe	2.303	4.336	14.884	1.066	31.71	83.415	50.114	13.984
Friandise	5.904	3.594	14.721	0.693	19.905	81.248	77.266	9.176
Frostproof	2.813	4.291	16.161	3.332	15.524	95.997	78.366	14.568
Fuero_Rous	1.515	4.548	16.502	3.358	22.966	90.621	76.234	24.333
Gala	2.522	3.971	11.283	0.642	17.727	72.514	45.775	3.738
Geeveston_Fanny	2.708	3.962	12.048	0.747	18.439	73.205	55.26	6.266
Geneva	7.389	3.3	7.949	1.451	14.533	68.407	16.407	1.776
Gewurzluiken	4.594	3.606	13.885	0.804	30.283	85.463	37.452	15.67
Glockenapfel	8.25	3.226	13.99	0.447	21.855	66.521	61.786	7.432
Gloria_Mundi	5.58	3.551	13.628	0.66	30.851	65.155	46.547	7.226
GMAL_3232.g1	5.985	3.796	16.243	0.591	47.957	105.934	39.081	24.536
Golden_Delicious	6.052	3.636	14.099	0.537	13.262	72.199	56.372	3.291
Golden_Harvey	8.15	3.446	16.49	0.646	22.577	90.731	82.856	16.745
Golden_Pippin	6.372	3.431	12.69	0.83	17.714	63.481	48.859	4.408
Golden_Russet_1	5.089	3.583	16.673	0.67	25.112	91.644	68.122	13.526
Grenadier	6.979	3.352	11.94	1.024	19.908	75.711	42.769	5.25
Grimes_Golden	4.758	3.636	13.106	0.635	14.35	69.522	62.736	5.147
Grise_Dieppoise	1.027	4.87	20.716	2.61	18.444	69.358	118.993	27.055
Grosse_Mouche	7.859	3.296	12.682	0.955	23.934	74.553	37.346	13.089
Harrison	5.595	3.64	16.163	0.849	18.526	65.617	100.353	18.125
Harry_Masters_Jersey	1.294	4.738	13.961	2.34	32.386	73.574	30.247	12.942
Hedwigiae	14.153	3.186	15.149	1.631	15.397	59.932	70.814	15.097
Holaart_Doux	1.378	4.657	13.971	1.279	37.213	91.322	44.573	9.033
Hubbards_Pearmain	5.603	3.559	14.223	0.764	20.273	62.093	52.662	6.856
Hubbardston_Nonsuch	2.745	3.798	11.961	0.715	13.375	59.582	48.987	4.444
Hudsons_Golden_Gem	3.227	4.021	15.494	0.612	17.673	66.365	78.966	9.181
Hvid_Vinter_Pigeon	5.617	3.46	12.076	1.222	30.031	77.268	32.587	6.356
Hyslop	10.93	3.387	14.981	1.736	13.336	42.333	101.008	10.306
Inducoa_No_1	4.536	3.584	12.161	0.725	19.904	62.238	53.427	6.746
Isle_of_Wight_Pippin	10.228	3.449	15.42	0.97	29.263	95.201	48.544	12.222
Jefferis	4.059	3.741	14.594	0.713	22.86	73.399	57.329	7.445
Jonathan	6.527	3.403	12.973	0.581	23.013	72.979	48.996	7.041
Kamsomolez	6.727	3.455	10.681	0.714	16.009	69.289	30.375	7.67
King_David	8.563	3.391	11.287	0.31	18.919	57.969	49.952	3.809
King_of_the_Pippins	5.002	3.727	12.906	0.869	27.146	75.831	65.322	6.143
Kingston_Black	4.522	3.733	13.926	1.11	29.647	82.161	38.366	11.342
Kola	20.978	2.902	10.098	2.181	15.305	43.883	42.758	3.655
Kulon_Kitaika	7.423	3.366	15.249	0.886	22.041	74.597	65.082	14.853
Lambrook_Pippin	6.585	3.424	15.761	2.458	39.904	104.116	33.123	7.843
Landsberger_Reinette	5.925	3.536	13.29	0.927	29.37	84.256	30.661	10.263
Langworthy	4.257	3.553	12.018	0.88	18.771	75.58	41.912	8.2
Lantun_Talvi	11.726	3.121	12.394	1.135	16.647	57.925	50.347	3.578
Launette	2.177	4.311	15.96	3.865	31.685	90.036	45.52	18.919
Laxtons_Pioneer	7.999	3.236	11.599	0.544	13.62	76.769	42.956	5.149
Le_Bret	1.763	4.554	13.174	0.581	28.04	85.277	41.681	5.148
Lemon_Pippin	3.564	3.796	12.099	0.944	33.289	89.299	21.57	11.878
Liberty	6.084	3.436	13.173	0.468	23.119	77.287	48.475	7.179
Lombarts_Calville	8.694	3.471	14.561	0.675	25.571	74.882	57.929	6.264
Macoun	3.88	3.71	12.109	0.443	26.535	91.741	28.144	6.753
Major	1.516	4.527	15.022	2.196	26.645	79.404	45.125	20.527
Manche_Rouge	1.523	4.201	12.43	2.952	30.083	77.991	29.903	8.163
Margil	4.316	3.814	14.565	0.764	26.18	74.935	62.029	15.617
Marin_Onfroy	1.753	4.453	11.7	1.516	37.43	63.973	21.821	16.377
Martha_Crab	8.891	3.243	13.729	1.298	34.449	92.802	39.851	4.53
Maude	4.291	3.728	12.894	0.827	22.626	73.813	34.393	6.476
McIntosh	5.646	3.429	12.506	0.64	19.685	76.406	35.458	5.809
Medaille_dOr_1	2.787	4.302	15.39	3.226	30.413	87.62	55.182	16.973
Merton_778	10.03	3.261	11.228	0.721	19.997	70.22	39.546	7.564
Merton_Beauty	8.535	3.384	14.194	1.028	14.097	57.398	75.618	4.7
Merveille_de_Vitry	1.846	4.35	15.798	1.522	29.19	88.356	47.729	20.01
Mettais	1.791	4.624	16.147	2.385	13.824	72.617	62.491	17.666
MM_106	8.387	3.457	12.625	1.208	26.445	71.614	40.423	10.631
Mother	2.786	3.847	13.273	0.859	21.988	65.091	48.033	5.827
Muscadet_de_Lense	2.327	4.221	14.957	2.236	46.543	92.716	33.755	12.568
Nanot	8.801	3.155	9.117	0.868	21.397	67.048	17.861	3.391
Neverblight	6.809	3.433	13.716	2.09	24.836	95.618	36.083	13.192
Newtown_Pippin	6.759	3.476	12.39	0.604	20.274	72.524	49.037	8.833
Noel_Deschamps	2.44	4.346	13.834	1.718	33.567	84.422	35.997	16.038
Nonpareil	5.821	3.611	11.723	0.626	17.817	59.623	58.531	6.077
Norfolk_Royal_2	6.959	3.515	11.592	1.918	69.856	214.922	54.057	4.184
Northern_Spy	4.907	3.483	13.652	0.966	25.913	81.368	45.898	5.325
Okanagan	6.879	3.503	10.54	1.395	6.978	53.345	51.141	1.27
Old_Pearmain	6.831	3.433	12.348	0.637	26.635	83.577	48.509	5.6
Ottawa_4	6.703	3.478	17.225	0.887	38.069	103.574	143.674	21.493
Otterson	7.059	3.466	10.487	1.189	5.041	47.298	11.665	5.716
P_2	13.843	3.098	12.072	1.708	29.565	83.86	18.362	6.135
Paradis_Do_Vayre	3.958	3.543	13.216	0.816	18.718	56.296	64.242	6.844
Peau_dAne_2	2.154	4.495	19.301	1.825	35.376	92.247	47.401	35.242
Pepa	1.528	4.445	14.272	1.277	37.559	74.964	30.937	19.784
Perico	5.17	3.52	12.472	1.036	29.536	80.212	36.978	11.061
Pero_Mingan	6.647	3.435	11.748	0.702	14.795	69.293	48.902	7.122
PI_613955	12.542	3.211	10.794	1.272	19.461	73.071	23.248	3.983
PI_629317	4.542	3.712	13.636	0.924	24.792	75.244	25.239	8.847
PI_633920	5.964	3.589	12.544	0.893	10.228	48.523	60.363	7.762
PI_644199	8.831	3.205	9.459	0.827	-6.016	4.69	-1.696	-5.257
PI_644200	7.974	3.342	11.792	0.941	17.907	90.451	68.88	1.39
PI_644205	1.574	5.025	15.525	1.114	39.899	111.032	83.107	23.102
PI_644208	5.681	3.598	9.059	0.961	26.167	90.844	168.109	4.103
PI_644215	8.469	3.453	15.459	1.404	-0.405	44.006	85.916	2.543
PI_644216	3.82	4.073	14.809	0.98	0.039	33.125	48.772	-2.908
PI_644217	5.407	3.545	10.192	0.607	8.453	5.584	2.77	-4.915
PI_650960	6.857	3.388	12.925	0.983	46.358	180.014	70.436	0.829
PI_650964	10.375	3.178	10.592	1.492	32.91	115.101	71.796	0.739
PI_650972	3.981	3.617	11.614	2.56	12.806	82.039	34.737	7.351
PI_650982	13.174	3.142	11.125	2.659	23.825	105.681	45.317	0.186
PI_650994	0.503	4.879	12.914	2.436	20.459	72.463	53.673	14.194
PI_657039	21.57	3.021	12.693	4.85	9.878	53.232	56.076	8.892
PI_657065	14.462	3.079	8.97	1.264	8.489	51.626	33.981	3.083
PI_657100	1.008	5.298	17.528	1.332	24.194	77.275	74.186	28.197
Pigeonnet	9.089	3.321	10.761	0.568	24.201	81.753	50.119	8.456
Pigeonnet_Blanc	6.594	3.334	12.856	0.818	27.027	83.586	44.717	10.054
Pohorka	4.577	3.58	12.185	0.344	14.798	53.548	40.757	5.655
Polish22	1.224	4.17	12.049	0.555	24.64	64.232	35.445	9.304
Pomme_Grise	5.869	3.591	14.828	0.664	17.178	72.362	54.914	13.763
Pomme_Thoury	2.201	4.234	12.287	1.261	25.63	70.005	38.757	10.137
Pommier_Llorca	2.08	4.802	14.673	1.114	24.513	74.738	54.46	8.213
PRI_14_152	8.543	3.365	12.959	0.754	2.88	52.492	82.846	-1.3
PRI_2190_1	3.23	4.16	18.149	5.943	29.887	81.903	60.385	25.552
PRI_2482_100	2.899	3.826	12.649	0.445	23.286	68.725	41.927	3.928
Pups_Fleurie	6.82	3.476	12.399	-0.041	19.268	69.185	63.538	11.242
Pups_Jeannette	7.921	3.37	13.114	0.495	14.033	67.706	60.181	11.232
Pups_Tego	1.148	4.67	14.782	0.816	18.305	68.048	77.564	11.458
Ralls_Janet	5.546	3.576	12.256	0.365	28.44	72.301	51.594	6.228
Raxao	6.775	3.393	12.622	0.668	32.908	81.117	23.3	8.79
Red_Astrachan	4.103	3.631	12.361	1.223	29.208	68.909	42.874	3.509
Red_Flesh	10.539	3.22	11.381	1.45	17.107	49.092	49.763	7.18
Red_Jacket	7.771	3.434	12.794	2.321	33.338	61.046	43.382	12.033
Red_Jersey	1.614	4.476	12.338	2.407	29.85	80.667	33.998	12.346
Red_Sauce	11.142	3.174	13.144	0.663	14.606	89.58	51.095	5.466
Redfield	6.475	3.428	11.664	1.419	16.1	74.319	43.748	5.78
Redstreak	3.98	3.984	13.794	1.124	25.425	57.273	37.647	32.389
Reine_des_Pommes	5.7	3.603	14.385	0.593	29.998	82.348	58.477	9.233
Reineta_do_Caravia	8.311	3.342	11.938	0.562	12.936	56.736	63.005	5.931
Reinette_Clochard	7.266	3.482	14.59	0.608	22.7	80.961	56.246	11.494
Reinette_de_Champagne	8.468	3.281	12.931	0.609	21.546	72.656	38.485	7.332
Reinette_de_Grez_Doiceau	6.922	3.564	10.494	1.061	27.611	49.654	19.39	5.851
Reinette_de_Versailles	5.712	3.501	13.528	0.857	19.87	51.623	55.341	4.796
Reinette_du_Mans	5.605	3.598	14.994	0.538	33.011	93.678	65.614	12.613
Reinette_Franche	6.375	3.481	14.009	0.72	22.417	62.441	63.784	7.755
Reinette_Jaune_de_Butzel	3.093	3.948	12.428	0.668	26.792	58.636	36.451	7.959
Reinette_Thouin	7.769	3.491	11.023	0.674	29.086	77.725	35.086	10.935
Repinaldo_do_Liebana	1.732	4.576	13.354	0.619	15.759	64.92	60.839	5.555
Roberts_Crab	7.459	3.526	11.307	1.052	14.21	58.552	17.105	11.056
Rose_Bud	4.366	3.571	11.606	0.316	17.926	59.016	56.364	3.953
Ross_Nonpareil	7.513	3.586	17.321	1.027	20.085	76.483	83.685	7.223
Roter_Trierer_Weinapfel	8.786	3.295	12.622	0.804	24.163	68.318	38.595	11.934
Royal_Wilding	0.374	5.076	12.182	1.077	24.695	61.923	36.657	13.708
Saint_Martin	1.027	4.43	13.682	0.961	32.281	79.481	41.601	16.628
Sangre_de_Toro_Code_84	0.578	4.669	12.788	0.816	13.385	62.568	40.149	5.293
Schoner_von_Nordhausen	6.663	3.327	12.673	0.572	23.762	92.446	38.863	4.564
Silvercup	1.341	4.479	13.898	2.032	22.364	69.215	52.388	16.572
Skyrmes_Kernel	7.505	3.324	12.887	1.489	19.401	79.397	56.177	7.699
Slocan	13.369	3.156	12.049	1.666	17.935	75.754	36.272	7.817
Socker_Miron	0.854	4.61	14.516	1.709	25.754	92.7	33.23	16.9
Spencer_Seedless	4.34	3.769	13.406	0.719	34.009	61.274	64.937	13.2
Stembridge_Cluster	5.78	3.469	11.893	0.793	18.35	52.556	62.041	17.052
Stembridge_Jersey	1.41	4.574	13.121	2.699	23.24	76.45	45.731	8.055
Stoke_Red	4.871	3.619	13.497	2.356	28.62	104.729	25.754	13.162
Sturmer_Pippin	8.703	3.261	12.356	0.575	15.092	67.398	59.399	5.973
Sunset	5.702	3.424	12.979	0.654	37.95	75.44	34.607	7.642
Sweet_Coppin	1.218	4.424	12.394	0.91	46.463	142.251	47.064	7.448
Tale_Sweet	1.929	4.384	13.954	1.115	31.609	77.037	44.729	8.736
Tardive_Forestier	3.305	4.018	13.009	2.994	31.852	86.083	20.648	13.754
Taylors	1.506	5.218	12.506	0.828	21.514	68.557	48.977	16.016
Teign_Harvey	6.383	3.476	11.215	1.404	23.352	68.782	33.559	10.279
Thorgauer_Weinapfel	5.739	3.642	12.923	0.795	33.236	84.779	45.514	10.613
Twistbody_Jersey	2.028	4.35	11.217	1.055	16.37	75.381	38.091	4.066
Unnamed_12	1.895	4.554	13.543	1.488	27.871	82.961	37.972	15.644
Vista_Bella	8.83	3.448	11.894	1.076	21.565	67.138	38.25	4.164
Weidners_Goldreinette	6.502	3.436	12.673	0.454	21.117	63.257	65.057	5.372
Weisser_Wintertaffetapfel	6.799	3.642	11.523	0.63	17.708	69.468	40.498	7.312
White_Jersey	2.049	4.446	14.143	1.378	28.556	86.911	55.349	1.498
Whitney_Crab	3.88	3.76	14.449	0.384	33.374	67.433	52.17	17.193
Wickson	9.804	3.433	12.898	0.192	16.111	66.23	55.938	15.101
William_Crump	8.703	3.28	13.156	0.749	18.688	64.958	56.662	5.923
Winesap	4.984	3.576	12.953	0.549	28.726	70.379	51.274	6.855
Winter_Banana	4.263	3.696	12.69	0.714	24.584	67.324	50.175	6.283
Wotanda	11.699	3.124	8.498	1.43	23.089	42.619	25.834	3.757
Xuanina	8.019	3.357	12.088	0.596	25.566	73.852	35.133	7.731
Yellow_Bellflower	6.154	3.608	11.728	0.633	19.213	55.506	40.003	4.129
Zavergravelu_Rouge	4.893	3.544	11.39	0.745	12.798	56.368	56.384	9.758
Zuccalmaglios_Renette	10.266	3.466	12.487	0.627	19.553	65.278	59.379	7.172
