# Supplementary material for: A bittersweet symphony: genetic insights into cider apple fruit quality
Source: G3 (Bethesda). 2025 Oct 19;16(1):jkaf241. doi: 10.1093/g3journal/jkaf241 (PMC12774593; doi:10.1093/g3journal/jkaf241)
Supplement: jkaf241_Supplementary_Data [file jkaf241_supplementary_data.zip › Table_S2_G3-2025-406078.txt]

Table S2 :Genotypic data for the 10,321 SNP markers used in the study. SNPs are coded numerically (0, 1, 2) to reflect homozygous reference, heterozygous, and homozygous alternate alleles. Rows represent SNP markers, and columns represent individual apple genotypes.																																																																																																																																																																																																																																																																																																																																																																																																																																																																																																																																																																																																																																																																																																																																																																																																																																																																																																																																																																																																																																																																																																																																																																																																																																																																																																																																																																																																																																																																																																																																																																																																																																																																																																																																																																																																																																																																																																																																																																																																																																																																																																																																																																																																																																																																																																																																																																																																																																																																																																																																																																																																																																																																																																																																																																																																																																																																																																																																																																																																																																																																																																																																																																																																																																																																																																																																																																																																																																																																																																																																																																																																																																																																																																																																																																																																																																																																																																																																																																																																																																																																																																																																																																																																																																																																																																																																																																																																																																																																																																																																																																																																																																																																																																																																																																																																																																																																																																																																																																																																																																																																																																																																																																																																																																																																																																																																																																																																																																																																																																																																																																																																																																																																																																																																																																																																																																																																																																																																																																																																																																																																																																																																																																																																																																																																																																																																																																																																																																																																																																																																																																																																																																																																																																																																																																																																																																																																																																																																																																																																																																																																																																																																																																																																																																																																																																																																																																																																																																																																																																																																																																																																																																																																																																																																																																																																																																																																																																																																																																																																																																																																																																																																																																																																																																																																																																																																																																																																																																																																																																																																																																																																																																																																																																																																																																																																																																																																																																																																																																																																																																																																																																																																																																																																																																																																																																																																																																																																																																																																																																																																																																																																																																																																																																																																																																																																																																																																																																																																																																																																																																																																																																																																																																																																																																																																																																																																																																																																																																																																																																																																																																																																																																																																																																																																																	
Genotype	8921	8922	8923	17241	2965	2280	7672	17428	17427	8790	8785	8787	8788	8789	17247	662	636	8888	8887	8886	6184	6186	6199	10463	10462	10460	10459	10457	10456	16668	10458	13610	17853	17852	9626	9627	15723	15724	9631	9633	9634	9635	9636	8920	8918	8917	8916	17578	12371	12373	12374	12375	16294	16295	8925	8924	15564	17897	17896	17895	17894	15932	16526	16525	16523	17583	8931	8933	8934	1169	8935	8936	15567	15566	8940	8939	8938	8941	66	8974	8976	8977	12352	519	8992	8995	771	17802	4557	4556	4555	4554	9019	9020	9021	9023	9024	3176	8998	8999	536	9001	15688	15687	9457	9461	9458	9456	2728	789	416	2004	2002	9031	9028	9033	9034	9035	145	1496	9038	2754	15541	15543	15544	15545	9053	2036	9051	9050	9049	9048	9046	9045	9044	9043	9042	9041	9040	9062	9063	9064	9066	1524	437	3210	824	9069	9070	9071	9072	9073	9074	15587	15589	9076	2058	827	2061	3213	1540	17255	17256	17257	326	2782	9082	9083	9084	9085	9087	9088	9089	15904	9097	9099	9107	655	2091	16364	16363	531	10081	869	9119	870	2101	9120	1562	1563	15603	15605	17877	15610	15611	15612	2571	9131	2813	1573	2108	3221	660	2814	9135	9136	9137	1575	9139	9140	9141	9142	2572	872	2113	9145	9151	81	2578	9165	9163	9162	2128	1589	9153	9154	9155	9156	9158	9159	551	9160	510	9177	9178	2856	9179	9180	9181	9182	9183	9185	9168	9174	9205	9204	98	9202	9199	15627	15626	15624	1664	15620	15618	9194	1332	9189	9187	529	919	2859	9224	9225	9226	1627	9228	9230	9232	9233	9234	9235	9236	2346	6914	15640	9262	2915	194	3251	9265	9266	9267	9268	9269	9272	59	9273	9274	9275	9276	9277	9278	990	9279	9280	2625	9283	17114	991	9284	9285	9286	995	9287	9288	9289	9290	9292	9293	997	374	15652	15653	15657	15656	9303	9301	9300	9299	9298	9328	9327	9322	9321	9320	9319	9318	2256	3375	2950	9341	9342	9343	704	9347	210	9348	9349	9350	9351	9358	9359	9360	592	9367	2284	9371	2285	9373	9374	1051	1737	9376	1387	9379	9380	1739	570	2640	1744	9383	9384	2292	9411	9412	9415	15660	15661	15662	15665	15666	9417	9418	9419	9420	9421	3018	3019	1084	1780	9424	9425	9426	9427	516	723	9429	9431	9433	9434	1094	9435	9436	3027	1789	1790	9437	9439	9443	170	15668	15671	15672	15673	17274	17276	17277	17281	9446	9447	9448	481	3031	9450	3033	2343	2344	15676	15679	15680	15681	15682	15683	1408	9453	9454	9455	15684	15685	15686	15689	9464	9465	9466	17294	2746	2747	1500	805	9469	9470	3204	9472	1507	264	9475	9476	2031	2033	9478	9480	9481	9482	9483	9485	9486	9487	9583	9586	9587	9589	882	9492	9493	2580	886	2828	3227	2136	1322	2142	9494	9495	9496	9497	9498	2191	9499	9500	9501	1648	342	9502	9504	9505	9506	9507	9508	9510	9511	3260	9512	9513	2267	15696	17296	17297	17298	17299	17300	17301	17302	17303	17304	2645	1755	15697	15698	15699	15701	15702	2331	365	1089	17306	17307	17308	17310	17311	3369	3370	2665	9519	3074	9520	9521	3075	18018	317	15704	1842	1153	2396	9524	9525	9527	9528	9529	9530	9531	9533	1154	17313	17314	17316	3299	2400	2401	1158	2404	9535	9536	9538	9539	9541	9542	744	9543	15709	2409	15710	15711	15712	2417	48	9546	2418	9547	9548	9549	9550	9551	9554	2429	9555	9558	9560	17879	17882	17883	17884	17885	17886	2446	2449	9569	9570	9572	1910	9576	9577	9578	17332	17333	17335	17336	3317	112	1916	1917	1438	1918	1203	3132	2469	9581	17887	17888	17889	17346	17348	17349	17350	17351	3148	17355	17354	17352	159	1932	2485	1225	3147	9603	9605	9606	9607	9609	9610	9611	9612	9614	9615	1963	3341	1261	1262	11398	11399	777	2716	1988	15726	282	1451	15720	15721	9647	17363	17367	2536	1281	9648	9649	9650	9651	9652	9653	2726	9654	9655	9656	2727	2729	253	9657	9659	176	794	9660	9664	9665	2539	795	2012	2013	2541	2734	3197	632	11732	1514	1511	338	9679	2034	9677	9675	9674	9673	9672	1510	15733	15732	15731	1520	1521	2767	2552	9688	9689	9690	89	17371	17373	17374	1298	9692	9695	9696	9697	9699	9700	9701	9702	9703	9705	9706	9707	9708	9709	9710	76	9713	1532	9716	1300	33	829	2063	830	9717	9718	9719	9720	9721	9722	2070	1304	9724	2071	9725	9726	9727	91	2072	9731	9732	9733	9734	9735	2565	2086	9736	9737	9738	9739	9742	9744	571	15737	15738	15739	860	15090	15089	15088	15086	15084	15083	15082	9749	9750	9751	9752	9754	9756	9757	868	2099	9758	9759	9760	9761	9762	9763	9764	9765	9766	9772	9773	9774	9775	1576	1577	2111	2816	6306	6307	6308	6309	6310	6311	9102	9783	9784	9785	2579	2823	9787	884	2825	2131	1590	1591	2827	9790	9791	9794	15750	15751	9797	887	9798	888	9799	9800	9801	9796	2134	3226	889	241	1592	2830	897	9802	9807	9808	9809	9810	9841	9842	9844	915	9846	9847	9848	477	9851	9853	16191	16190	16189	16188	9893	9891	9890	9889	9840	943	2879	9887	9886	9860	9861	9862	9863	9864	9866	9867	9868	9869	5342	5343	5345	5346	5349	9901	9903	9904	1645	9905	9906	9907	1349	9910	9911	1350	2901	2203	218	3350	3349	3351	3357	15757	15756	489	17487	17486	17484	517	9956	9955	9954	9953	5264	1662	446	2618	690	16320	12281	12280	12279	9927	1668	9928	9929	53	2221	2222	9940	9942	9943	9944	9945	9947	999	9948	9951	9952	998	2923	2924	695	2231	1001	3259	9986	9987	9989	9990	1381	1382	1036	2271	10003	10005	10006	2278	2963	2279	1723	15778	10017	10018	10019	10021	10024	288	2296	1389	10025	10026	10028	10029	10030	10031	10032	10033	1748	10035	10036	10037	3366	714	1758	3358	1065	499	1762	10040	2310	3360	3364	15785	15786	3275	716	2999	10042	10043	10044	10045	10046	10047	183	10048	10049	10050	10051	17389	17391	17392	17393	3353	3355	3354	3356	3365	15791	15794	10052	10054	10055	10056	10057	12171	12172	12173	12174	12175	12177	12178	12180	12181	10058	10059	10061	10062	10063	10064	10065	3010	3011	15800	15801	15802	304	10067	10068	10069	10070	10071	10073	15803	15804	15806	15807	3013	720	1080	2330	1081	10076	10077	10078	10079	17394	3030	10088	103	10090	10091	10093	3286	2354	10097	10098	10099	10102	1800	1410	1411	2355	1801	193	1110	3043	1802	3044	16955	16954	10111	10112	10113	10116	10117	1128	568	17398	17399	17400	10122	10124	10126	10127	10128	10129	10130	3296	10133	10134	10139	1137	1138	3067	10142	10143	10144	10145	10147	10148	1825	10150	2379	1140	10153	10157	1827	3070	2380	3071	1828	1141	10162	1831	10165	10166	10167	10168	10169	1420	530	1421	12276	12274	12271	764	1924	1216	2488	1980	10190	10192	10194	10195	10196	160	1987	1278	784	595	785	2724	225	10488	598	5825	5824	5823	5822	5820	5819	5818	596	2106	1595	10201	10202	10204	10205	10206	4231	4232	2200	4094	1670	10211	10212	10213	10216	10217	10218	509	16825	16821	10220	10219	15818	15819	15820	15821	15822	15823	15824	15825	3060	2376	1823	10229	10230	61	10232	10233	10234	10236	10240	10241	10242	10244	17822	17821	106	10246	10247	10249	10250	10251	10252	2415	10253	10254	2419	10255	10256	10257	10258	10259	453	10261	1432	3118	10265	10266	10267	1433	2458	10268	10269	10271	10274	1435	10275	10276	2462	46	2468	760	10279	10280	10281	1920	10283	17292	17291	17290	17289	17288	17287	17286	17285	17284	17283	10284	10285	10286	10287	10288	10289	1219	10291	10294	10295	1221	1930	325	10297	10298	10300	10302	10303	10304	10305	10306	10307	10309	10312	10313	10316	10317	10318	10319	10320	10321	10322	1953	1253	1954	15832	15833	15834	15835	15836	10323	10327	10329	10330	10333	1968	2706	3174	1267	1452	1271	10337	10339	15838	15840	15841	15842	15843	17903	17904	17907	17409	17410	17411	3346	10342	10343	10344	10346	2529	10349	10351	10352	10353	10354	10357	2532	10358	10359	10360	3192	3193	229	1989	83	15850	15852	15853	15251	15252	15253	1475	10376	2731	15546	1483	17413	17414	10379	3198	10377	10378	10380	10381	10382	10384	10389	10392	10393	10394	10395	467	10396	10397	2029	13267	13263	13262	10398	10399	10401	9366	1519	10405	10403	10404	10406	10408	10410	6570	6571	6572	6573	10414	2054	10415	10416	2055	10422	10424	10425	10426	10428	2074	10429	10431	532	839	16074	16075	16076	16078	16080	16081	16082	13413	13412	13411	13410	10448	10446	5913	856	2805	3219	10452	658	240	864	2097	10466	10468	15473	1582	15860	15861	1583	9958	9959	9962	10491	10492	10493	10494	10495	12768	12766	15863	2133	15865	555	15867	10496	10497	10504	10505	10506	10509	10511	10514	10515	10516	10518	10519	10520	10522	10526	542	10550	10549	10548	10546	10545	17899	10262	10561	10562	10565	18012	2181	2891	1646	10570	10571	10572	10573	10574	10575	10576	10577	2193	244	10578	10579	10580	10581	10582	10583	10584	15320	17098	17097	17096	17095	17094	15275	10585	17729	17730	17732	2616	10587	10588	10590	4819	10591	10592	10593	982	10595	366	2912	1357	10596	10597	10598	10599	10606	10608	10609	15471	8558	10611	10612	10613	323	10615	10616	10617	9057	9059	9061	10619	10623	10624	10627	10628	175	10629	10630	10631	2929	15877	17419	17423	10632	488	10635	10636	10637	10634	11401	11400	16071	16070	16069	16068	16067	16066	1022	10638	10639	10640	10641	10642	10643	10645	1700	10646	525	15886	15888	2631	458	10647	10648	10649	10650	10651	2632	1708	1713	10652	2956	1714	447	15894	15895	191	15896	15899	15900	15901	10663	10664	10665	10666	10667	10669	10672	10673	10674	10675	10676	1725	1045	10677	1736	10689	10690	10693	10694	10696	10697	10698	614	10700	10703	10704	10705	10707	10708	10709	10721	10720	10718	1064	1754	15911	15913	1070	718	3537	3536	3534	3533	3532	3531	3530	10723	10725	10727	1396	255	1774	1077	3526	3525	3524	3523	3522	3521	3520	3519	10757	10758	10759	10760	17994	17991	17990	17989	17755	17756	14230	721	17431	17432	17433	17434	1779	1082	17435	17436	10729	10730	1085	10736	10737	10738	15921	15922	15919	2357	10769	10770	10771	1412	10776	1804	3288	2358	1414	10778	10779	10782	10784	17437	10785	10786	10788	10789	10791	10792	10793	10794	3292	192	1118	2660	15923	15925	17438	17439	17440	10795	10796	10797	10798	10801	10805	417	3056	1812	10854	10853	10852	10847	10844	10843	10813	10815	10819	3295	1130	1417	1818	2369	15927	15928	15929	115	1131	10823	10824	10825	10826	10827	10828	10829	10831	10832	10833	355	17441	17442	17443	17444	17445	10836	10837	1824	2664	10840	10841	10842	14058	14057	14055	14053	14051	9641	14049	14046	14045	14044	14043	14041	14040	14037	14036	14034	14030	14029	14028	16724	16723	16722	16721	16720	16718	16717	16716	14021	14020	14019	14018	14017	15185	15187	15189	15191	15193	15198	15199	14068	14065	14064	14063	14062	9516	769	1247	10860	10861	1951	10862	10863	10864	2503	1959	17447	10866	10867	10870	10871	10872	10873	6849	10874	10875	10876	10877	10878	10879	10880	10881	8164	8165	8166	8168	17450	17452	17453	10891	2627	10893	10894	10895	7205	7206	7207	7209	7210	17455	17456	17457	17458	10899	10900	17908	17909	17910	17911	10901	10902	10903	10905	10906	10908	10909	10910	10911	1856	1857	1860	10917	2670	10918	10919	10920	2671	10921	15955	1171	2408	15958	10925	10926	10927	10928	10929	10930	10932	2428	3470	3471	3472	3473	3474	3475	3476	3477	14461	14462	14464	14465	14466	14467	14469	14470	14471	16901	16899	16898	12215	12217	12219	10933	10935	10936	10937	10939	10940	2445	752	15960	15961	15962	10943	10945	10946	10947	10948	10958	10959	10961	10964	10965	10966	14269	14270	14271	14272	14275	14276	14277	14267	14265	14264	14263	14262	14258	14257	14256	14254	12904	10973	10974	10975	10976	3145	10977	1443	2483	10980	1222	133	10981	10983	11583	11582	11581	11580	11579	11576	15964	11010	11014	11015	11016	11017	11018	11019	11020	11025	15970	11034	15978	1467	435	11057	625	11055	11054	11053	11052	11051	11061	11062	11063	11064	11065	11066	802	11074	2748	11076	637	11077	11078	11079	11080	1497	11081	11082	11087	11088	11089	11090	11097	11098	15982	15983	11099	11101	11102	11104	11106	643	11108	11109	1517	2046	11110	11121	11122	11123	11125	2770	11129	11130	2048	2049	260	11133	11137	11139	15986	15988	828	1301	11140	11142	11143	11145	11147	11148	11149	11151	11153	11155	11168	11170	11171	11172	398	1547	11173	11174	846	11177	3217	2085	2796	2797	2798	11182	11183	11184	15997	15998	16000	1308	2569	13148	13151	13154	11187	11188	11190	11191	11192	11193	11194	11195	16002	16003	16004	14814	14815	11197	11198	116	11199	11201	16007	16011	11211	11214	11215	11216	2121	3222	506	2123	2822	2824	17475	17476	2126	65	2127	11217	11218	11219	11220	11222	11223	11225	118	2129	11232	11233	11234	11238	892	11239	232	666	2839	898	16017	11247	11248	11249	11251	11252	11253	11254	11256	11258	2852	396	2854	11260	11262	11263	11264	17011	11265	11267	913	16021	16022	16023	2156	916	1609	1330	284	3235	2157	921	11272	11273	11274	11275	11276	11278	11279	11280	11281	922	341	1620	16025	16027	2165	457	11284	11286	2169	11290	11291	11292	11293	16028	16029	16030	16031	16032	16033	16034	11297	11298	11299	11301	11302	11303	11304	11305	11306	11307	11308	11309	16038	16039	16040	16041	16042	16043	946	16044	16045	1634	11310	11312	11314	11315	256	11316	11317	11318	1340	137	1640	2886	11319	2605	11322	1642	682	196	2188	3246	1647	92	2192	2894	11325	11326	11327	2895	11328	11329	2896	11330	966	968	2195	108	2196	11331	11332	16047	16049	16050	16051	16052	11334	11335	11336	1652	11337	11338	11339	11340	11341	1653	16053	16054	64	16056	1654	2206	2906	163	573	11989	11988	11986	11985	10533	10531	1811	546	2661	11981	11980	10484	14429	14428	14427	14426	14425	14424	14423	10481	10483	1413	57	1805	11976	11975	11972	11971	11970	1111	12221	12223	16303	16304	16305	7849	7844	7841	7838	7837	15323	15322	15321	7835	7834	7832	7827	7826	14380	14379	14377	10856	10857	10858	10859	2178	11726	11724	11723	11720	11719	11715	4825	14460	14459	14455	14207	14205	14481	14204	14197	11941	11942	11946	11915	11918	1083	3020	11925	11926	11927	11928	1401	11929	16258	16260	11934	4692	4691	4690	4689	4688	4685	4684	4683	4681	4679	4678	4677	17575	12791	12790	12789	12788	12787	12786	6526	6525	6524	6523	6520	10479	10478	10477	10475	10537	10538	10539	10541	10544	11914	11911	11910	11909	16256	16255	1395	11904	1765	11903	11902	2318	11901	11900	11899	11898	11897	16250	16252	16251	16249	16248	11893	11892	1759	11891	11890	11889	11888	11887	16243	16242	550	16241	11885	11884	11883	11881	4578	4580	4582	4585	4586	16298	12207	15745	15744	8827	9259	9258	11874	11873	11872	11871	16234	16233	16232	16231	16230	16229	2973	335	1049	1733	2283	2972	11864	11862	11861	11856	11855	11852	11849	11848	3264	11847	11843	11842	11841	17511	17513	17514	11828	11830	11833	11834	11835	11838	16216	16217	16218	16220	427	4174	1684	11790	1006	11792	11791	1005	1681	2240	1680	354	1003	11787	11785	2238	11783	6092	1673	1674	694	502	2920	16957	11760	11761	11762	11763	2619	11764	11765	13243	13239	16481	16483	16484	13238	13237	13235	13233	13232	13230	974	11759	11758	11757	11756	2209	11754	11753	11751	16212	973	13229	13228	13227	13226	13223	3662	3665	3669	3670	3676	3677	3678	3679	3680	3681	8140	8139	8136	8133	11743	11744	11746	11747	13261	13260	13256	13866	2160	675	11678	11680	11681	2161	11684	2861	2862	12432	12433	12434	12436	12438	12439	12440	12441	12442	11067	11068	11069	11070	11071	11072	11073	907	11672	906	11670	2589	11664	16187	16184	16183	11657	2141	226	2835	16182	1596	318	11650	2831	11648	11647	11646	11645	11644	11642	11640	11639	11638	2125	11635	1588	11634	11633	16171	16170	16168	16166	117	2577	2124	11626	11624	11622	11621	11620	2114	2819	11616	11615	11612	2112	871	7798	7797	7796	7794	7793	11610	11609	11608	11607	11606	11605	11604	1315	11567	249	11568	821	1297	3208	11602	11601	556	11596	17495	17494	17493	841	16158	16157	16156	2198	1348	17504	17503	17502	17501	2897	2612	11738	11735	9617	9620	9621	9622	9623	9624	9625	16124	11560	11559	11558	11557	11556	11555	17491	17490	17489	299	633	2735	11554	11552	11551	11550	11549	11547	1488	11546	2537	11540	11539	11538	11537	2001	16121	16120	16119	16118	16116	16115	16114	11536	11533	11532	11531	11530	11529	11528	11527	370	11526	622	2713	1985	1984	402	1270	11523	2708	11518	11516	14818	438	1269	11514	11513	1970	649	3212	2059	2555	2778	1531	1530	826	2554	2775	1529	11570	11569	645	2774	825	16155	16154	16153	16152	16150	16147	16146	16145	11508	2509	3166	1257	1255	11506	11505	11504	280	11502	11501	11500	3334	11499	11498	1948	11497	11496	3154	11495	11494	11493	3325	11480	11479	11477	2690	11476	11475	11474	11473	16109	11472	94	11471	11470	11469	11466	11464	11463	11460	1196	11458	11456	11455	11454	1195	3316	16108	16106	16105	16104	16103	16102	3120	11451	11449	11448	11447	11445	11444	11443	11442	11441	3111	11438	11437	11436	11435	11434	11433	11432	11431	11430	16099	16098	16097	16096	16095	16094	2433	1882	376	1881	1880	3313	749	11429	11428	11426	11423	16093	16092	16090	16089	11421	11420	11419	11418	11416	11415	11414	11413	11412	11411	11410	3084	3082	1847	1846	2398	1845	2393	343	2392	11408	11407	11406	11405	11404	1151	740	2395	16084	16083	11395	11394	11393	11392	523	971	2610	78	1644	2889	11387	11386	11385	2888	11384	17922	17921	17920	17919	810	452	2542	11377	11374	11373	11372	2745	2744	2741	2527	375	3182	1979	1977	11371	11370	11369	11368	1272	11367	11366	11365	1944	1239	1942	753	11361	11360	11359	11357	2454	207	1897	3114	2444	2681	2680	1188	11355	3092	1863	11351	4107	1799	1121	2378	11992	11993	125	11994	11995	14846	14845	11996	11997	11998	11999	12000	12002	12003	14505	14504	808	809	491	2040	17522	17523	17524	12009	12008	12006	259	12011	12012	12013	12014	12015	7508	7507	12017	2904	12020	12021	980	12022	12023	12024	12026	12027	12028	12030	12031	12032	12033	12034	12036	12038	12039	12040	12041	2308	15026	15027	12043	12044	12046	12047	12048	12049	12051	388	17528	12052	12053	12054	12055	12056	12057	1139	1826	16271	16272	16273	16274	16276	16277	16278	16279	79	1841	16280	16281	12059	12060	12061	12063	16283	16284	16286	16287	12066	12067	12068	12069	12071	1162	12072	12073	2406	12074	3300	3302	158	3303	1170	12075	12076	1867	1868	12132	1238	12134	12135	12138	451	2693	1183	1876	2423	2424	1184	2425	2426	1185	12080	12082	2427	12085	12086	12087	2678	2461	12094	12096	12097	1908	12098	12099	12101	347	1909	16974	16971	16970	762	12104	12106	12107	12108	12109	12110	17534	12114	12115	12116	12117	12119	12120	12121	12122	12123	12189	12187	779	2717	12186	12185	12184	12182	17554	12933	12204	12203	12201	12199	12198	8818	8819	8821	8822	8824	12168	12167	12164	12163	3178	12156	2519	503	12155	12153	12152	12151	12150	12149	6762	6761	6760	15110	15109	12262	12260	12259	12139	12140	12141	12142	12143	3171	12147	12148	12743	12264	12265	12266	553	14590	14588	14587	14586	12208	12209	12210	12211	12212	17542	17544	17545	12191	12192	12193	782	17546	14624	16311	16312	16313	16314	2736	307	796	2737	552	12289	12292	16728	4016	4017	4019	4026	4029	6555	6554	6551	6549	6548	6547	12255	12248	17254	9125	9126	8985	8979	8978	15558	15560	15561	15563	8907	8906	8905	8904	6699	6698	6697	6696	6695	17954	16351	16350	16349	16348	16347	16345	16344	16342	12300	12295	17124	15203	7277	7278	7279	7280	7281	7283	7284	7285	7286	12307	12309	12310	12312	12314	12315	2583	12316	12317	12318	2584	156	12319	16322	16323	16324	419	12324	12329	12330	16327	16328	16329	16330	2850	910	2146	12331	2147	12332	12333	12334	12335	12336	12337	12338	12343	12667	12666	12665	12664	12663	12662	12661	12659	12657	16406	16403	4597	4596	4595	4594	12650	12648	12345	12346	12347	12349	674	3234	1608	17555	17556	17557	16332	16333	16334	16335	16336	54	12354	12355	926	12358	12359	1334	2865	12360	12361	12362	1622	12368	2170	15815	15814	8245	1339	1636	950	12380	12382	12383	340	12384	12385	12386	952	12387	1638	12393	12395	17744	17996	17997	17998	17999	18000	16359	12399	16360	2907	1655	12403	12404	12405	12408	12409	2215	12412	12413	12416	1353	976	316	328	12419	17559	12421	12422	12423	12424	12426	12427	17560	983	12430	12431	2913	372	2914	1358	985	2219	12443	12444	12446	12447	12449	12450	12452	2229	2230	1000	2925	12456	12457	12458	12460	1002	2236	12464	2930	698	1682	12466	12467	1683	12468	12469	12471	12472	12473	12474	12476	12477	12478	12481	12484	12485	12486	12488	12489	2941	2248	1369	1013	2943	2250	16369	16370	16373	16374	2254	2255	1015	12491	12492	1016	12493	12495	12496	12497	12498	12499	12500	12502	12503	1694	12506	12507	2635	12521	12522	12523	487	12525	2636	1716	2637	1033	16386	16387	16388	12536	12537	12538	12541	12543	12548	12549	12552	12553	17564	16391	16392	16393	16394	16395	16396	16397	16398	1945	12561	12562	12563	12564	1947	272	2501	2721	1473	12565	12566	12567	12568	3195	12569	12570	12571	12572	12573	12576	12577	12578	12580	1578	12585	12587	931	2871	12592	12593	12594	12595	12596	12597	12599	1624	12600	699	12601	12602	2939	1368	2942	214	2945	2252	13685	13686	12604	12606	12608	2342	383	3034	12609	12612	12613	12614	12615	12616	12617	12618	12619	12621	2372	1133	12622	12623	12624	12625	12626	12628	3076	1152	12629	12635	12636	12637	12638	12639	12640	12641	12642	12643	12644	12645	12646	1849	2669	12669	1894	1895	16408	12676	16413	16414	16415	16416	16417	1218	564	17949	17951	17952	12681	12683	12684	12688	12689	12686	3152	12691	12692	539	1946	2496	12693	12694	12695	12696	12697	12699	17233	17234	17235	17236	401	12702	16418	2517	12706	12707	12708	3581	14488	14489	14490	3600	9924	9922	9921	9923	12709	12711	12712	16420	12713	12714	12716	11158	11159	11160	11162	11163	11164	11165	11167	16421	16422	16423	12721	12722	12724	1468	12725	12726	627	433	15773	15774	15775	16424	16426	12727	12729	1999	12730	12732	508	791	12735	12736	12737	15444	15443	8453	8452	11712	11711	11704	11703	11702	11701	16267	16268	12746	12747	12748	561	12760	12761	12762	12763	12771	12775	12776	12780	12781	12783	16428	16429	16430	16431	16432	296	12792	12793	12812	543	12813	16437	16439	7723	7725	7726	15293	15294	7727	7729	7730	7731	7732	7733	7736	12827	12828	12829	12830	12831	2120	12832	12833	15247	16454	16457	16458	12841	566	12843	16459	16461	16463	12844	12845	12846	228	2135	16470	16469	16467	16466	16465	12854	12852	12851	12850	16464	2593	12862	12863	12864	12865	538	16472	16471	12866	12867	12868	12873	12874	12875	12876	12877	12884	12886	12887	12896	12898	12899	454	12906	12912	12916	15594	15595	15596	15597	17260	17261	17262	16569	13171	13173	13180	16579	16580	16581	16582	16583	3487	3486	3485	3484	12926	3249	689	2212	200	1660	4098	4099	4100	4101	4102	4103	4104	4105	4106	17478	17479	17480	17481	17482	11380	11382	9208	9209	9210	9217	9218	9221	9222	17056	15133	10886	15949	15950	15951	15952	10897	986	12935	12936	12937	12938	691	12939	12940	12941	12942	12943	12944	330	12947	12948	12951	12952	12953	12954	12955	12956	12957	12958	12959	12960	12961	12964	16498	16499	12965	12968	12969	3255	2926	12980	1685	12981	16503	16505	12985	16513	16515	12992	1374	1699	1375	2257	12994	16517	16519	12995	2952	12997	12998	12999	13000	13001	13002	16529	16530	16531	13010	13015	13016	13017	13020	2273	13022	16534	16535	16536	16537	16538	13024	13026	13028	13029	13030	13031	13032	13033	16541	16542	16543	16544	16546	607	13034	13035	13040	13041	13042	2207	13043	13037	13039	1690	13044	13045	13046	1911	13052	13053	1915	77	17588	17589	17590	13054	13055	13056	13058	13059	13062	13063	13064	13067	155	13069	2551	1516	13075	849	13076	13077	13078	13079	1311	17609	17610	17611	17612	17613	17615	13126	13127	13128	13130	13131	13132	16556	16557	16558	16559	16561	16562	16563	17616	17617	17618	17620	17621	17624	13135	13136	13138	13139	13140	13141	13142	363	13156	13157	13158	13165	13166	13167	3124	17826	17825	13147	2422	1873	3161	3162	2502	16584	16585	16587	16588	13188	13189	13192	13193	13194	13196	13197	13200	13201	13202	13203	2512	13204	13205	2701	357	2702	2703	13206	13207	13209	1965	13211	13212	13214	13218	13220	13221	13222	14985	14984	14983	14980	14979	13248	13249	13250	13251	1986	18009	13268	814	262	13270	13271	13273	13274	641	13275	13900	13901	13902	13903	17735	17736	3206	16692	16693	16694	13283	171	2050	1525	2051	1526	13290	13291	2556	185	2062	13294	13298	652	13301	13303	16600	16601	16602	16603	2785	128	13305	13306	13307	13308	2073	13313	13314	13315	13316	13317	13318	12819	12820	12822	12823	12824	12825	12826	7078	7082	16604	16605	16606	16608	51	13329	13330	13331	13332	13333	13334	13335	13336	16612	16613	16615	13339	13340	13341	13342	13343	2092	2093	2094	13345	13346	2095	13348	13349	13350	13351	13352	13353	1566	1567	13356	13357	13359	13360	2811	13363	13367	13368	13369	13370	13371	13372	13373	13374	16633	874	1580	13378	13379	13380	13381	875	13383	13385	13392	13393	13394	13395	13396	13398	13399	13400	13401	13402	13403	13405	394	13407	13408	2137	549	2833	13416	13419	13420	13421	13422	2138	13423	223	2139	17069	17068	5211	5203	13435	13434	13433	13432	13427	17633	17634	676	5268	13439	13444	13473	13472	13470	13468	13467	13466	679	13465	13460	13456	13449	13451	13452	13454	13455	2599	319	16641	16642	16643	16644	13461	13462	13464	2604	166	1639	13474	13475	13476	13477	3244	13478	13479	67	13497	958	591	13496	13495	13494	8901	8897	8894	13493	13492	13502	13505	13507	5448	5449	5450	4478	4477	4476	4475	4473	13508	13510	16645	16646	16647	16650	16651	16652	266	12895	12894	12893	12892	12891	5576	16474	16473	13527	697	13520	13519	13518	13517	2228	1676	13516	13515	13514	13513	13512	13511	15105	15104	15102	13530	13531	2243	13532	13533	1688	1008	2936	2937	184	2938	15006	6111	6112	6115	4006	4004	4002	4001	4000	3999	4751	4756	4758	4759	4760	4762	4754	17515	11880	13538	13539	13540	13541	13542	13543	13544	13545	13548	1703	534	13558	13559	13560	13561	13563	13566	13567	13568	16659	16660	13569	13570	13571	13572	392	1037	3266	13573	13574	13575	13577	13579	13580	13581	124	13582	3267	13587	13588	13589	13590	13591	13593	110	13595	13596	13597	17636	17637	17639	17640	17641	1727	348	13613	13614	13615	13616	13617	13619	13621	16669	13625	2991	13633	13634	1757	13635	13636	13637	13638	13639	13641	9602	9601	9599	9598	9597	9596	13645	13647	13651	13652	13653	441	14244	14245	14246	14248	14249	14250	13656	13657	13658	13659	13660	13661	13662	13663	13664	13665	13666	13667	16675	16676	16677	16678	16679	1786	13670	13671	13672	13673	13674	13675	13676	13677	13679	13692	13693	13694	13695	13696	3085	152	13697	13699	13700	13701	13698	3090	3307	2416	1426	3108	3109	13703	13704	13705	301	13708	13709	13710	13712	2028	13716	13717	811	812	2052	835	17654	3220	17655	17656	17657	2103	1571	72	2107	1317	13722	13723	13724	13725	13726	13727	13728	13729	13730	17995	1598	345	13732	13733	13735	13736	3231	13737	13738	13739	1329	486	1343	13740	13741	13742	13744	2189	5074	2958	3262	13747	13748	13749	2270	13750	13751	13753	13754	13755	195	1040	17669	17671	17672	13757	13759	13760	13761	13762	13763	13765	13767	13768	13769	13770	13772	727	17679	2361	13773	13774	1815	13776	1416	332	2365	1423	1862	13785	13786	13787	13788	2407	13789	1168	3312	13791	13792	13793	1879	13794	3107	162	13795	13797	13798	17702	15204	16137	16136	16135	16133	16132	16130	3116	13800	1192	2687	1902	1436	1913	13803	13804	13812	13813	13814	13816	13817	13818	13819	13821	3135	13822	1922	13823	3136	13825	13827	3321	1211	1212	3323	17704	17706	2484	13838	13840	13841	13842	13843	3146	1224	380	3329	17711	17712	17714	13845	13846	13847	13848	13850	13851	234	1941	1235	1236	2492	1237	17717	17720	17723	17724	17725	17726	3158	13862	13861	13859	13858	3332	1245	3420	3421	16686	16687	2531	141	13882	13883	13885	13886	13888	13889	13891	13893	13894	13895	13896	13897	16701	16702	16703	16704	16705	16706	16707	2732	1282	2005	2006	793	13925	13927	13929	13930	13931	13932	13936	13941	17738	13944	13945	13946	13947	243	13948	13949	13952	13954	13956	2032	13960	13961	13964	13965	640	120	813	1294	13967	13970	6602	6603	6604	6605	6608	1299	13986	13987	13988	13989	13990	13992	245	2773	1528	13993	13994	13995	13999	14002	14003	14005	14006	14070	14071	1318	14076	14077	14079	14080	876	2116	1581	2117	18002	18006	14087	6292	6288	6286	6283	6267	6266	6264	6263	6261	6259	6258	6251	6250	6249	6248	6245	900	2143	14109	14111	14112	673	14115	14116	14118	14119	14121	14122	14124	14154	677	14156	14158	14159	14160	14161	14163	521	609	14129	16744	14130	14131	14132	2162	2595	925	501	1617	5291	5290	5289	5288	14139	14144	15629	15632	10200	10086	10085	10084	10083	10551	44	2194	2609	14191	14240	16765	16766	14278	14279	14280	14281	14283	14284	14285	14286	2262	14287	14288	14290	14291	14294	1026	1709	520	14298	14299	2954	14300	1710	1711	703	14303	14305	14306	13690	222	2349	2350	14390	14392	16784	292	14400	14401	14402	16785	16790	7258	7256	7255	7253	7252	15184	15183	15182	15179	15178	15176	7244	7243	14307	14308	527	14311	14312	14314	153	1053	2290	1740	1741	14315	14317	14318	14319	14320	2291	1388	1056	14321	14322	2982	1745	14323	14324	14325	2297	14326	14327	14328	14329	713	189	1749	2987	2300	14330	14331	14332	14333	14334	14335	14336	14337	14338	14339	1751	14340	1062	2303	14341	2646	14342	14346	17765	17766	17767	2649	1067	2317	3003	14349	14350	16770	16771	150	14356	14359	14362	14363	14364	14365	14366	14373	278	121	14415	14416	14417	14419	3395	6435	6437	6441	6443	6444	14432	406	3393	3391	3389	3388	3403	3404	3405	3406	3407	2510	3408	3409	3410	3411	14433	14435	14438	3412	3415	3416	3417	3418	3419	2759	14442	14443	3426	3428	3430	3431	3432	2613	2903	2905	2216	14449	14451	3436	3438	3439	3440	3442	3444	3445	3446	3447	3448	444	14453	3449	3450	3451	3452	3453	2304	3455	3456	3457	3458	3459	2305	1763	3001	2651	2389	1835	3464	3463	3461	1833	7198	4134	4135	4136	4137	4138	14582	14583	14585	3493	3495	3496	3497	14474	14477	14478	14479	14480	3498	3500	3501	3502	3503	3504	3505	3507	3508	3509	3510	3512	473	3514	3328	3144	3515	3517	3518	1974	12973	12972	12971	230	3598	780	3597	3596	3595	3592	429	3589	3194	3587	1465	3586	3584	3583	3582	3625	815	3636	3637	3639	3640	3641	3642	817	3643	3644	14501	14502	2022	2755	3621	3620	1503	3619	3618	3617	3616	3614	3613	3612	3200	2014	634	631	1485	3608	3607	3606	3605	16547	16548	13087	13088	13089	13090	13094	13095	13096	13097	13098	13099	13100	13101	13102	13103	13104	17592	17593	17596	17597	17598	17599	13105	13107	13108	13109	13110	17605	17606	16553	16554	16555	5148	5146	5137	5136	15602	17381	17382	17384	17388	17081	5121	5120	5117	6638	6644	12803	12804	13648	7076	15831	15830	15829	7456	7457	7465	14009	14008	6063	6064	6065	6069	3570	3571	3572	3573	3577	17425	10748	10739	3648	822	3647	3646	3645	12527	12528	12530	12531	12532	12535	16804	16803	16802	16800	16799	16798	3561	3558	3557	1957	102	1956	3165	3554	3553	3551	3164	3550	3549	1254	17775	17773	17772	17771	3546	3544	3543	3542	3541	3540	16754	16753	16749	14174	14172	14169	14168	14167	6700	6701	6702	6703	6705	15096	15099	1536	2780	2064	3651	650	3652	3654	1539	831	651	17751	3682	3683	35	3684	3686	3687	3688	3690	3693	3694	1554	854	1307	3695	3696	3697	3698	2802	855	3700	3701	656	1309	3702	3703	859	1558	865	465	3704	3705	1559	3708	3709	2807	866	1560	1561	3711	3713	3714	1316	3715	3716	3717	3718	3720	3721	460	3724	3725	1574	661	2109	2815	3733	3735	3738	3740	3741	879	3742	3743	3744	3745	14512	14513	14514	14515	420	14517	14518	3746	3747	3748	3749	3750	3752	3753	14520	14521	3759	3761	3763	3764	893	3765	3770	3771	14524	14525	14526	14527	2586	3775	3777	3778	3779	3781	227	2587	3782	3784	3785	911	3786	3787	3788	3789	3791	3233	30	17	31	11	12	18	19	20	21	14	14529	14530	14531	3792	3482	3481	3480	14533	610	3796	2874	3800	3801	3802	2173	2175	3804	3805	3806	3808	2179	3809	3810	3811	3812	2880	3813	3815	3817	3818	3821	2887	3823	1643	959	3824	3826	3827	2611	969	3842	3843	3844	2213	3848	14535	14538	14539	2916	3859	3860	3861	3858	988	2917	3253	989	692	216	3863	3864	3865	3866	289	3869	3870	3871	3872	3873	3874	1679	3877	14541	14542	14543	14544	3880	1012	3881	3882	100	14545	3256	14546	14548	1691	2	3889	3890	3894	3897	3898	3899	1371	3901	3902	3903	1018	1695	3905	11491	11490	11489	11488	11487	11485	11484	11483	11482	11481	3908	3909	3910	3911	3912	3914	3922	3923	3924	1028	3925	1380	3926	3927	3928	3929	3930	205	2269	3933	3934	3935	3936	3937	3938	2961	294	3940	3265	3941	613	3942	3943	3945	2969	3951	3952	3954	3955	3957	3958	2282	1729	1730	1732	3269	16808	16809	16810	16811	16812	16813	16814	16816	3960	2289	3961	3962	3963	3964	3965	3966	3967	56	3968	3970	3971	3973	3974	3975	3976	2985	3977	3978	2299	2643	1747	3979	3983	1063	1756	3984	3986	3990	3991	3992	3994	3995	1770	719	1771	3004	3005	1785	14558	14557	14556	14555	14554	14553	4012	4010	4009	4008	4007	4035	4037	3040	4040	4044	4045	4046	1108	4047	4048	1109	4049	4050	4052	4054	4055	391	4060	4061	4062	4063	4064	14564	14567	14568	14569	14570	4066	4067	1115	4070	4071	4074	10	142	3290	24	25	1808	2658	1116	4076	4077	4078	4080	3049	4081	4083	3051	173	1415	3053	4084	4086	4087	4089	4092	14711	14710	14708	14707	14705	4109	4110	4111	4112	4113	4114	4116	4117	4118	4119	4120	4121	4122	16830	16832	14575	14576	14577	14579	14580	14581	4126	3100	4127	4129	4130	4131	1887	16837	16838	16840	16842	7556	7552	7551	7550	7549	7548	7547	7544	7543	4166	4163	4162	14595	14594	6898	6897	6896	6892	6890	4161	4158	4157	4155	4153	4152	1312	4151	4150	540	4149	4148	4147	4146	4145	863	4144	4143	4142	3280	3281	1402	4180	4181	4184	4186	4188	4189	4190	4191	4192	4193	4196	4197	4198	4199	3089	4200	4203	4205	4207	4208	4209	2414	1174	1179	3310	1425	746	3104	4213	1872	4215	4219	4220	3311	1875	4221	4222	4224	1885	4226	381	3315	4236	4237	4238	16844	2464	1200	4241	4243	4245	1440	4247	4248	4249	4250	4251	2474	4252	4253	405	2475	14603	14604	14605	4258	4261	4262	4263	4265	3142	4266	4267	766	4269	4270	4271	4272	4275	4277	4279	14611	14612	180	11991	4280	4281	4282	4285	4287	4288	4292	4293	4294	4295	1251	1961	2697	2698	4297	4298	4299	4300	4301	4302	1447	4304	4305	4306	4307	2699	206	16849	16850	4310	4311	4312	4313	4314	4323	4325	4327	4328	4329	4330	4331	14613	3183	4333	4334	4335	4336	2528	4341	4342	4343	2534	4344	4345	4346	1277	2714	99	1464	4352	4351	4350	4347	16851	16852	16854	16855	4355	4356	1998	4358	4359	4362	136	1476	4367	4368	4369	4370	3196	9195	2008	1481	4374	4376	4377	4379	4380	4382	16857	16859	800	3201	2742	3202	2016	95	14614	2018	1499	16862	16863	16865	16867	16870	1291	149	1501	2545	4389	4390	4391	4394	4395	4396	4397	4398	1509	4399	1512	526	4406	619	4458	4456	4455	4454	4453	4449	4448	4446	833	4439	2067	4436	4434	16871	4430	4428	4424	4423	4422	4420	4419	4417	4416	4415	4414	4413	4411	820	4410	4409	4408	1296	15580	15581	15582	15578	15007	6122	6128	6140	6149	16198	16197	16194	16192	7585	2803	4485	4486	4487	4488	857	4490	4491	4493	4494	4495	4496	4497	4498	4499	4500	17667	17666	4501	4505	4506	4507	4508	4509	4510	17566	4559	4561	276	4538	4535	4532	4531	4528	4527	4526	15570	4525	4524	4523	4522	4521	4520	4544	4543	4542	4540	432	1593	4511	4512	4514	4515	4516	4517	3228	4982	4981	4978	14731	14725	569	2187	4600	4599	4598	14626	4563	4565	4574	4573	2600	4571	4570	9977	9976	9975	9974	9973	9972	17379	17378	17377	17376	9970	9969	9966	13083	13085	4604	4606	4607	4608	4609	4610	4611	4612	2899	4614	4615	4616	686	4617	4620	4623	4624	7367	4626	14630	87	4634	4635	14631	14633	14637	14638	17120	17121	17122	17123	4636	4637	4638	4639	4642	4643	4644	4646	4649	2621	408	1666	578	4652	4653	4654	4655	14643	4656	4657	306	2918	4664	4666	4667	4668	4670	4671	4672	16446	16445	16443	16441	12818	12817	12816	4699	4698	4696	4700	1370	4704	4705	4706	4707	4708	4709	3257	701	14650	14652	14654	14655	14657	14658	14660	14661	4712	4713	4714	4715	4716	4717	4718	4719	17805	17806	17807	17808	17809	17812	4722	4723	4724	4725	4726	4727	3258	4729	4730	4731	1027	4732	2955	1712	14663	4734	4735	6596	6587	6583	6582	4738	4740	4741	4765	4767	4770	4775	2988	4776	187	1750	17815	17816	17817	17818	17819	17820	1760	4778	4779	4780	4781	4782	2993	4783	4784	4785	169	2307	4786	4788	4789	1768	14666	14667	14669	4795	4796	4797	4798	4801	1769	2321	4803	4804	535	3277	2322	14671	14672	14673	2327	4808	4809	2328	4810	2329	3014	4814	4815	4817	6456	6459	6460	6462	3035	729	2347	4834	1103	3285	14678	4841	4842	4846	4848	4849	4850	4851	1117	1809	3046	3291	2659	3047	3048	14680	14682	14686	4860	4861	4864	4865	1819	4874	2373	4876	4879	1134	4880	4881	4882	4883	4884	4886	2374	2375	4887	4890	4891	4892	4893	4894	4895	4896	14689	14690	14691	14692	4897	4898	4899	4900	4901	4902	3069	4903	2377	14693	14694	14697	14698	14699	4904	4905	4906	4907	4908	4911	4912	14704	4914	4915	4916	4917	1142	2383	2384	12878	12879	12880	12881	12882	1830	80	4921	2386	1144	2675	2168	2980	3097	4924	4925	4926	4927	4928	4929	1178	4938	2011	4939	4942	4943	630	1287	797	2743	2021	4947	2781	4948	4951	2110	4952	4953	4954	4955	4957	4958	4959	4961	2573	60	4962	4963	4964	4965	2184	4966	4967	9016	14713	14714	14719	14721	4969	1706	1376	2261	4970	4971	4972	4973	705	358	4977	4984	4985	4986	4987	722	4988	4990	309	2339	14733	14734	14735	1120	1810	4993	4994	1127	14736	14737	14738	14739	4995	4996	4999	16710	16709	5000	5001	5004	2399	5005	5006	1156	5007	5008	5009	5010	5011	5012	442	5014	5015	5016	5019	5020	5021	5022	14740	14741	16881	1874	1182	1429	5030	5031	5032	5033	5034	5037	5038	5044	617	13923	13922	13921	13920	5315	5310	5309	5308	16697	16698	6917	6918	6919	5048	5049	5050	5056	6540	6539	6538	6537	6535	5059	5062	5063	6556	6557	6558	6559	6560	6562	6563	6564	6565	6566	6567	6568	6569	5081	5080	5078	5077	377	14749	14747	14745	5089	5091	5092	5095	5096	1258	5097	3168	5098	1260	5104	14751	14752	2518	474	5114	5113	3343	5111	5110	5109	5107	5106	11806	16221	16222	16223	16224	16226	16227	16875	5158	5155	5154	5153	14764	14763	5152	5129	5128	5172	5173	5176	5177	5178	5179	5180	5181	5182	5185	5186	5187	5188	14688	14687	4593	4592	4591	4590	4588	5192	5195	5196	5197	5217	5219	327	2799	2566	5220	5221	5223	5225	5226	5227	5228	5229	5230	5231	14773	5232	5233	5234	5236	5238	1314	1568	5241	5242	5244	5245	5247	5249	5250	5251	5252	5253	5254	483	10657	10661	10662	5255	5257	14780	14782	14783	16887	5273	3232	5275	5276	172	339	5258	5259	5260	5261	1321	5262	2829	14784	305	2858	917	2159	5279	5280	5281	5282	5283	5284	5285	918	3236	14787	14788	14789	14790	1616	5300	5306	5307	16889	14791	14792	14793	14794	14795	5317	1338	5319	2877	5321	5322	939	114	5324	5326	5327	5328	14829	16906	16908	5331	5332	5333	5334	5335	3243	5336	5337	5338	2883	949	15993	1344	5351	5352	5353	5355	409	14799	13295	13296	5359	5363	5365	5366	5367	14808	5399	5402	5403	5404	5405	5406	1362	5411	1363	5415	5416	5417	5418	14811	5419	5420	5426	17462	17463	17465	17466	14813	5427	5428	1004	5430	5431	5432	5435	5436	5438	5983	5982	5981	5979	5978	5977	5976	5975	17844	1017	5457	5459	5461	2948	1019	14821	14822	2949	395	1020	5463	1025	16903	16904	16905	5475	5483	312	5486	14831	14832	14834	14835	2275	2276	5487	5488	5489	5490	5491	5492	5493	5494	1041	14837	14838	14839	14840	14841	17934	17933	17930	5501	5502	5503	5504	5505	313	16912	1726	5507	5508	5510	5511	5512	5513	5515	5516	2968	14847	14849	14850	14851	14852	14855	14856	14857	2974	5517	5518	5519	5520	5521	5522	5525	5526	186	5530	5533	711	5534	5535	5536	5537	5538	5541	2984	5542	5543	5544	209	712	14864	14865	14867	5545	5546	5548	5549	5550	5551	2644	5552	5553	1390	132	1753	14871	14878	220	5556	5558	5559	5560	5561	14879	14880	14882	14883	14885	3273	5564	5565	2315	2997	3002	2320	1766	1767	14886	14887	14888	14889	14890	14893	14894	5570	5571	1772	5572	5573	5574	16449	16450	16453	3008	464	1076	2323	1397	14905	14906	14909	18008	5580	14917	14920	14921	16919	16923	16924	16925	5582	5583	5584	5585	5587	5588	5589	589	500	1783	3022	724	431	14922	14923	14924	14925	14926	14927	14928	14929	14930	14931	1784	1090	3024	5590	5591	5592	5593	5594	2653	5599	5600	2654	1787	5602	2655	5609	5610	5611	407	5614	5615	1793	6	425	2345	3	4	2656	5617	123	7	8	9	238	3036	1100	16927	16928	16929	16930	16931	16932	16933	1798	14950	14951	14952	14939	14941	14942	14944	572	5620	5623	5624	5625	5626	3012	5627	5628	5629	5630	1840	1663	2992	5634	5635	5636	5638	5639	1794	1892	15173	15172	15171	15170	16934	16935	1955	5641	5642	5643	5644	5645	5646	5647	5648	466	2700	3339	3172	16938	16939	16940	16941	1469	2720	2000	107	1474	5649	5650	5651	5653	5654	5655	5656	5657	17832	17833	17834	17835	17836	17837	5658	5659	5660	5661	5662	349	930	5664	5666	5667	2167	55	5669	5670	5671	5672	5673	16950	16951	16952	16953	2934	1687	84	5675	5676	5677	1009	5678	5679	1689	700	387	3342	5686	5687	5688	5689	5691	16958	16960	16961	16962	17839	17840	17842	17843	5692	5693	5694	1814	5695	5697	5699	5700	1125	250	734	16963	16965	3063	168	5701	5704	5705	5706	5707	5708	5709	5711	5712	5714	5715	5716	5717	3301	5719	5720	5721	5723	1855	3304	1865	2412	5726	3095	3096	3098	3099	5728	5729	5730	5731	5733	5735	1189	5737	2683	2684	2436	3110	751	5738	5741	1193	5742	2453	757	5745	3126	2463	5747	758	5751	5753	5756	1213	2480	5758	5759	3141	5760	5761	765	1929	3143	2482	16980	16981	1223	5762	5764	5765	5766	5770	5771	1231	5772	5773	5774	5775	5776	2489	5778	767	2692	1234	5786	5787	5788	5789	3149	768	5791	5792	12131	12129	12127	12125	5794	5798	16983	16984	16985	16986	16987	5799	5800	5801	5802	5803	1960	5804	5805	2505	5806	5807	5808	2506	5809	5810	5811	2507	5814	5815	5826	5828	5830	5831	5832	5833	1981	5834	5835	5836	5837	1274	3348	329	5838	5840	5841	5842	5843	5844	5845	5846	5849	13488	13487	13486	13484	13483	5856	5857	5858	5859	1466	2739	2740	799	5877	5878	1289	5879	5880	5881	5882	5883	5884	5885	635	5887	5888	5889	5893	397	5894	5895	5896	5897	5898	5899	646	378	2038	5900	5901	5903	5904	5905	5906	5907	5932	5930	5929	5928	5927	5934	5936	242	5937	5938	14969	14970	14971	5939	5940	5941	5942	5945	843	5946	1544	5952	5955	14973	14974	14975	16016	16014	14976	14977	5956	5958	5959	5960	233	5961	5962	5963	858	2096	16988	16989	16990	16991	5965	5966	5973	5974	14986	14987	14990	877	421	5987	5988	5989	878	138	5993	5995	5996	5997	5998	236	6005	6004	6003	6002	6001	6000	6006	6007	6008	6009	6010	6011	2585	3229	6014	6015	303	6016	6017	6018	667	17110	903	165	2845	2848	670	671	476	6022	6023	6025	6026	6027	1604	6029	6030	6031	6032	6038	6040	3237	6054	6058	6059	6060	6062	1618	6089	6090	14997	14998	17845	17846	13549	13550	13551	13552	13554	13556	2601	6095	6097	6099	512	6116	6117	6118	6119	6120	6121	6100	6101	6102	6104	70	6151	6153	6154	6155	6157	6158	6160	6161	6163	6164	2932	6165	6166	6167	6169	6173	6174	6175	574	11036	11038	11041	11042	6177	6182	6183	8348	8349	8351	8352	522	6209	6203	6207	6210	15155	15153	15152	15151	6230	6228	6227	6226	6225	404	6222	6221	6220	6218	6217	15486	15488	15489	15491	15492	15493	15494	15495	15496	1724	298	2281	1043	709	6237	2966	15012	15013	15014	15015	15361	14185	17002	17000	15033	15032	6304	6303	6302	6301	1091	439	2338	15030	6300	6297	6295	6294	16995	17848	17847	567	14550	14549	15234	6321	6322	6324	6325	6326	6328	6329	6330	6332	6333	6334	6335	6336	6337	6339	6340	6342	6344	6345	6346	17196	17197	14996	14995	14994	6367	6366	601	6360	6357	6355	6354	16435	17341	17340	17338	10956	16879	16880	16779	13917	13916	13914	8707	17519	9856	9858	9859	8360	8359	17179	17178	14375	14374	9898	9897	9895	16714	16713	14180	14176	14175	6076	15967	15159	15041	15043	6370	6372	6373	6374	6375	6376	6378	6379	6380	6381	15045	6383	6384	6385	6386	6387	6388	6389	2876	436	2183	2890	1649	1194	6393	6394	6397	6398	1227	1229	1938	440	37	17015	17016	6406	6408	6410	6411	6412	2009	6413	6414	69	819	424	11043	11044	11046	11047	11048	11049	11050	6418	6419	6420	6421	6422	6424	422	1611	6426	6427	6428	6429	6430	3028	6450	6451	393	6452	6454	3039	1104	15050	6432	6474	6475	6473	97	1175	1176	6470	6471	6472	1907	34	2689	3122	2457	15057	15058	15059	15060	15062	15063	15064	15065	6484	1202	6486	6487	6488	6489	6490	6491	6494	6498	6499	15067	15069	15070	15072	6312	6313	6314	6319	6320	11343	11344	11347	11348	16494	16495	17017	17018	17019	17021	6541	6542	6543	6544	1966	6546	1265	369	1266	1969	6578	6575	6574	1279	15076	2023	1505	2758	639	6625	6615	6616	6617	6618	6619	6620	17030	6645	6646	15092	6628	6652	6654	6655	6658	6669	6670	6671	6672	6673	6674	6676	6677	6679	6680	6681	6682	1306	6684	16944	16945	16946	16947	16949	16617	16618	16619	16620	16621	16622	16623	16624	16626	6873	9393	9392	9391	9390	9389	6713	2821	6711	2820	6710	6709	518	6719	6722	6723	6724	6726	541	6732	6736	908	6737	2145	515	6744	6746	2154	6747	6748	6749	6750	6751	6752	6753	17044	17046	15107	15729	15728	17049	6764	6765	6766	6767	6768	6769	6770	6771	2164	6774	6777	6778	6779	6780	6781	11962	11961	11959	11958	10108	10106	9814	9816	9818	9822	9823	9824	9830	9832	9833	9834	9836	9838	5876	14967	14966	14965	14964	14963	14961	5875	5874	5873	5870	9881	9880	9879	5869	5868	5867	5864	5862	5861	5860	5578	5579	6784	6785	6788	6790	2171	1623	6792	6793	2172	6796	3242	6783	678	6802	6803	6805	6806	6807	6808	6809	4321	15113	15114	15115	15116	15117	15118	15119	948	1635	2186	1637	951	1	6830	6831	1342	3245	2606	6833	6834	6836	6837	6852	545	2614	2902	6853	1351	6851	6850	1345	6841	6842	6843	6844	6845	6846	6847	6848	683	334	16337	16338	16339	16340	16341	1359	6877	6874	15123	15121	6869	6868	6867	6865	6864	6863	6862	6861	6860	6859	6858	6857	6856	6855	6879	6880	6881	6884	6885	6886	6887	6888	6889	993	12376	12378	12379	6899	6902	6903	6904	6905	6906	6907	2922	2226	17055	15125	15127	15128	15129	15130	15131	1678	696	6908	6909	2928	6921	6923	6925	6926	6927	15135	15136	15137	471	6935	6936	15138	15139	15140	1023	6941	6943	2258	1704	15141	2259	1707	2260	6946	6947	6948	6949	1377	6951	1024	17063	17064	17065	17066	6953	6954	6955	6957	6959	6960	6961	6958	1038	6964	6965	6967	6968	15144	6970	6971	6973	6974	6975	6977	6978	6979	6980	6982	6983	6984	6985	6986	6987	6988	6989	1734	6991	1735	15146	15147	2288	6994	6995	1052	6996	6997	6999	7000	88	2977	1743	7002	7005	2981	2641	468	2293	7011	7012	478	7015	7016	7017	7018	2309	364	2994	2648	575	36	2996	715	15149	1394	337	2319	7020	7021	7022	7023	2650	717	7027	7028	7034	7035	7037	5369	5370	5371	5372	5373	5374	5375	5376	5378	14804	14805	14806	14807	5380	5381	16892	16893	16894	16895	5386	5387	5388	5389	5390	5391	5392	5393	16896	5394	5395	17607	17608	13120	13121	13122	13123	9394	9395	9397	9399	9400	9401	9402	9405	7039	7040	7041	7042	7044	126	7045	7047	7048	7049	7050	1453	7052	7053	7054	1976	199	2712	1463	7056	1992	7057	1997	254	7058	7060	7061	7062	7063	2777	2057	7064	7065	2784	2560	837	838	2075	2787	1587	2826	7066	7068	7069	7070	7071	7072	1633	978	221	2911	4322	4320	4319	7083	7084	7087	2960	1035	3263	1719	1720	415	1087	1088	3021	63	7089	2340	1405	3282	1406	2348	258	7090	7091	738	7093	418	7094	7099	1843	7100	7101	3081	7102	7103	7104	1844	7108	119	7112	7113	1866	7116	7117	1893	7119	7120	274	7121	7123	2450	7125	7127	1899	1431	3117	2686	17087	17088	17089	7129	1197	1914	3125	7131	7132	7133	7134	761	7135	7136	7139	3319	3133	1205	2471	2472	763	47	1442	7140	7141	17090	17091	1933	105	7142	7144	7148	7149	17092	2493	7152	7153	7154	3150	7155	324	7158	7159	7161	7162	7163	7164	1242	2495	1246	7165	7166	7167	7168	7170	7171	212	1949	7173	17102	17103	17105	139	7175	7176	7177	7178	7180	1448	17107	17108	17109	7183	7185	7186	7190	7191	7192	7193	7195	7200	7201	7202	7204	13118	13116	13115	13114	13113	13112	13111	167	7214	7215	7216	7217	7218	7219	15166	7221	7222	7223	628	7224	7225	783	15167	15168	15169	7233	7234	7235	7236	1482	2010	1284	798	1495	140	265	7239	7241	7242	7276	7273	7272	7271	7270	7269	7268	351	17118	17117	7267	7264	7263	7262	7261	7260	7259	16379	16378	16377	16376	1538	7287	7288	7289	7290	7291	7292	7293	147	832	463	2558	217	6305	844	7300	7301	7302	7303	7304	7305	7306	104	7308	7309	7312	7318	7319	7320	853	3218	7354	7353	7352	2570	1570	2105	7351	7350	7347	7345	7344	7343	2100	7341	7340	7339	7338	7337	7336	7335	7334	7333	7332	7331	7329	7328	7327	7326	7325	7323	13854	13853	13852	7355	7356	7357	7358	7359	7363	7364	2119	1319	2581	7375	885	2582	15210	15212	7377	7379	331	7380	7381	15213	15214	15215	15216	7382	7385	7387	9668	9667	16203	16202	16201	11731	11730	11728	2847	1603	7392	7393	479	7394	15217	15218	15219	15220	7395	7397	7398	7399	7400	7401	7402	7403	1612	9090	9091	2863	511	7405	7406	7407	7408	7409	15221	15222	15223	17850	7410	7413	7414	7416	7417	7419	7420	7421	2166	2870	3239	1336	933	414	7424	7425	2885	953	7434	7435	7436	7439	7440	7441	40	7442	954	7444	7445	7447	15226	15227	15228	15229	15230	15231	3247	7449	2900	7450	7451	7452	7468	2623	987	7473	7474	7475	423	7476	7477	7478	1360	7484	7486	2921	15243	996	15246	2232	7489	7490	7491	7492	7494	17130	17131	17132	17133	17134	17135	17136	15248	7496	7497	7498	7499	7500	7501	2629	7502	7503	7504	1007	2944	7505	7506	537	1692	1693	7512	497	7514	7515	7516	7517	7031	7030	7029	14499	14498	14497	14496	17060	17059	17058	17057	14608	14609	14610	26	28	27	562	13877	13875	13874	13872	13870	13868	5028	5027	5026	15634	7534	7533	7532	15257	15256	7531	7530	1715	7528	15944	15943	15942	15941	15940	15938	15937	7564	7561	7560	7559	7565	7566	8883	8881	8880	7568	7569	7570	7571	14778	3489	3490	3492	7574	3006	7576	3007	7577	1075	7592	7590	7589	7588	7587	7586	7583	7582	7581	7579	7578	4481	7597	7593	7594	7595	7596	7598	7599	7600	7601	7606	7607	7608	7609	7610	7611	15259	7613	7614	7615	7616	15512	15513	15514	15515	15516	15517	15518	15519	15520	8784	6514	6513	6510	6502	6504	6505	6506	6507	6508	7690	7688	1836	7687	7686	7685	7684	7683	7682	7681	7680	7679	505	7678	7677	7676	736	7675	7674	7673	15011	7655	7654	7649	15274	15270	15269	15268	15267	15266	7645	7643	7642	7641	7640	7639	15265	15264	15261	7638	7637	7635	7634	7633	7632	7631	7630	7629	7628	7627	7625	7624	7620	3661	3660	3659	3657	7691	7692	7693	130	7694	7696	7697	6465	6466	6467	10440	10439	10438	10437	10436	10435	10434	15052	16144	16142	15278	15281	7699	7700	7701	7702	7703	7705	3079	2394	7706	7707	7708	15291	15289	7720	7718	7717	7716	7715	7714	263	7713	15287	15286	15285	15284	15283	15282	7710	13326	13325	13323	13322	13321	13320	9683	9681	15207	15208	15209	12514	12513	12512	12511	12508	8971	8967	8965	8963	8962	8961	8960	8959	8958	8950	8949	8948	8945	11804	11803	11802	11801	11797	17082	17083	17085	7737	7738	7739	7742	15297	15298	7743	7744	7745	7746	7747	7748	7749	7750	7751	7752	7753	7754	3086	15300	15301	15303	15304	8309	8308	8306	8303	1853	1160	411	1854	7763	7764	15308	15309	7771	7773	15311	15312	7777	7778	7779	7780	1164	7783	7786	1859	1165	7787	1167	1861	2673	7806	7805	7804	7803	7802	7801	7800	7799	2672	7825	7822	7820	7819	7818	7817	7814	7813	7812	7811	7810	7807	3946	3947	3949	3950	15329	15328	15327	15326	15325	3094	2411	7859	7856	7852	17855	17854	745	7864	7863	7862	49	7861	1870	15338	15337	15336	15334	15333	747	1180	2420	7876	7873	1871	7871	1427	7880	7882	7890	7891	7892	7893	7896	7898	15356	15358	7920	7921	7922	7923	7925	7926	7927	7928	7930	7931	7932	7933	7934	310	7899	15339	15340	15341	164	7902	7905	7906	7907	399	7908	7909	15343	15344	7911	15651	15649	15648	15644	7915	1187	7916	7917	3314	1884	15346	15347	15348	15350	15351	15205	7865	7866	7868	7869	8066	8067	8070	8071	8072	2481	8061	8062	8063	8073	1939	8075	2494	8078	8082	8086	8088	16794	16793	7936	7938	7939	7940	611	7944	7946	7948	7951	15364	15365	15366	1285	7954	7955	7956	2015	7957	7958	7959	352	7961	2017	15372	17138	2043	7963	7964	7965	7966	7967	647	2783	17139	17141	1542	2791	2563	7970	7971	7972	847	386	15377	15378	2804	17142	17144	7974	7975	7976	7977	7978	7979	7980	2837	17146	17149	17150	17151	17153	17154	204	7982	7983	7985	7986	7987	7988	7989	612	17155	17156	17157	604	17160	7997	7998	8000	8002	261	621	615	1066	616	600	1078	2324	127	3016	3017	1781	1782	8006	8007	8008	8009	8010	8011	8012	17161	17162	17163	3293	8013	8015	3057	8016	8017	8018	1126	8019	3058	2370	2662	1820	1418	362	275	2381	3072	2382	737	17164	17166	8021	8023	8024	2667	8025	8026	109	2397	3080	8523	8524	8525	8526	8527	8528	8529	17171	17172	17174	17175	8033	8034	8035	8038	8040	38	2430	2431	2432	1883	1888	2682	2437	1890	17180	17181	17182	17183	17184	17187	15379	15380	15381	15382	8043	8044	8045	8046	8047	2451	8048	8049	8050	8051	8052	8053	8054	8055	8057	428	8059	3130	17188	17189	17190	17191	17192	17193	17194	15384	15386	15387	1207	273	2473	1209	17195	494	3138	2476	11001	11000	10998	10997	10996	10995	10994	10993	10992	10991	10990	5918	1250	3333	3160	8089	8090	8091	8094	2515	8093	8095	8096	2704	1263	3173	1967	1449	1264	1450	8097	8098	8099	8100	8101	8102	8103	8104	8105	8107	382	8149	8152	8153	8154	8155	8157	8169	8171	8172	8173	8174	8175	1498	2749	2750	287	2752	2753	1292	8176	8177	8178	8179	8180	8181	8182	480	2761	8183	8184	8186	8187	8188	8189	8190	322	8191	8192	8193	8194	8195	8197	8198	8199	8201	8203	15389	15390	2769	8204	8205	8207	2772	361	8210	8211	8206	17198	17199	17200	17201	17202	17203	17205	17206	17208	1534	8212	8214	8215	8216	15391	15392	15393	648	8217	8218	129	8219	8220	8221	2065	17861	17862	8223	8224	8226	8227	8229	8230	8231	836	485	15395	15397	8232	8233	8237	15400	15401	8239	8240	8241	1543	2077	2076	2788	2790	654	2562	3857	3855	3853	13984	13983	13982	13981	13980	13979	13977	8252	554	8251	8250	8249	8248	8247	8246	12515	12516	12517	12518	12519	17071	17072	17073	8258	7428	7426	8259	8261	15948	15947	15945	6079	6081	6082	6083	6084	6085	8269	8271	8274	8276	7299	7298	7297	7296	7294	15403	15404	15405	15406	15407	7789	7791	8287	8288	8289	15411	15412	15413	495	16208	16205	6110	6106	6107	13905	13906	13909	13910	13911	9255	9251	9250	9248	9246	9245	9244	9243	9242	9241	9240	9239	9238	9237	8313	905	8314	8315	8316	285	8318	8319	3649	9340	9339	9338	9337	9336	9335	9334	9333	17268	17267	9331	9329	1456	3184	1982	3347	2711	773	8127	8128	8130	2715	8141	8144	8145	8146	15037	15035	15034	15498	8686	8684	17946	8323	8324	8326	8327	8328	8330	182	8337	8338	8342	17963	17961	17960	17958	5912	5911	5910	5909	15716	17779	17778	17777	16384	11575	3839	3838	3835	3834	3833	3832	3831	3830	8108	8109	8110	8111	8112	8115	8116	2524	2525	9776	9777	9781	8367	8366	944	8365	8364	10226	15467	15466	15464	15463	15462	15461	11585	11587	11590	11592	11593	8299	7542	7540	7539	7538	8296	8293	8290	663	2575	9463	16174	16172	17942	17940	15420	2047	8380	17209	15422	15423	2410	52	3326	15424	15425	15426	15427	2957	8381	8382	2971	2341	1837	1147	8383	8384	8386	2491	3153	1244	3155	15436	15437	15439	15440	15441	8388	8389	8390	8391	8392	8393	2003	17645	17648	17649	17650	17651	17652	2037	17210	17211	17212	8396	818	8399	224	8401	2045	8402	2081	8406	8407	8409	8410	2795	8412	279	848	2088	8413	8414	8416	8418	8419	669	8420	8421	2851	2148	2149	1606	590	1641	8425	2608	8426	8427	8428	8429	8430	684	2622	2220	2919	8432	161	8433	8434	1731	350	1050	8436	3025	8438	8439	1092	1095	1097	8441	3066	1419	1838	8447	2390	1150	17682	17685	17686	17687	13777	13780	8454	8455	8456	3306	1424	8457	8458	17562	8461	15446	15447	15448	15449	8462	8463	8464	8465	8466	8467	8468	8469	8470	8471	8472	8473	2441	174	2443	15451	15452	1896	2688	8477	8478	8479	8480	8481	8482	3119	8483	8484	8485	15454	15456	15457	15458	8488	8493	8494	8495	8496	8497	8498	1439	8499	8500	8502	1204	3134	2470	336	3324	8503	8504	2477	1923	3139	8505	8507	8508	8509	8511	8512	8514	8515	1935	8516	1936	1937	16177	8518	8522	8530	8532	8533	8534	8535	8536	8537	8538	2497	2498	2508	8541	2511	2513	10007	15469	8543	8544	8545	8547	3344	8551	8552	8553	3177	8555	8556	1973	1458	775	8561	8562	8563	8566	776	1459	8568	257	2719	239	8577	8578	8579	626	8580	8581	8587	8586	8589	8590	8592	8593	8594	8595	8596	8597	8598	8599	8600	8603	8604	8605	1484	8606	8607	8608	2540	8609	1486	1286	1490	2738	1288	197	15478	15479	15480	15481	15482	15483	15484	15485	8617	8618	8619	8620	8621	8622	8625	8629	492	8630	8631	8633	2756	8634	807	2026	2027	2550	8637	8638	8640	8641	8642	2030	8643	8644	8645	8647	1513	8648	8649	8652	8658	8659	8660	8661	8662	8663	8664	8665	8666	17029	17028	17027	17025	8667	8668	8669	533	2768	8670	618	17857	17859	8679	131	8678	8677	8676	8675	8674	8672	14408	14409	14410	14411	17223	17222	17221	315	2090	2800	8724	8720	2089	8719	8718	8715	5087	5086	5085	5083	5082	2792	3216	8713	8712	1546	1545	8711	8710	8709	2078	10187	10186	10185	10184	10183	10181	10180	10178	10177	10172	10171	7657	7661	3884	7662	7663	7668	6240	6239	6238	12749	12753	12755	14098	14768	14767	14765	6816	6815	6813	6812	6811	6810	8726	8727	8729	8731	8732	1564	8733	8734	1565	8735	8736	2810	8742	8748	13181	13186	12227	12229	12230	12231	12237	12239	12240	12241	12242	16306	16308	16309	12247	11700	11696	11694	11693	11691	11690	11689	6130	6131	6132	6133	6134	6135	6136	6137	4852	4853	4854	4855	4856	4857	4858	9304	9305	9312	9313	9314	9315	9317	15508	15509	15510	15511	8774	3230	8776	8777	8778	8779	8780	2842	2843	8775	668	901	2144	293	2588	62	8753	8754	8755	8756	8757	8758	15505	15506	17892	8760	8761	8762	8763	8764	8765	8766	8769	17229	15507	8791	8792	8793	333	8794	8795	8797	8798	2158	1610	15523	15524	15525	15526	15527	15528	146	1331	8804	8806	8808	8809	2163	8810	8811	8813	8814	927	8815	8816	8817	2866	2867	14599	14598	17865	17870	2177	8834	15532	15533	15535	547	2199	8837	8838	8839	8840	8841	8842	8843	178	6046	6044	8848	8849	8852	8853	8856	8857	8858	2615	2217	15547	15548	8861	8863	8865	8868	8869	8870	17876	18017	18016	8871	8874	8875	8876	1669	606
Adamss_Pearmain	2	1	2	0	1	1	2	2	1	2	2	2	1	2	2	1	1	2	1	2	1	1	2	1	2	1	1	1	2	0	2	1	2	1	2	2	2	1	1	2	2	1	2	2	2	1	2	1	1	2	2	2	2	1	1	1	2	1	2	1	1	2	1	1	1	1	1	1	0	2	1	1	2	1	2	1	2	2	1	1	1	2	1	1	1	1	2	2	1	1	1	2	2	1	1	2	1	2	1	2	2	1	1	2	2	2	1	2	2	2	1	1	2	2	2	2	1	1	2	1	1	1	1	1	2	1	2	1	2	1	0	2	2	1	1	0	1	2	1	1	1	2	2	1	2	2	1	1	2	1	1	2	1	1	1	1	0	1	2	1	1	2	1	1	1	1	1	1	1	1	2	1	1	1	1	1	1	1	1	1	2	1	1	1	2	1	1	1	1	1	2	2	2	2	0	0	1	2	1	2	2	2	1	1	2	1	2	2	2	2	1	2	1	1	2	2	2	1	1	2	2	2	1	2	2	1	1	1	0	1	1	2	0	0	0	0	2	0	0	0	0	0	0	2	2	1	2	1	1	1	1	2	1	1	1	1	1	2	1	2	1	1	2	2	1	2	2	2	2	1	1	2	2	2	2	2	2	2	2	0	2	2	2	2	2	1	1	2	1	2	2	1	1	2	2	1	1	1	2	1	1	2	0	2	2	1	2	2	2	2	1	2	2	2	2	2	2	2	2	2	2	2	1	2	2	2	2	2	2	2	2	0	2	2	0	2	2	2	0	2	2	0	2	2	2	2	2	2	0	2	2	2	2	2	2	2	2	2	2	2	2	2	2	2	2	2	2	2	2	1	2	0	2	2	2	2	2	2	2	1	1	1	2	2	2	1	2	2	2	2	2	2	2	2	2	2	1	2	2	1	2	2	1	2	2	2	1	2	2	2	2	2	1	2	0	2	2	2	1	1	2	1	2	2	2	2	2	2	2	2	2	2	1	1	1	1	1	2	1	1	1	1	1	1	0	0	0	2	2	1	2	1	1	1	0	1	2	2	1	1	2	1	1	2	2	0	1	1	1	1	1	2	2	2	0	2	2	2	2	2	2	2	1	2	2	2	2	2	2	2	2	2	2	1	2	2	0	2	2	2	2	0	2	2	2	2	2	2	2	2	2	2	1	1	1	1	2	1	2	1	2	2	1	2	1	2	2	2	2	1	2	1	1	1	2	2	2	2	1	1	1	2	1	2	1	1	1	2	2	2	1	1	0	2	2	2	2	1	1	2	1	1	2	2	2	1	2	2	2	1	2	1	1	1	2	2	2	2	1	2	2	2	2	1	1	2	2	1	1	1	2	2	1	2	2	1	1	1	1	1	1	1	1	1	1	1	2	1	1	2	1	1	1	2	1	2	2	2	2	1	1	1	2	1	2	1	2	2	1	1	2	2	1	1	2	1	1	1	1	1	1	1	1	1	1	2	2	1	2	2	2	2	0	2	2	0	1	1	2	1	0	2	2	2	1	2	2	2	2	2	2	2	2	2	2	2	2	2	2	1	1	2	1	1	2	0	1	1	2	2	1	1	1	1	1	2	1	0	1	2	1	1	1	1	1	1	2	1	1	1	1	2	1	0	1	1	2	1	1	2	2	2	0	2	2	1	2	2	2	2	1	1	0	2	2	2	1	1	1	1	2	1	1	2	1	2	1	2	2	1	2	1	1	1	2	2	2	1	2	1	1	1	1	1	2	1	1	2	2	1	1	1	1	2	1	1	1	2	2	1	1	2	1	2	2	2	1	1	1	1	2	1	0	2	2	1	1	1	2	2	2	2	2	1	2	1	1	1	1	1	1	1	1	0	1	2	1	2	1	1	1	0	2	1	2	2	2	1	1	2	1	2	2	1	2	1	1	1	1	2	0	1	2	1	2	2	2	1	2	1	2	2	2	1	1	1	1	1	2	1	2	2	2	2	1	2	1	2	2	2	2	2	2	2	1	1	1	1	2	1	2	1	1	1	2	2	1	2	2	1	2	2	2	2	2	2	1	1	1	2	1	2	1	2	2	1	2	2	2	1	2	1	1	1	0	1	2	2	2	1	2	2	1	2	2	1	1	2	1	2	2	2	1	2	2	2	1	1	2	2	2	0	1	2	2	1	2	1	1	2	1	1	1	1	1	1	2	2	2	2	2	2	2	1	0	2	1	2	0	2	2	2	1	2	1	1	1	2	1	1	2	1	2	2	1	1	1	1	2	1	1	1	2	1	2	1	1	2	2	2	1	2	2	2	2	2	0	1	2	2	2	2	2	1	1	2	2	2	2	0	1	1	2	2	2	2	1	1	1	2	0	2	2	0	2	1	2	0	2	2	2	1	2	2	0	2	2	2	2	2	2	2	1	1	2	2	2	2	2	2	2	0	2	2	2	1	1	2	2	1	1	2	1	2	1	2	1	1	1	2	1	2	2	0	0	2	2	2	0	2	2	2	2	1	2	1	2	2	2	2	2	2	2	1	2	1	2	2	2	2	1	1	1	1	1	1	2	1	2	1	2	1	2	1	1	2	2	2	2	1	2	1	2	1	2	2	1	1	2	2	2	1	1	1	2	1	2	0	1	2	2	2	0	1	2	2	0	1	0	2	2	2	1	1	1	1	1	1	2	1	1	2	2	1	2	0	2	1	2	2	2	2	2	2	2	1	0	2	2	2	2	2	2	2	2	2	1	1	1	2	2	2	2	1	2	2	1	1	1	1	2	2	1	2	1	2	1	2	1	2	2	2	2	2	2	2	2	2	2	2	0	2	2	2	2	2	2	2	1	2	1	2	2	2	2	2	1	2	2	1	1	2	1	2	2	1	1	1	0	0	1	1	1	1	2	2	1	2	1	2	2	2	1	0	1	2	1	1	2	1	1	1	1	1	1	1	2	2	1	2	1	2	2	2	1	0	1	1	2	1	2	1	2	2	2	1	1	2	2	2	2	0	1	2	1	2	2	1	1	1	1	1	1	1	2	1	2	1	2	1	1	2	1	2	1	1	2	1	2	1	1	1	2	2	1	2	1	2	2	2	2	1	2	1	2	1	2	2	1	1	1	1	2	1	2	2	1	2	1	1	2	2	2	1	2	2	2	0	2	0	2	2	2	2	2	2	2	2	2	2	2	2	2	2	0	2	2	2	2	0	0	0	2	2	2	2	2	0	2	2	2	2	0	2	2	2	0	2	2	2	2	2	2	2	2	2	2	2	2	2	2	2	2	2	2	2	2	2	2	2	2	2	2	2	0	2	2	2	2	2	0	2	2	0	0	2	2	2	2	2	2	2	2	2	2	2	0	0	0	2	2	2	2	2	2	2	2	2	2	2	0	2	2	2	2	2	2	0	2	2	2	2	2	2	2	2	2	2	2	2	2	2	2	2	2	2	2	2	2	2	2	0	2	2	2	2	2	2	2	2	2	2	2	2	2	0	2	2	0	0	2	2	2	2	2	2	2	2	2	2	2	2	2	2	2	2	2	2	0	2	2	2	2	2	2	2	2	2	2	2	2	0	2	2	2	2	2	2	2	2	2	2	0	2	2	2	2	2	2	2	2	2	2	0	2	2	2	2	2	2	2	0	2	2	2	2	2	2	0	2	0	0	2	2	2	2	2	1	1	1	2	2	1	1	2	2	1	1	1	1	2	1	1	2	2	2	1	2	1	1	2	1	1	2	2	1	1	2	1	2	2	2	1	1	1	2	0	1	2	1	1	2	2	1	1	1	2	1	2	2	1	2	2	2	1	2	2	1	2	1	1	1	2	2	2	1	2	1	1	1	1	1	0	1	2	1	2	2	1	1	1	1	1	1	2	1	1	2	1	1	2	1	1	1	1	2	1	0	2	1	1	1	1	2	1	2	1	1	1	1	1	1	1	1	2	2	2	2	2	2	2	2	1	2	2	1	1	1	1	1	2	1	2	1	2	1	1	2	2	2	1	2	2	2	1	2	1	1	2	1	1	2	1	1	2	1	1	0	1	1	1	1	1	0	1	1	0	2	2	2	1	1	2	1	2	1	1	1	1	1	2	2	1	1	1	1	1	2	1	1	2	2	2	0	1	1	1	2	0	1	2	1	2	1	2	2	2	2	2	2	1	1	1	2	2	2	2	1	2	2	1	1	2	1	2	0	2	1	2	0	1	2	2	1	1	2	2	1	2	1	2	0	2	2	2	2	0	2	2	1	0	2	2	2	0	1	0	2	2	0	0	2	0	1	0	2	0	2	1	1	2	1	1	1	2	2	2	2	1	1	2	2	2	1	2	1	2	1	1	1	1	2	2	1	1	1	1	1	1	1	1	1	2	1	2	2	1	1	1	2	1	1	1	2	1	1	1	2	1	1	1	1	2	1	2	1	2	2	1	1	1	1	2	1	2	1	2	1	1	1	2	1	2	2	1	1	2	1	1	2	2	2	1	2	1	1	2	2	1	2	1	2	1	2	1	2	1	1	2	2	1	2	1	2	2	1	2	2	2	1	1	1	2	2	2	2	1	2	2	1	2	1	2	1	1	1	1	2	2	1	1	1	1	2	1	1	2	2	1	1	1	1	1	1	2	1	1	2	2	2	2	2	2	2	1	1	1	2	1	1	1	1	2	2	1	2	2	2	2	1	2	2	1	1	1	2	2	2	1	1	1	1	1	1	1	1	1	2	2	1	1	2	0	2	1	1	2	2	1	2	2	2	2	1	2	2	1	0	2	0	2	2	0	0	2	0	1	1	1	1	1	2	2	2	1	2	1	2	2	2	1	2	1	2	0	0	1	2	1	1	2	2	2	1	1	2	1	1	2	1	2	2	1	1	1	2	2	1	2	2	1	1	2	1	2	1	1	1	1	1	1	1	1	1	2	1	0	1	2	2	1	1	1	1	2	2	1	1	2	1	2	1	2	1	1	1	1	1	2	2	1	1	2	1	1	2	1	1	1	1	2	1	2	1	2	2	1	1	2	1	1	2	2	2	2	1	2	2	2	1	2	2	2	2	2	0	2	2	0	2	2	0	2	0	2	2	2	2	0	0	2	2	2	2	0	2	0	2	2	2	2	2	2	2	2	2	2	2	0	2	0	2	2	0	2	2	2	2	2	2	2	0	2	2	2	0	2	0	2	2	2	2	2	2	2	2	2	2	2	2	0	2	2	2	2	2	2	2	2	2	2	0	2	2	2	2	2	2	2	2	2	2	2	2	2	2	2	2	2	1	2	2	1	1	1	1	2	2	2	1	2	1	1	2	1	1	1	1	2	1	1	2	1	1	2	1	1	2	2	2	2	2	2	2	1	1	2	2	0	1	2	1	1	1	2	2	0	2	1	1	2	2	2	1	2	2	1	0	2	2	1	1	1	2	1	1	1	1	2	1	2	2	1	1	2	2	1	0	2	1	2	1	2	1	1	2	2	1	2	2	2	2	1	1	2	2	1	1	2	1	2	1	2	2	1	2	1	1	2	2	1	1	1	1	2	1	0	2	2	2	2	2	1	2	2	1	1	2	2	2	2	0	0	2	2	1	0	1	1	2	2	2	2	1	2	2	2	2	1	2	2	2	2	2	2	1	1	0	2	1	0	0	1	0	0	0	2	2	2	2	1	2	1	0	0	2	1	1	2	2	0	2	2	2	2	1	2	1	0	1	2	1	2	2	2	2	2	1	1	2	1	2	2	2	1	2	2	1	2	0	2	2	1	2	1	1	1	2	1	1	2	1	2	1	2	1	1	2	2	1	2	0	2	1	2	0	2	2	2	2	2	2	1	1	1	1	1	1	1	1	2	2	1	1	1	2	1	2	2	1	0	1	1	1	1	2	1	2	1	0	1	1	0	1	2	1	2	1	1	1	1	1	1	1	2	1	1	1	2	2	1	1	1	2	0	2	1	1	1	2	0	1	1	1	1	1	2	2	2	1	1	1	1	1	2	1	2	2	2	2	1	2	2	2	1	2	1	2	1	1	2	2	2	2	1	1	1	1	1	1	0	2	2	1	0	2	2	1	2	1	0	0	2	2	1	1	2	2	2	2	1	2	2	2	1	1	1	1	1	2	2	2	1	2	1	1	2	1	2	1	1	2	1	1	1	2	0	2	2	1	0	0	1	1	2	1	1	0	2	2	1	1	1	2	2	1	2	2	1	1	2	2	1	2	0	2	2	2	2	2	1	2	1	0	1	2	2	2	2	2	2	2	1	1	1	2	1	2	1	2	1	1	2	2	2	2	1	1	1	2	2	2	2	2	1	0	1	2	1	2	1	1	1	2	1	2	2	0	2	1	2	0	2	2	2	2	2	2	2	0	0	0	2	0	2	2	1	2	2	2	2	2	2	2	2	0	1	1	0	2	2	2	0	2	0	0	0	2	2	2	0	1	1	1	2	2	2	2	2	2	1	0	2	2	2	2	2	2	2	0	1	0	0	0	2	1	0	2	1	1	0	2	2	1	2	0	2	0	2	0	2	1	2	2	0	2	1	0	2	2	0	0	0	1	2	2	0	0	2	1	1	0	1	1	1	0	1	2	1	1	1	2	2	1	2	1	2	0	2	1	1	2	2	0	2	0	0	2	2	0	0	0	0	0	0	0	2	2	1	0	2	2	1	1	1	0	2	0	2	1	2	2	2	2	2	0	2	2	2	2	1	0	1	2	2	2	1	1	1	1	2	2	1	1	1	1	1	2	2	1	2	2	1	2	0	0	2	2	2	0	2	0	2	2	2	1	1	1	2	1	1	0	2	2	2	2	2	2	2	2	2	2	1	1	2	2	1	1	1	1	2	1	1	2	1	1	1	1	1	1	2	1	2	2	1	1	1	1	2	1	2	1	1	1	1	1	2	2	1	1	1	2	1	1	1	1	2	1	1	2	1	2	2	1	2	2	2	1	2	2	2	1	2	1	2	1	2	1	2	2	1	2	1	1	2	1	1	1	2	1	1	0	2	1	1	2	1	1	2	2	2	2	2	2	2	2	2	2	2	0	2	2	1	2	1	2	2	2	0	2	2	2	1	0	2	2	2	2	1	2	2	2	2	0	0	2	2	2	1	2	2	2	2	2	2	2	2	1	2	0	2	1	2	2	2	2	0	2	1	2	2	2	2	2	2	1	2	2	2	2	1	1	2	2	1	2	2	1	2	2	2	2	2	2	2	2	2	2	1	1	0	1	2	2	2	2	2	2	2	2	2	2	2	1	1	1	2	2	2	2	1	1	1	2	2	1	2	2	2	1	1	2	2	2	2	2	2	2	2	2	2	1	2	2	1	2	1	2	1	2	2	2	1	2	1	2	2	2	2	2	2	1	2	0	2	2	1	1	2	1	2	2	2	2	1	1	2	2	2	1	2	1	2	2	2	2	2	2	2	2	2	2	2	2	2	2	1	1	2	2	2	2	0	2	1	2	1	2	2	2	2	2	2	2	2	2	1	1	1	2	2	2	1	2	2	0	2	1	2	2	2	2	2	2	2	2	2	1	0	1	2	1	2	2	1	1	2	1	0	1	1	2	2	2	2	2	1	1	1	1	2	0	2	2	2	2	2	1	2	2	2	2	1	2	2	1	2	2	2	0	2	0	1	2	2	2	2	1	2	2	2	2	2	2	2	2	2	1	1	2	1	1	1	1	2	2	2	2	2	2	1	2	2	2	2	2	2	1	2	2	2	1	2	1	2	1	1	1	1	2	2	2	1	1	1	1	1	2	2	2	2	2	2	2	2	2	2	0	2	2	2	2	2	2	2	2	2	2	2	2	2	2	2	2	2	2	2	2	2	2	2	2	2	2	2	2	0	1	1	2	1	2	2	2	2	0	2	2	0	2	2	2	2	2	2	2	2	2	2	2	2	2	2	2	2	2	2	2	2	2	2	2	2	2	2	2	2	2	2	2	2	2	0	2	2	2	2	2	2	2	2	0	0	2	2	2	2	2	2	2	2	2	2	2	2	0	2	0	0	2	2	2	2	2	2	1	1	1	2	2	2	2	2	2	1	2	2	1	1	1	2	2	2	0	2	0	0	1	1	0	2	2	2	2	2	2	1	2	1	1	1	2	1	1	2	1	1	1	1	1	2	2	2	1	1	1	2	1	0	1	2	2	2	2	1	2	0	2	1	0	2	2	0	2	1	1	1	2	2	2	2	1	1	1	2	1	1	1	1	2	2	1	2	2	1	1	1	1	2	2	2	2	1	2	1	2	2	2	2	2	1	1	2	2	1	2	2	2	0	2	2	2	2	2	0	0	2	2	2	2	2	2	2	0	2	0	2	0	2	2	2	1	2	1	2	2	1	1	2	1	2	2	2	2	2	2	2	0	0	0	2	2	1	2	2	2	2	2	2	0	1	1	1	2	2	2	1	1	2	1	2	1	1	2	1	2	2	2	0	0	2	2	2	2	0	2	2	2	2	2	2	2	2	2	2	2	0	2	2	1	0	2	2	2	2	2	2	0	2	2	0	2	0	2	0	2	2	2	2	2	2	1	2	1	1	2	1	2	1	1	1	2	2	1	2	1	2	1	1	1	2	2	2	1	2	2	1	2	2	2	2	1	1	2	1	2	2	2	2	2	2	2	0	2	2	2	0	2	0	2	2	0	0	2	2	2	0	0	0	2	2	2	2	2	2	0	2	2	2	0	2	2	2	0	2	2	2	0	0	2	2	2	2	2	2	2	0	0	2	0	2	0	0	2	2	0	2	2	0	2	2	2	2	0	0	0	2	2	2	0	2	2	2	2	2	0	2	2	2	2	2	2	2	2	0	2	2	2	0	0	2	0	0	2	2	2	1	2	2	1	2	1	1	1	1	0	1	1	1	2	1	1	1	1	0	1	1	2	1	2	2	2	2	2	2	2	2	2	1	1	2	0	2	2	2	2	2	1	1	2	2	2	2	1	2	2	1	1	2	1	2	1	2	1	1	1	2	2	1	2	2	2	2	1	1	1	2	1	1	1	1	1	2	2	2	2	1	1	2	1	2	1	2	1	2	2	1	1	2	2	1	2	1	2	1	1	2	2	2	1	1	2	2	1	2	1	1	1	1	1	1	1	2	2	2	2	1	2	2	1	1	1	1	2	2	1	1	1	2	1	1	2	1	2	1	1	2	2	2	1	1	1	2	1	1	1	1	1	2	1	1	1	2	1	1	1	1	1	1	1	1	1	2	1	2	1	1	1	1	1	1	1	1	1	2	2	2	2	2	2	1	1	1	1	1	1	1	1	1	2	1	2	2	2	2	1	1	2	1	2	2	1	2	2	2	2	1	2	0	2	1	2	2	0	2	2	0	0	2	0	2	1	2	1	0	2	2	2	2	1	1	1	2	2	2	2	2	2	2	2	0	2	2	2	2	2	2	1	2	2	2	1	1	2	2	2	1	0	1	2	1	2	2	2	2	2	2	1	1	2	2	2	2	2	2	1	1	1	2	2	2	1	2	2	2	2	2	0	2	2	2	1	1	2	2	2	2	2	0	2	1	1	0	2	2	2	2	2	2	2	0	2	2	2	0	0	0	1	1	0	0	2	2	2	2	0	1	1	2	1	1	1	2	1	2	1	1	1	2	1	1	2	2	2	1	1	1	2	2	0	1	1	2	2	1	1	0	2	1	2	1	2	2	1	2	1	1	1	1	2	2	2	1	0	0	2	2	2	0	2	1	1	0	2	2	2	2	0	1	2	2	2	2	2	2	0	0	2	0	0	1	0	2	2	2	0	1	1	2	2	1	2	2	2	2	2	2	2	2	1	2	2	2	2	2	2	2	2	2	2	1	0	2	2	2	1	2	2	2	1	2	0	1	1	2	2	2	2	1	2	1	1	1	2	1	2	2	2	2	2	2	2	0	2	0	0	2	1	2	1	1	1	2	1	2	1	2	2	0	2	2	2	0	1	0	2	0	1	2	1	1	2	2	2	2	1	1	2	2	2	2	2	2	2	2	2	2	2	2	2	1	1	2	2	1	2	2	0	1	1	0	2	2	0	2	1	1	2	2	2	2	2	2	2	2	2	1	2	2	2	2	0	0	1	1	1	0	2	1	0	0	1	1	2	0	2	0	2	2	2	0	1	1	2	1	1	2	2	2	2	1	0	2	0	2	1	2	2	2	0	2	2	2	2	2	1	1	2	2	2	2	2	1	2	2	1	1	1	2	2	2	2	2	2	0	1	0	2	2	1	2	2	1	0	0	2	2	2	2	2	0	2	0	2	0	1	2	2	2	2	1	1	2	1	2	2	2	1	1	1	1	1	1	1	1	2	2	1	1	2	1	1	2	1	1	2	2	2	2	2	2	2	2	2	2	2	0	2	2	2	2	2	2	2	2	0	2	2	2	2	2	2	2	2	2	2	0	0	2	2	2	2	2	2	0	2	2	2	1	2	1	0	1	0	2	1	2	1	2	2	2	1	1	2	2	0	2	0	1	1	2	2	2	2	2	1	2	1	1	2	2	1	1	2	0	1	1	2	2	0	2	1	2	1	2	2	2	1	2	2	2	2	2	2	2	1	0	2	1	2	2	2	2	1	2	2	2	1	2	1	2	1	1	1	1	2	1	1	2	1	2	2	2	1	2	1	2	1	2	2	1	2	1	1	2	2	1	1	1	1	2	2	1	1	1	1	1	2	1	2	1	2	1	2	2	2	1	1	1	1	1	1	2	2	2	1	1	2	2	1	2	2	2	2	1	1	1	1	1	1	1	2	2	2	2	1	2	2	2	1	2	1	1	1	2	1	1	1	2	1	1	2	2	2	1	1	1	1	1	2	2	1	1	1	2	2	1	2	1	1	2	2	2	2	2	2	1	2	2	2	2	1	2	2	1	2	1	2	1	1	1	2	1	1	2	2	1	2	1	2	1	2	2	2	2	2	2	1	2	2	2	2	2	2	1	1	2	2	2	2	2	2	2	2	2	2	2	2	2	2	0	2	2	2	2	2	1	1	1	2	1	2	2	2	0	2	2	2	2	2	2	1	2	2	2	1	2	0	2	2	2	2	2	1	2	1	2	1	1	1	2	2	1	1	2	2	2	2	0	2	0	1	2	2	1	1	1	2	1	1	2	2	1	1	2	2	2	1	1	1	2	0	0	2	1	2	2	2	1	2	2	1	2	0	2	2	1	2	2	2	1	1	2	2	2	0	2	2	1	2	1	2	1	1	2	2	1	1	1	1	1	0	2	2	2	2	2	2	2	2	1	2	2	2	2	1	2	2	2	2	2	2	1	1	1	2	2	1	2	2	2	1	2	2	2	1	2	2	0	1	1	1	1	1	2	1	1	1	1	2	1	2	2	2	2	2	1	2	1	2	1	1	2	1	2	1	2	2	1	2	2	2	2	2	2	2	2	1	2	2	2	1	1	0	2	1	2	2	0	2	2	1	2	2	2	2	1	2	2	1	1	2	1	1	2	2	2	1	2	1	2	2	1	1	1	1	2	1	2	2	1	1	2	1	1	1	1	1	1	1	2	2	2	1	1	1	1	1	1	1	1	1	2	1	2	2	2	1	2	2	2	1	1	1	1	2	2	2	2	2	2	2	2	0	2	2	2	0	2	2	0	0	2	2	2	0	2	2	2	2	2	2	2	0	0	0	2	2	2	2	0	0	2	2	2	2	2	2	2	0	2	2	0	2	2	0	2	2	1	1	1	2	2	1	1	2	2	0	2	0	2	2	2	0	2	2	2	2	0	2	2	2	2	2	2	0	2	2	2	2	2	0	2	2	2	2	2	2	2	2	2	2	2	2	2	2	2	2	2	0	2	2	2	2	2	2	2	2	2	2	2	2	2	2	2	1	1	1	2	2	2	2	1	2	2	2	2	2	2	1	2	2	2	2	2	2	0	0	2	2	2	1	2	1	2	2	2	2	2	2	2	0	2	1	1	1	2	1	2	2	2	1	2	2	2	2	1	2	2	1	2	1	1	2	2	1	2	1	1	1	2	1	2	1	2	2	2	2	1	2	2	1	2	2	2	2	1	2	2	0	2	2	2	1	2	0	2	2	1	1	1	1	2	1	2	0	2	2	2	2	2	2	2	1	1	2	0	2	0	2	2	1	1	0	2	0	0	2	2	2	2	2	2	2	2	2	1	1	2	1	2	2	2	2	2	2	2	1	2	1	2	1	2	2	2	2	0	2	1	0	2	1	1	2	1	2	2	2	1	2	2	1	2	2	1	2	1	1	2	2	1	2	1	2	2	0	2	2	1	1	1	0	2	2	0	2	1	2	2	2	2	1	2	0	1	2	1	1	1	2	1	2	2	0	2	2	0	2	1	1	1	1	1	2	2	1	1	2	1	1	1	1	1	1	1	1	1	1	1	2	1	1	1	2	2	2	2	2	2	2	2	0	2	2	2	1	1	1	2	2	1	2	2	2	2	0	2	2	1	2	1	2	1	2	2	1	2	2	2	2	2	1	2	1	2	2	2	2	2	1	1	2	2	2	2	2	2	2	1	2	1	2	1	1	2	1	2	1	1	2	1	1	2	2	1	2	0	1	2	2	2	2	1	2	1	1	1	1	2	2	1	2	2	1	2	1	1	2	1	1	2	1	2	1	1	1	2	1	2	1	1	1	1	2	1	1	2	2	2	2	1	2	2	2	1	2	2	2	1	1	1	1	2	2	2	2	2	2	2	2	0	1	1	0	2	2	1	2	0	1	2	2	2	2	0	1	0	2	2	2	1	1	2	1	1	2	1	1	2	2	2	2	2	2	1	2	1	2	1	2	1	2	2	2	2	1	1	2	1	1	2	2	1	2	2	1	2	1	2	1	2	2	2	0	2	2	1	1	1	2	2	1	2	1	1	2	2	2	1	0	2	2	2	2	2	0	2	1	2	2	2	2	2	1	2	0	0	2	2	2	0	1	2	1	2	1	1	0	2	0	1	0	1	1	0	2	2	0	2	2	2	0	2	0	0	2	1	2	1	1	2	0	2	2	1	1	2	1	2	1	2	1	1	2	1	1	2	1	1	2	2	1	2	1	1	1	2	1	1	2	1	1	1	1	1	2	1	2	2	1	0	1	1	1	2	2	1	1	2	2	1	2	2	2	2	1	1	2	0	2	0	2	0	2	1	1	1	2	2	1	2	2	1	1	2	2	2	1	2	2	0	2	2	2	0	2	2	1	0	0	2	1	1	1	2	2	2	2	2	2	2	2	2	2	2	2	0	0	2	0	2	2	2	2	2	2	2	0	2	2	0	2	0	2	2	1	2	2	2	2	1	2	2	0	2	2	2	2	2	2	2	1	2	2	1	1	2	1	2	1	2	0	2	1	2	2	2	2	2	2	2	2	2	2	2	2	2	1	2	2	1	2	1	1	1	2	2	1	1	1	2	2	1	2	2	2	1	2	2	1	2	1	1	2	2	2	1	2	1	2	2	1	2	1	2	2	1	2	2	1	1	1	2	2	2	1	1	1	2	2	2	1	2	2	2	0	0	1	2	1	2	2	2	1	2	1	2	1	2	2	2	2	1	1	1	2	1	1	2	1	2	1	0	1	1	1	0	0	1	0	1	2	0	1	1	1	2	0	2	0	2	1	0	2	2	1	1	2	1	0	2	1	2	2	0	2	1	0	1	2	2	2	2	1	1	2	2	1	1	2	2	2	1	2	2	2	1	0	2	2	2	2	2	2	2	0	1	0	0	2	0	2	0	1	0	2	2	1	2	2	2	2	0	0	0	0	2	2	2	2	0	1	2	2	2	1	0	2	2	0	0	2	2	2	2	2	0	2	1	0	2	1	2	0	0	2	1	2	2	2	0	0	2	1	0	0	1	1	2	1	0	0	0	0	1	1	1	0	0	2	0	2	0	2	0	0	2	0	0	2	0	2	2	1	0	1	0	2	0	1	0	2	1	0	1	0	2	2	0	2	0	2	2	2	0	2	2	2	2	2	1	2	0	2	2	0	1	2	2	2	1	0	0	2	2	2	1	1	2	2	0	2	2	0	2	0	0	0	1	1	1	2	0	0	2	2	2	0	0	2	0	1	2	1	1	1	1	2	1	2	1	2	2	2	2	1	1	2	1	2	1	1	2	2	1	1	2	2	1	1	1	1	2	1	1	0	1	2	1	2	1	1	2	1	2	1	1	1	1	1	2	2	1	2	1	1	2	1	1	1	1	2	1	1	2	2	2	2	2	2	2	1	2	1	1	2	1	2	1	1	1	1	1	2	1	1	1	2	1	2	1	1	1	2	2	1	1	1	2	2	1	1	1	1	1	2	1	1	2	2	1	1	2	2	1	1	2	1	1	2	1	2	1	2	2	1	1	1	2	1	1	1	1	1	1	2	1	1	1	1	1	1	1	2	1	1	1	1	1	1	2	1	2	1	1	1	1	1	2	2	1	1	2	1	1	2	1	2	1	1	1	1	1	1	2	1	1	1	2	2	2	1	1	2	0	2	1	1	2	2	1	2	2	1	2	1	2	2	1	1	2	1	2	1	1	2	2	1	1	0	2	2	2	0	2	2	0	0	2	0	0	2	2	2	2	1	2	1	2	2	2	2	1	2	2	1	1	2	1	2	2	2	1	1	1	2	2	1	1	2	1	2	1	1	1	2	1	2	2	2	2	1	1	1	2	1	1	0	1	2	2	1	2	2	2	1	1	1	1	2	2	2	2	1	1	2	0	1	2	1	1	1	1	1	2	2	1	2	2	1	1	2	1	2	1	1	1	2	1	1	1	2	1	1	1	2	1	1	2	0	0	2	0	0	0	2	0	2	1	2	2	1	2	2	2	2	1	1	1	2	2	2	2	1	2	1	1	1	2	2	2	2	0	2	1	2	1	2	2	1	1	2	2	2	2	1	1	0	1	2	1	0	1	2	1	2	1	2	0	2	2	2	1	2	2	2	2	1	1	1	2	2	1	1	1	2	2	1	2	1	2	2	2	2	2	1	1	1	1	2	1	2	2	2	1	2	2	1	2	2	1	2	1	1	2	0	1	2	0	1	0	1	2	1	1	2	1	2	1	1	1	2	2	1	1	1	0	1	2	0	1	2	0	0	2	1	1	0	2	1	2	2	2	1	1	2	2	2	2	0	0	2	2	2	2	2	2	2	2	0	1	2	1	1	1	2	1	0	2	2	1	2	2	2	2	2	1	2	1	2	2	1	1	2	2	1	2	2	1	2	2	2	2	2	2	1	2	2	2	1	1	1	1	2	2	2	0	1	2	2	1	2	2	2	0	2	2	1	1	1	2	1	1	2	1	1	1	1	2	1	1	1	1	1	2	2	2	2	2	2	2	2	2	2	2	2	2	0	2	2	2	2	1	0	2	2	2	2	2	0	2	1	2	1	2	2	1	2	2	2	2	2	2	2	1	2	2	2	2	2	1	1	2	1	2	2	2	2	2	1	1	1	2	1	1	1	1	0	2	0	2	2	2	0	2	2	2	2	2	2	2	0	2	2	0	2	2	2	0	0	2	0	2	0	1	2	2	1	1	1	2	2	2	2	0	2	2	1	2	1	1	2	2	1	2	2	2	2	1	2	1	1	2	2	1	0	2	1	2	2	2	2	1	0	2	2	2	2	2	2	2	2	2	1	2	2	1	1	1	2	2	2	2	1	2	1	2	0	2	2	1	2	2	2	2	2	1	0	2	2	1	2	2	2	2	2	2	1	1	1	2	2	2	2	2	1	1	2	1	2	1	2	1	1	1	2	1	1	2	1	2	2	2	2	1	1	2	1	2	2	2	2	2	1	2	1	1	2	1	1	1	1	1	1	2	1	1	1	2	1	2	1	1	2	2	2	2	0	1	2	2	2	1	2	2	1	2	1	1	2	2	1	1	2	1	2	1	2	1	0	2	2	1	1	2	2	2	1	1	1	2	1	2	2	1	2	1	2	1	1	2	1	2	1	1	2	1	2	2	2	1	2	1	2	2	1	1	2	2	2	2	1	1	1	2	1	2	1	1	2	2	2	1	1	1	1	2	1	0	1	2	0	2	2	0	2	2	2	0	2	0	0	2	2	2	2	2	2	2	2	2	2	2	0	2	0	2	2	2	2	2	2	0	0	2	2	0	2	2	0	2	2	2	1	1	0	2	2	2	2	0	1	0	2	2	2	2	2	2	1	1	2	2	2	0	0	2	1	1	0	2	2	1	2	2	2	2	2	1	2	2	2	2	0	2	2	2	2	1	1	2	2	2	2	2	2	2	2	2	0	2	1	2	2	2	2	2	0	2	1	2	0	2	2	2	1	2	1	1	2	0	2	0	2	2	2	2	1	2	2	2	2	2	0	2	2	2	2	0	1	1	0	1	2	2	2	0	2	2	2	0	2	1	2	2	2	2	2	1	2	2	2	2	1	1	2	2	0	2	1	1	1	1	2	1	1	2	2	2	1	2	2	2	2	2	2	2	2	2	1	1	2	2	1	1	1	1	1	2	1	2	2	1	1	2	1	2	2	2	1	2	2	1	2	2	2	2	0	2	2	2	2	2	2	2	2	2	2	2	2	2	0	2	2	2	2	0	0	2	2	0	2	2	2	2	0	2	2	2	2	2	2	0	2	0	2	0	2	0	0	1	0	2	2	1	2	1	2	1	2	2	2	2	2	1	2	1	2	2	1	2	2	2	2	2	1	1	2	2	1	2	1	2	2	2	1	2	2	2	2	1	1	1	2	2	2	1	2	1	1	1	1	2	1	1	2	1	1	2	2	1	1	2	1	1	1	2	1	1	1	2	1	1	1	1	2	2	2	2	1	1	2	1	2	2	1	1	2	1	1	2	1	1	1	1	2	2	2	2	0	2	1	2	1	1	1	2	2	2	2	0	2	2	1	2	2	2	0	2	0	2	2	0	0	2	2	2	2	0	2	2	2	2	0	0	2	1	1	1	1	2	2	1	1	1	1	2	1	2	0	1	1	2	1	1	0	1	2	2	2	1	1	1	2	1	2	2	2	2	2	2	2	1	2	1	2	1	2	1	2	2	2	2	2	2	2	2	0	0	0	2	2	0	2	2	2	2	2	0	2	2	2	0	2	2	0	2	2	2	1	2	1	1	1	1	1	1	2	1	2	1	1	1	2	2	1	2	1	1	1	1	1	1	1	2	2	2	1	1	2	2	2	1	1	1	1	2	1	2	1	1	2	1	1	1	1	1	1	1	1	1	1	1	2	1	2	2	2	1	2	2	2	1	1	1	2	1	1	1	1	1	1	1	1	1	1	1	1	1	2	1	1	2	1	1	1	1	2	1	1	2	2	1	2	1	1	1	2	1	2	1	2	1	1	1	2	2	1	2	1	1	2	2	1	1	1	2	2	0	2	2	2	1	1	2	2	2	1	2	0	2	1	2	1	1	1	2	1	2	1	2	2	2	1	2	2	2	2	2	2	2	0	0	2	0	2	2	2	2	2	2	2	0	2	0	2	2	0	2	2	0	2	2	2	2	2	0	0	2	2	2	2	2	2	2	2	0	2	0	2	2	2	2	0	2	2	0	2	2	2	0	0	2	2	2	2	2	2	0	2	2	2	2	2	0	2	0	2	2	2	0	2	2	2	0	2	2	1	1	1	1	2	1	1	1	1	2	1	2	1	2	2	1	2	2	1	1	1	2	1	2	2	1	1	2	2	2	2	2	2	1	1	2	2	1	1	2	2	1	2	1	1	2	2	2	2	1	1	2	2	2	1	2	1	2	2	1	2	2	2	1	1	2	1	1	1	2	2	2	1	2	1	1	2	1	2	1	1	2	1	2	1	2	2	2	1	2	1	1	1	2	1	1	2	1	1	1	2	1	1	2	2	1	2	2	2	1	2	2	1	2	1	2	2	1	1	2	1	1	2	2	2	2	1	1	1	1	2	1	2	1	1	1	1	1	1	2	1	1	1	1	1	2	2	2	1	1	1	1	2	2	2	1	2	2	2	2	1	2	2	2	2	1	2	1	2	2	1	2	2	2	1	1	2	1	2	1	1	2	2	2	2	1	1	1	1	2	1	1	2	2	1	1	1	1	2	2	1	2	1	1	2	2	2	1	2	1	2	2	1	1	1	1	2	1	1	2	1	2	1	2	2	2	2	2	2	1	1	2	2	1	1	1	1	1	1	2	1	2	2	1	2	2	2	2	1	1	2	2	2	1	1	1	1	2	2	2	2	1	1	2	1	2	2	2	2	1	1	2	1	1	2	1	1	1	1	2	2	1	1	2	1	1	1	1	1	2	1	2	1	2	2	2	1	1	1	1	1	2	2	2	1	1	2	1	1	1	1	1	2	2	2	1	1	1	1	1	1	1	1	2	1	1	1	1	1	1	1	1	1	1	2	1	1	2	2	2	2	2	2	2	0	2	2	0	2	2	2	2	2	2	2	2	0	0	2	2	0	2	2	2	2	2	2	0	2	2	2	2	0	2	2	2	2	2	0	2	2	2	2	2	2	2	0	2	2	2	2	2	2	2	2	2	2	2	0	2	2	2	2	2	2	2	2	2	0	2	2	0	2	2	0	2	2	2	2	2	2	2	2	2	2	0	2	2	0	2	2	0	2	2	0	2	2	2	2	2	0	2	2	2	2	1	2	2	2	1	2	2	1	2	2	1	2	2	2	1	2	2	2	1	2	2	1	2	2	2	1	1	2	2	0	2	2	2	1	2	2	0	0	2	2	2	2	2	2	2	1	2	1	2	1	0	2	2	1	2	2	2	2	2	0	2	2	2	2	2	2	2	2	2	2	2	2	0	2	2	2	2	2	2	2	2	2	2	2	2	2	2	2	0	2	2	2	1	2	2	1	1	1	2	2	2	1	1	1	2	1	1	1	2	2	2	0	1	2	0	2	1	2	2	2	0	2	0	2	0	2	2	2	2	2	0	0	2	2	2	2	2	0	2	2	0	2	0	2	2	2	2	0	2	2	2	0	0	2	2	2	1	2	1	1	1	2	2	1	1	2	1	1	2	1	1	1	1	2	2	2	2	0	2	2	2	2	2	2	2	2	2	2	0	0	2	2	0	2	2	2	2	2	0	2	2	2	2	2	2	2	0	2	0	0	2	2	2	2	2	0	2	0	2	2	0	2	1	2	2	1	1	1	2	1	1	1	1	1	1	1	1	2	1	1	1	1	1	2	1	2	1	2	1	2	1	1	1	2	1	1	0	1	0	2	1	1	1	2	1	1	2	1	1	1	2	1	0	1	1	2	2	2	1	2	1	1	1	1	2	1	1	1	1	2	1	2	1	1	1	1	1	2	1	1	1	1	1	2	2	1	1	1	2	1	1	1	2	1	2	2	1	1	1	1	1	2	1	2	1	1	1	2	2	2	2	2	1	2	2	1	2	2	2	2	1	2	1	1	1	1	2	2	2	2	2	2	2	2	2	2	2	2	1	2	2	1	1	2	1	2	1	2	2	2	2	2	2	2	2	1	2	1	1	1	2	1	1	1	2	0	1	1	2	1	1	2	1	2	2	1	1	1	2	2	1	2	2	2	1	2	2	1	2	1	1	1	2	2	1	2	1	1	2	2	2	2	1	1	1	1	1	1	1	2	2	2	1	1	1	2	2	2	2	2	2	1	1	2	2	2	1	2	1	1	2	2	2	1	1	1	0	2	1	2	1	1	2	2	2	2	2	2	2	2	2	2	2	2	1	1	2	2	2	1	1	2	0	2	0	0	2	2	2	2	1	2	2	1	2	2	2	1	1	1	1	1	2	2	1	1	2	2	2	2	1	2	1	2	2	2	1	1	1	2	2	2	1	2	2	1	2	1	2	1	2	2	2	2	2	2	2	2	2	2	2	2	1	2	1	2	1	0	2	0	2	1	1	1	2	1	2	2	1	1	2	2	1	0	0	2	2	2	1	0	1	2	0	1	2	2	1	1	2	2	2	2	2	2	1	2	2	2	2	1	1	2	1	1	2	2	2	1	2	0	2	2	2	2	1	2	1	2	2	1	2	1	2	2	1	2	1	2	2	2	2	1	2	2	1	2	2	1	1	2	2	1	2	2	2	2	2	2	2	2	1	1	2	2	2	2	2	0	2	2	2	2	2	2	2	2	2	1	2	2	2	2	2	2	1	1	2	2	2	2	1	2	2	2	2	2	2	2	2	2	2	1	1	1	2	2	1	1	1	2	2	2	1	2	1	1	0	0	0	1	2	2	2	2	2	2	2	2	1	2	2	2	2	1	2	1	2	2	2	1	2	1	2	2	1	2	2	2	2	2	1	1	2	2	1	1	1	1	1	2	1	1	2	2	2	2	2	1	2	2	2	2	2	2	2	2	2	2	2	2	1	1	2	1	2	2	2	2	1	1	2	2	1	2	2	1	2	2	1	2	1	1	2	1	1	1	2	2	2	1	1	2	2	1	1	1	2	2	1	1	2	1	1	2	1	1	2	1	1	1	2	2	2	1	1	2	2	2	2	1	2	1	2	1	2	1	1	2	1	1	2	1	1	1	2	1	1	2	2	2	2	2	1	1	1	2	1	1	1	2	0	2	1	1	1	1	1	1	2	1	2	1	2	2	2	1	2	1	1	1	2	2	2	1	1	1	2	1	1	1	1	2	1	1	2	2	1	1	2	2	2	1	1	1	1	2	1	1	2	1	1	2	2	1	2	2	0	2	2	2	1	1	1	0	0	2	2	2	1	2	2	1	2	1	1	2	1	2	1	1	1	2	2	2	1	2	2	2	2	2	2	2	2	2	1	2	2	2	1	2	1	2	2	2	2	1	1	2	2	1	2	1	1	2	1	1	2	1	1	2	1	2	2	2	2	2	2	2	2	2	1	1	1	2	2	2	1	1	2	2	2	0	1	1	1	2	1	2	1	1	2	1	1	2	1	1	2	1	1	1	2	1	1	1	2	1	2	2	1	1	1	1	2	2	2	1	1	1	1	1	1	1	2	1	2	1	1	1	2	1	1	1	2	1	2	1	1	2	2	1	1	1	1	1	1	2	2	2	0	0	0	1	2	2	2	2	2	1	1	1	2	2	1	0	0	2	2	1	0	0	1	1	1	0	0	0	0	0	0	2	1	1	2	2	0	2	1	1	0	1	1	0	2	1	1	0	0	1	0	1	1	2	1	2	2	2	1	2	1	1	1	2	2	1	1	2	1	1	1	1	2	1	2	1	1	2	1	1	1	1	0	2	1	1	2	1	1	1	1	2	0	2	2	2	2	1	1	2	2	1	2	1	2	2	2	2	2	1	2	1	2	2	1	2	2	2	2	2	2	2	0	2	2	1	2	2	2	2	2	0	1	1	1	1	2	1	2	2	2	2	1	1	2	1	1	1	2	1	1	1	1	1	1	2	1	2	1	1	0	2	1	1	2	2	2	2	0	2	1	1	2	1	1	2	0	1	0	0	1	2	2	2	1	2	1	1	1	2	2	0	0	2	2	2	0	2	2	2	2	2	0	2	1	2	1	0	2	2	0	2	0	2	1	2	2	2	2	1	2	1	1	0	0	2	2	2	2	1	1	1	0	2	0	2	2	2	0	1	1	2	1	1	0	0	0	1	2	0	2	0	1	0	0	2	2	2	0	2	2	0	0	2	0	2	2	0	2	2	2	2	2	1	2	2	1	1	2	2	0	2	1	2	1	1	2	2	2	2	2	1	2	2	2	2	1	1	2	2	2	1	1	2	2	2	2	0	2	0	2	2	2	2	1	2	1	2	0	0	2	1	2	2	2	2	1	2	2	2	1	1	1	1	2	1	1	0	0	1	2	2	2	2	2	2	1	2	2	2	2	2	2	2	2	2	2	0	1	2	2	2	2	2	2	2	0	2	2	2	1	2	2	1	2	2	1	1	2	2	0	2	2	2	0	1	2	2	2	2	2	2	1	2	1	2	1	2	2	2	2	2	2	2	2	1	2	2	2	2	1	2	1	1	2	1	2	2	1	1	0	0	2	1	2	2	0	0	2	1	2	2	2	2	0	1	2	2	2	0	0	2	0	0	0	0	0	2	2	2	2	2	2	0	2	0	2	2	2	0	2	0	2	2	2	0	2	2	2	0	1	2	2	2	1	0	2	1	2	2	2	1	1	0	2	0	1	2	2	2	2	2	1	1	2	1	0	0	2	1	1	1	2	0	2	1	2	2	1	2	2	1	1	1	2	1	1	0	2	0	0	1	1	0	2	1	1	1	0	2	0	2	2	1	2	1	1	1	1	1	2	2	1	2	1	1	2	1	2	1	2	2	1	1	2	1	2	0	2	2	2	2	1	1	2	2	2	2	2	2	0	0	1	2	1	1	2	2	1	2	1	2	2	2	2	2	0	1	1	2	2	0	2	1	2	2	0	2	2	2	1	2	1	0	2	2	1	2	2	2	1	1	1	2	1	0	1	0	2	1	2	2	2	1	1	1	1	1	1	1	1	1	2	2	1	1	2	2	2	2	1	2	2	2	2	1	1	0	2	2	2	2	2	2	1	0	2	2	2	2	2	1	1	2	2	0	2	1	2	1	1	2	2	1	1	0	1	0	0	2	2	2	2	2	2	2	2	2	0	2	2	0	1	2	1	2	0	1	0	1	2	2	2	2	2	2	2	1	2	2	1	2	2	2	2	2	2	0	2	1	2	2	2	2	2	2	2	1	1	0	1	1	1	2	2	1	1	1	2	2	2	1	2	2	2	2	2	2	2	1	1	2	2	2	2	2	1	2	0	2	1	1	2	2	2	2	2	2	2	1	1	1	2	1	2	1	2	2	1	2	1	1	1	1	1	2	2	0	0	0	2	2	2	1	1	1	1	2	2	1	1	1	2	1	2	1	1	2	1	1	1	1	1	1	1	2	2	0	2	2	1	0	1	0	2	2	1	2	2	2	2	2	2	1	2	2	2	1	2	2	2	1	1	2	1	2	1	2	1	2	2	1	0	2	1	2	2	2	2	1	1	2	2	2	2	2	2	2	2	2	2	2	2	2	2	2	2	2	1	1	2	1	1	2	2	2	2	2	2	2	0	2	2	2	2	0	2	2	2	2	2	2	2	2	0	2	2	1	2	2	2	2	2	2	2	2	1	2	2	1	2	2	1	1	2	2	1	2	2	1	2	2	2	2	2	1	2	2	2	1	2	2	2	1	1	1	2	2	2	1	1	2	1	2	1	2	2	1	1	1	2	1	2	2	1	2	1	2	1	2	1	2	2	1	1	2	2	2	1	1	1	2	2	1	1	1	1	1	1	1	1	1	2	1	1	2	2	1	1	1	2	2	2	2	2	2	2	2	0	0	2	2	2	2	2	2	2	0	1	1	0	2	2	2	2	2	2	0	2	2	2	0	0	2	2	2	2	2	1	2	1	2	2	1	2	2	2	1	2	1	2	2	1	2	2	2	2	2	1	1	2
Alamaka	1	1	1	1	2	1	1	1	2	2	1	2	2	2	1	1	1	1	2	2	2	1	1	2	2	2	1	2	1	2	2	2	1	2	2	1	1	2	1	2	2	2	2	1	1	1	1	1	1	1	1	1	1	2	2	2	1	2	1	2	2	2	2	0	2	2	1	2	1	2	0	1	1	2	2	2	2	2	2	1	2	2	2	2	2	2	2	1	2	2	2	2	1	0	1	2	2	2	1	2	2	0	1	2	2	2	0	1	2	2	1	1	2	2	2	0	2	2	2	1	2	1	0	2	2	0	2	2	1	2	1	1	2	2	1	1	2	2	2	2	1	1	2	2	2	1	2	2	2	0	2	2	2	2	2	2	1	2	1	2	1	2	2	2	1	1	2	2	1	2	1	2	2	1	2	2	2	2	2	2	0	2	2	2	2	0	2	1	2	2	1	2	0	2	2	2	2	2	2	2	1	2	0	1	1	2	1	1	1	1	1	2	0	0	1	2	1	2	2	2	2	2	1	1	2	1	2	2	2	2	2	2	2	2	2	2	2	2	2	1	1	1	1	2	2	2	1	1	1	1	1	2	1	0	1	1	1	2	1	2	1	1	1	1	1	1	2	2	1	2	2	2	0	2	1	2	2	2	2	1	2	2	2	2	2	1	1	2	1	2	2	1	1	2	2	1	2	2	2	2	1	2	1	2	2	1	2	2	1	2	2	2	2	2	2	2	2	2	2	2	2	2	1	1	1	1	2	1	2	2	1	1	1	2	1	1	1	2	1	1	2	1	2	1	2	2	0	2	1	2	2	0	0	0	2	2	2	1	1	1	1	1	1	1	2	2	2	2	2	2	2	0	1	2	2	2	2	2	2	1	2	2	2	2	2	1	2	2	2	2	2	2	2	2	2	2	2	2	2	0	2	1	1	2	2	2	0	2	2	2	2	1	1	1	0	2	2	2	2	1	2	1	2	2	2	2	2	2	2	2	2	2	1	1	1	0	2	2	2	2	2	1	0	1	1	1	1	2	2	1	1	1	1	1	0	1	2	2	2	0	2	2	2	2	2	2	1	2	2	2	2	2	2	2	1	1	2	0	0	0	2	0	2	1	2	2	2	1	2	1	1	2	2	1	2	2	2	1	2	1	0	2	2	1	1	2	1	0	2	1	2	2	0	2	2	1	2	1	2	1	2	2	1	1	1	2	2	2	1	2	1	2	1	1	1	2	2	2	2	1	2	2	1	1	1	1	1	2	2	2	1	2	1	2	2	2	2	1	1	2	1	2	2	2	2	2	2	2	2	1	2	1	1	2	2	2	2	1	1	2	1	1	2	2	2	2	2	1	1	1	2	2	2	2	2	0	2	1	2	2	1	1	2	2	2	1	2	1	1	1	1	1	1	1	1	1	2	2	1	2	2	2	1	2	2	2	2	2	2	2	1	1	1	1	2	2	1	2	2	2	2	1	2	1	1	2	2	2	1	2	2	1	1	2	2	1	0	1	2	2	1	2	2	1	1	1	2	2	1	1	2	1	2	1	1	1	2	2	1	2	1	2	2	0	1	1	1	2	2	2	0	0	0	1	0	1	2	1	2	2	1	2	2	1	2	0	2	0	1	1	1	2	2	0	1	0	1	2	2	0	0	2	2	1	2	0	2	2	1	2	1	2	1	1	2	1	1	0	1	2	0	2	2	2	2	1	2	1	1	1	2	1	2	0	2	2	2	2	1	0	0	2	0	0	1	2	0	2	2	2	0	0	2	1	1	2	2	2	1	1	1	2	2	1	1	2	1	1	2	1	2	1	1	2	2	1	2	1	1	1	1	2	1	1	2	1	2	2	2	1	1	2	2	2	1	1	1	2	2	1	1	1	0	1	2	2	2	1	1	2	1	1	1	0	2	1	2	1	1	2	1	0	2	1	2	1	2	1	2	0	2	1	1	1	1	2	2	0	2	0	2	2	2	1	2	2	1	2	2	2	2	2	2	1	2	2	1	2	2	1	2	1	1	1	2	1	2	1	2	0	2	2	2	2	2	2	1	2	2	2	2	2	2	2	2	2	2	2	2	2	2	2	1	2	1	2	2	2	1	2	2	2	2	2	2	0	2	2	2	2	2	2	2	2	2	1	1	2	2	2	2	1	2	1	2	2	1	0	2	1	2	2	2	2	1	2	2	2	2	2	2	2	1	1	1	2	1	2	1	2	1	2	1	2	1	2	1	1	1	1	2	2	2	0	2	2	2	0	1	2	2	2	2	1	2	1	1	1	2	2	2	2	2	2	1	0	2	2	2	2	2	2	2	1	2	2	1	1	2	2	2	1	1	2	2	2	1	1	2	2	2	1	1	0	1	2	1	0	2	1	1	2	1	1	0	1	2	2	2	2	1	2	2	0	2	1	1	2	2	2	1	1	2	2	2	1	2	2	1	0	1	1	2	0	1	2	1	1	2	1	2	1	1	2	2	2	2	0	2	2	1	2	1	0	2	0	1	2	2	2	2	1	2	2	2	1	2	2	1	2	2	2	1	2	2	2	1	1	2	2	2	2	2	1	1	2	2	2	2	1	2	2	1	2	1	1	1	1	2	2	2	2	2	2	2	2	2	2	2	1	1	1	1	2	2	2	2	2	2	2	2	2	2	1	2	2	1	1	2	2	2	2	2	1	2	0	2	1	2	2	2	2	2	2	2	2	0	2	2	2	2	2	1	1	2	2	0	0	1	1	1	2	1	2	2	1	2	2	2	1	1	1	2	2	2	1	2	1	1	1	2	2	2	2	1	2	2	1	1	1	1	2	1	1	1	1	1	1	2	1	1	2	1	2	2	2	1	2	2	2	1	2	2	2	2	2	2	1	2	1	1	2	2	2	2	2	2	2	2	2	1	2	2	1	2	2	2	1	1	2	2	2	2	1	2	1	2	2	2	2	2	1	2	2	1	1	2	2	2	2	2	1	1	2	2	0	1	2	1	1	1	0	0	0	1	2	2	2	2	2	1	2	2	1	1	2	1	2	1	2	1	2	2	2	2	2	2	0	2	2	2	0	1	2	2	2	1	2	2	1	1	1	2	1	2	1	2	2	1	1	1	2	2	1	1	2	1	1	1	1	2	2	2	1	2	1	1	1	1	1	2	1	2	1	1	1	2	1	2	1	0	1	0	1	2	1	1	2	2	2	1	1	1	2	1	1	1	1	1	2	1	1	1	2	1	2	1	1	2	1	2	1	1	2	2	1	2	2	2	1	2	1	1	1	2	2	2	2	1	1	2	2	2	2	0	1	2	2	2	2	1	2	2	0	0	1	1	2	2	2	2	1	1	2	1	2	0	1	0	2	1	1	1	2	2	1	2	1	2	2	1	1	2	1	2	1	2	1	1	2	2	2	2	2	1	2	2	2	2	2	1	1	2	2	2	1	2	2	2	1	1	1	1	1	2	1	2	1	1	2	2	1	1	1	1	1	2	0	2	2	1	1	1	2	1	2	1	1	2	2	2	1	2	1	1	1	2	2	1	2	2	2	2	2	2	2	1	1	2	2	2	1	2	2	2	2	2	2	2	2	2	2	0	2	1	2	1	2	2	2	2	2	2	0	2	2	2	1	2	0	0	2	2	2	2	2	1	1	0	2	2	0	2	1	2	2	2	1	2	0	2	2	2	0	2	2	0	2	2	0	2	0	2	2	0	2	2	1	2	1	1	1	0	2	2	0	0	2	0	2	2	2	1	1	1	2	1	2	2	2	2	1	0	0	0	2	2	1	2	1	0	1	2	1	1	1	1	2	2	1	2	2	1	1	1	2	2	2	2	1	2	2	0	2	2	2	2	2	2	2	2	0	2	0	2	2	0	2	1	2	2	2	2	2	0	2	2	2	0	2	0	1	0	2	1	2	2	0	0	2	0	2	1	2	2	2	2	2	2	1	2	1	2	2	2	0	2	2	0	2	2	2	2	2	2	1	1	1	1	2	0	2	1	1	2	0	2	0	2	0	1	2	1	1	2	0	0	0	1	0	0	0	0	0	1	1	0	1	2	2	0	0	2	2	2	1	1	1	2	1	1	1	2	1	1	2	1	2	2	1	2	1	1	2	2	1	1	2	0	1	2	2	2	1	2	2	1	2	2	1	2	2	0	2	2	1	1	2	2	1	1	2	1	2	2	2	2	2	1	1	2	1	2	2	2	1	1	0	1	1	2	2	2	2	1	1	2	2	1	1	1	1	2	1	1	2	2	1	0	2	2	0	2	2	2	0	2	0	2	2	2	2	0	2	2	2	0	0	2	2	1	1	2	2	2	0	1	1	2	1	2	2	1	2	2	2	2	2	2	2	2	2	2	2	2	1	2	0	2	2	2	2	0	0	2	2	0	1	2	2	0	2	1	1	1	2	1	2	2	2	1	1	1	1	1	2	1	1	2	2	0	2	2	1	2	1	2	2	2	1	2	2	1	2	2	2	1	1	2	1	2	2	1	1	1	2	1	2	2	2	1	2	2	1	2	1	1	2	1	2	2	2	1	2	2	1	0	2	2	2	1	1	1	0	1	2	1	2	1	1	0	1	2	2	0	2	2	1	2	2	1	2	1	1	2	1	1	2	2	1	2	1	2	1	1	1	2	2	2	0	2	2	0	2	0	2	2	2	2	2	0	0	2	2	0	2	2	2	2	2	2	2	2	0	0	0	2	2	2	2	2	0	0	2	2	2	2	0	2	2	2	2	1	2	2	2	1	0	2	2	2	0	1	1	2	1	1	1	2	2	2	0	2	2	1	0	2	2	2	2	1	2	1	2	2	2	2	2	2	1	2	2	2	2	1	2	2	2	2	0	2	2	0	1	1	2	2	1	2	2	1	2	1	1	1	1	1	2	1	1	1	1	1	1	2	1	1	1	2	2	2	2	2	2	1	1	2	2	1	2	2	1	1	2	1	1	2	2	2	2	1	1	1	2	1	2	1	2	1	1	1	2	2	1	2	2	1	1	2	1	2	1	2	2	2	2	2	1	2	1	2	2	2	2	2	2	0	2	2	0	1	0	0	2	2	2	2	0	2	2	1	0	2	0	2	2	2	1	0	1	0	0	1	0	2	0	2	1	2	2	2	1	2	2	2	1	1	0	2	1	1	2	1	2	1	2	1	2	1	1	1	1	1	1	1	2	2	2	1	1	1	2	1	1	2	1	2	1	1	1	2	1	2	1	1	1	1	1	2	1	2	1	2	2	1	2	2	2	2	0	2	1	0	2	0	0	1	2	1	1	2	2	0	2	2	1	2	1	2	2	1	1	1	2	1	2	0	2	1	2	2	1	2	2	0	1	2	2	1	2	0	0	2	2	2	1	0	2	0	2	1	1	2	1	2	2	0	1	2	2	2	0	2	2	2	2	2	2	2	2	2	2	0	2	2	2	0	1	2	0	2	0	2	0	2	2	2	2	2	2	2	0	0	2	2	2	0	1	2	1	2	2	2	2	0	1	1	1	2	2	1	1	1	2	1	2	0	2	0	2	2	2	0	1	0	2	2	0	2	2	0	2	2	2	2	2	0	2	2	2	2	2	2	2	2	1	0	0	2	1	2	1	1	1	1	1	1	1	1	1	0	0	0	2	2	0	1	2	2	1	2	0	2	2	2	2	2	2	1	1	2	0	1	2	0	2	0	2	0	2	0	0	2	2	1	0	2	2	2	0	2	0	0	2	0	2	0	2	1	2	2	2	0	2	2	0	1	2	0	0	2	1	2	0	2	1	1	2	2	2	2	1	2	1	2	0	2	2	2	1	2	2	2	1	2	1	1	2	2	2	2	2	2	0	0	2	0	2	2	0	0	0	2	2	2	2	0	2	2	0	2	2	0	0	1	1	2	2	2	1	1	2	1	1	2	2	1	2	2	2	2	0	2	2	2	2	1	0	0	0	1	1	1	2	2	2	1	2	2	2	0	2	2	2	2	2	2	2	2	2	0	1	2	2	0	2	1	2	1	0	1	0	2	2	1	0	0	2	1	2	0	2	2	2	1	2	2	1	1	2	1	0	0	2	1	2	2	1	2	2	2	2	2	2	2	2	2	2	0	2	1	2	2	1	1	1	2	1	1	2	1	1	2	2	2	0	0	2	0	2	2	2	2	2	1	2	2	0	2	2	1	2	2	1	2	2	1	2	0	1	2	0	2	1	1	2	1	0	0	1	2	0	2	0	2	0	0	0	0	0	0	0	1	1	1	2	2	1	2	2	2	0	1	2	2	1	2	1	1	2	2	2	2	1	1	1	2	1	2	2	1	2	2	2	1	2	1	1	1	1	2	1	1	2	2	2	2	2	1	1	1	1	2	1	2	2	2	2	1	1	1	2	1	2	2	1	2	1	1	1	2	1	1	1	1	1	0	2	1	2	2	2	2	2	0	2	2	2	0	2	0	2	1	1	2	2	2	0	2	0	2	2	1	1	2	2	2	0	2	2	2	2	1	2	2	1	1	2	2	2	2	2	2	2	2	2	2	2	2	1	1	2	2	2	2	1	2	2	0	2	2	2	2	2	2	2	2	2	2	0	2	2	2	2	0	2	2	2	1	2	2	2	1	0	2	2	2	1	1	2	2	2	2	2	2	0	2	2	2	2	2	2	2	2	2	2	2	2	1	1	1	2	2	2	1	0	1	1	2	2	1	0	1	1	2	2	2	2	2	1	0	1	2	2	2	2	2	2	2	2	2	0	2	2	2	2	1	1	1	1	2	2	1	1	2	1	2	2	0	2	2	2	2	0	0	2	2	1	1	2	2	2	2	2	2	2	0	2	0	1	2	2	2	2	2	0	2	2	2	2	2	2	2	2	2	2	2	2	2	2	2	2	2	2	2	2	2	2	2	2	0	2	2	0	2	2	2	2	2	2	2	2	2	0	2	2	2	0	2	2	2	2	2	2	2	2	2	2	2	2	2	2	2	2	2	2	2	0	2	2	2	0	2	2	2	2	2	2	2	2	2	2	2	2	2	2	2	2	2	0	2	2	0	2	2	2	2	2	0	2	2	2	2	0	2	2	2	2	0	2	2	2	2	0	0	2	2	2	0	2	2	2	2	2	2	2	2	0	2	0	2	0	2	2	2	2	0	2	2	2	2	2	2	2	2	0	2	2	2	2	2	2	2	2	2	2	2	2	2	2	2	2	2	2	2	2	2	2	2	2	0	0	2	2	2	2	2	2	2	2	2	2	2	2	2	2	2	2	2	2	2	0	0	2	2	2	2	2	2	0	2	2	2	2	2	2	2	2	2	2	2	2	2	2	2	2	2	2	2	2	2	2	0	2	2	2	2	2	2	2	2	0	2	0	2	2	0	2	2	0	2	2	2	2	2	0	2	2	2	2	2	2	2	2	2	2	2	2	2	2	2	2	2	2	2	2	0	2	2	2	2	2	0	2	0	2	0	2	2	2	2	2	2	2	2	2	2	0	0	2	2	1	1	2	2	1	2	2	1	1	2	1	1	1	1	2	1	1	1	2	1	2	1	1	1	1	2	1	1	1	1	2	1	1	1	1	1	1	2	0	2	1	1	1	1	1	1	0	2	1	1	1	1	1	1	1	2	2	2	0	2	0	2	1	2	2	1	1	2	1	2	2	2	2	2	2	2	1	1	2	1	1	2	0	2	2	2	2	2	2	0	2	2	2	2	0	2	1	2	2	2	2	2	2	1	2	1	1	1	2	2	1	0	1	1	2	1	2	2	2	1	1	2	1	1	1	1	1	1	2	1	2	2	2	2	2	2	2	2	1	2	1	2	2	2	1	2	2	2	2	2	2	2	1	2	2	1	2	1	2	2	2	2	2	2	2	2	1	2	2	2	2	2	2	1	2	1	0	0	2	1	2	2	0	2	2	2	2	2	2	2	2	1	2	2	2	2	2	2	2	2	2	1	2	2	2	0	0	1	2	2	2	2	0	2	2	2	2	2	2	2	1	2	2	2	1	2	0	0	1	2	2	2	2	2	1	1	2	2	0	0	0	0	2	1	2	2	2	2	2	2	0	0	2	2	2	2	2	2	2	2	1	1	2	2	2	1	1	1	0	1	2	1	1	2	1	2	2	0	2	2	2	2	2	2	2	0	2	2	2	2	2	2	2	2	2	0	2	2	0	2	2	0	2	2	0	2	2	2	2	2	2	2	2	2	0	0	2	2	2	2	2	2	2	2	1	1	0	2	2	2	0	2	2	2	2	2	2	2	2	0	2	1	2	2	2	1	2	2	2	1	2	0	2	0	0	2	2	2	2	2	2	2	0	2	0	2	1	2	2	2	2	2	2	2	2	0	2	2	1	2	2	2	2	2	2	2	0	1	1	2	2	2	2	1	2	2	2	2	0	2	2	2	2	1	2	1	1	1	1	1	2	0	2	0	2	2	1	2	1	2	2	2	2	0	2	2	2	2	2	2	2	2	2	2	1	0	1	0	2	0	2	2	2	2	2	2	2	2	2	0	2	2	2	0	2	2	0	2	2	2	1	2	1	1	2	2	2	2	2	2	2	1	2	2	0	2	0	0	0	2	1	0	0	2	2	1	1	1	1	1	2	1	0	2	2	2	1	1	1	2	1	2	1	2	1	0	0	2	0	1	1	0	2	2	0	2	2	0	2	0	2	1	2	2	0	2	1	2	2	1	1	1	0	2	2	1	2	0	2	0	2	1	2	2	2	2	2	2	2	1	2	2	2	1	2	1	2	2	2	1	2	2	1	1	1	1	1	2	2	2	2	0	2	2	1	1	2	2	2	0	2	2	2	2	2	1	2	2	2	2	0	1	0	0	2	2	1	2	2	2	0	1	0	0	0	0	1	2	1	2	2	1	2	0	2	2	2	2	2	1	2	2	2	2	2	2	2	2	1	2	1	2	2	2	2	1	1	1	2	2	2	2	2	2	2	1	2	2	1	2	0	2	1	2	1	2	1	2	2	2	2	1	2	2	1	2	1	1	1	1	2	2	2	2	2	2	1	2	1	2	2	1	2	2	1	2	1	2	2	1	2	1	2	1	1	2	2	2	1	0	1	0	1	1	1	0	2	1	1	1	1	2	2	2	2	2	1	1	1	2	2	1	1	2	1	1	1	2	1	2	2	1	2	1	1	1	1	2	2	1	1	1	1	1	2	2	1	1	1	2	2	2	2	1	1	2	0	2	2	2	2	1	0	2	2	2	2	2	0	2	2	0	0	2	1	0	1	0	2	2	0	2	2	2	2	2	2	2	1	2	0	0	0	0	2	2	0	2	0	0	2	2	2	1	0	2	1	2	1	1	2	1	1	2	1	2	1	1	1	1	1	2	0	0	2	2	2	1	1	1	2	1	2	2	1	2	1	2	1	1	1	2	2	2	2	1	1	1	2	2	1	1	2	2	2	2	1	1	2	1	2	1	2	2	2	2	0	2	2	2	2	2	2	2	0	1	0	2	2	2	0	2	2	2	2	2	0	2	2	2	1	1	2	2	2	2	2	0	2	1	1	0	2	2	2	2	2	2	2	0	2	2	2	0	0	0	1	1	0	1	2	2	2	2	0	0	1	2	2	1	0	2	1	2	0	1	1	1	0	0	2	2	2	1	0	0	2	2	0	1	2	2	1	2	2	0	2	1	2	2	2	2	2	2	1	2	0	0	1	1	2	0	0	0	2	1	1	1	2	2	1	1	2	2	2	2	0	2	2	2	0	2	2	2	0	0	2	1	2	0	1	2	2	2	0	1	1	2	2	1	2	2	2	2	2	2	2	2	0	2	2	2	2	2	2	2	2	2	2	0	1	1	2	2	0	1	2	2	0	2	1	1	1	2	2	2	2	0	2	2	2	0	2	0	2	1	0	2	1	1	2	0	1	1	0	2	1	0	0	0	2	2	1	2	1	2	2	1	2	2	1	1	1	0	1	0	0	1	2	2	2	0	2	2	2	0	2	2	2	1	2	1	2	2	2	1	1	2	1	1	1	1	1	1	1	2	0	2	1	1	2	1	1	2	1	0	1	2	2	2	2	2	2	1	1	1	2	2	1	1	1	1	2	2	1	1	2	1	1	1	1	1	1	0	2	0	2	2	2	1	1	1	2	2	0	2	2	2	2	2	1	2	1	1	0	2	2	1	1	2	2	2	2	2	2	2	2	2	2	1	2	2	2	2	1	0	2	1	1	1	2	2	2	1	2	1	2	2	0	2	1	2	2	2	2	2	1	1	1	2	1	2	1	2	2	2	2	2	2	0	0	2	0	2	2	2	0	0	1	0	2	2	0	2	1	2	0	2	2	2	1	2	0	2	2	1	2	2	1	2	1	2	2	2	2	1	1	1	1	2	1	2	2	2	1	2	2	1	2	1	1	2	2	2	1	1	1	2	1	1	1	1	2	1	2	1	1	1	1	1	1	1	1	2	2	1	0	2	1	0	2	2	0	0	2	0	2	2	2	0	1	0	1	2	2	1	2	2	0	2	2	2	2	2	0	2	2	2	2	2	2	0	2	1	1	1	2	1	2	2	2	2	2	1	1	1	2	1	2	2	2	2	1	2	1	1	1	2	1	2	1	1	1	1	2	1	1	2	1	2	2	1	1	2	1	2	1	1	2	1	2	1	1	2	2	2	1	1	1	2	2	1	1	1	1	1	2	2	2	1	2	2	1	2	1	1	1	1	1	2	2	2	2	1	2	1	2	2	1	0	2	2	1	2	1	2	1	2	1	2	2	2	2	2	1	1	1	1	2	2	2	2	2	2	0	1	1	1	1	1	2	1	1	1	1	2	0	2	2	2	2	2	2	2	2	0	2	2	2	2	2	1	2	2	2	1	2	2	2	1	2	2	2	2	2	2	2	2	0	0	2	2	2	2	2	1	2	1	2	1	2	2	2	2	2	2	1	2	2	2	2	2	2	1	1	2	2	2	2	2	2	1	1	1	1	2	2	2	1	1	1	2	2	2	2	2	1	1	1	2	2	1	1	2	1	1	2	1	1	2	2	1	2	1	2	1	0	1	1	1	2	1	1	1	2	1	2	2	1	2	1	1	1	2	1	1	2	1	2	1	2	1	1	2	2	2	1	2	1	1	2	1	2	1	1	1	2	1	1	2	2	1	2	2	1	2	1	1	1	1	1	2	2	2	1	1	1	2	2	0	2	2	1	1	2	0	2	2	2	1	1	1	2	1	2	2	1	1	1	1	1	1	1	2	1	1	1	1	1	1	2	1	2	1	1	1	1	2	2	1	1	1	1	2	1	2	1	1	1	2	2	1	1	1	1	2	1	1	2	2	2	2	2	2	2	1	2	2	2	1	2	2	2	2	2	2	2	1	1	1	2	2	2	2	0	1	1	2	1	2	2	1	2	1	1	2	2	2	1	2	2	2	1	2	2	2	2	0	2	2	2	2	2	2	2	2	2	2	2	2	2	2	2	2	2	2	1	2	2	1	2	2	1	2	2	2	2	2	2	0	1	1	1	1	1	1	2	2	2	2	1	1	1	0	2	2	1	1	2	2	1	2	1	2	2	2	1	2	2	2	2	0	0	2	0	2	0	0	2	2	2	0	0	2	2	2	0	2	2	0	0	2	2	2	2	2	2	2	2	2	2	2	2	0	0	2	2	2	2	0	0	2	2	2	2	2	2	2	1	2	1	1	2	2	2	2	1	2	1	1	1	1	2	2	1	2	1	2	2	0	1	2	2	1	1	2	1	2	2	2	2	2	2	1	1	1	2	1	1	1	1	1	1	1	1	1	2	2	2	1	2	1	2	0	1	1	1	2	0	1	0	2	0	2	1	2	1	1	1	2	1	2	0	1	2	2	2	2	1	2	1	2	2	1	2	2	2	2	1	1	1	2	1	2	2	0	0	2	2	2	2	2	1	1	2	2	2	1	2	2	1	2	2	1	1	2	1	2	2	2	2	2	2	1	0	2	1	2	2	1	1	2	1	1	1	2	1	1	2	2	1	1	2	1	1	2	2	2	1	1	2	2	2	0	1	1	2	2	2	2	2	2	1	2	1	1	0	2	0	2	2	2	0	2	2	2	2	2	2	2	2	2	1	2	2	2	2	0	1	2	2	1	1	2	2	2	2	2	2	2	2	2	2	2	2	1	2	2	2	2	2	2	0	2	1	2	2	2	2	2	2	2	2	2	2	2	2	2	0	2	2	2	2	0	2	2	2	2	1	1	2	2	1	2	2	2	2	2	1	2	2	1	2	1	0	1	1	2	2	1	2	1	1	2	1	2	1	1	1	2	2	1	2	1	1	2	2	2	2	1	2	1	2	2	2	2	1	1	1	1	1	2	1	2	2	2	2	0	2	2	2	2	2	2	2	0	0	2	2	2	2	2	2	2	2	2	2	2	2	2	2	2	0	0	1	1	1	2	2	1	2	2	2	2	0	2	2	1	2	1	2	1	2	2	1	2	2	1	2	2	1	2	1	2	2	1	1	2	2	1	2	2	2	2	2	2	2	1	2	1	2	2	1	2	2	2	2	2	2	2	2	2	2	2	2	1	0	2	2	2	2	2	1	1	2	1	1	2	2	1	1	2	1	1	1	1	1	1	2	2	1	2	1	2	1	1	2	2	1	1	1	1	2	1	1	2	1	2	1	1	2	2	1	1	2	2	2	1	2	1	2	2	2	2	2	2	2	2	2	2	2	2	2	0	2	2	2	2	2	2	0	0	2	2	2	0	2	2	2	0	2	0	2	2	2	2	2	2	2	2	0	2	0	2	2	2	0	2	2	2	0	2	2	2	2	2	2	2	0	2	0	2	2	2	0	2	2	2	2	2	2	2	2	2	2	0	0	0	2	2	2	0	0	2	2	2	2	0	0	2	2	0	2	2	2	2	2	2	0	2	2	0	2	0	2	0	2	2	2	2	2	2	2	0	2	2	0	0	0	2	0	2	2	2	2	0	0	0	2	0	2	2	2	2	2	2	2	0	2	0	0	1	2	1	1	2	1	2	1	2	1	1	2	2	2	2	1	1	1	2	1	2	1	1	2	2	1	0	0	0	0	2	2	0	1	1	1	2	1	1	0	2	1	2	1	1	1	2	2	2	1	1	2	1	1	1	2	1	2	1	1	1	2	1	1	2	2	1	1	2	2	2	1	2	2	2	2	2	2	0	1	2	1	1	2	2	2	1	1	2	2	2	2	1	2	2	2	2	2	2	2	2	2	2	2	1	1	2	0	2	2	2	1	1	2	2	2	2	2	2	2	1	2	2	1	2	2	2	2	1	2	2	1	1	1	1	1	2	2	2	2	1	2	2	1	2	2	2	2	2	1	1	1	2	2	2	2	2	2	2	1	2	1	2	2	2	0	2	2	0	2	2	2	1	2	2	1	2	0	2	1	2	0	2	2	2	2	2	2	0	2	1	2	0	2	2	2	2	2	2	1	2	1	2	2	2	1	2	2	0	2	2	2	2	0	2	0	1	0	2	0	2	1	2	0	0	0	2	2	2	2	2	1	2	1	1	2	2	2	2	2	1	2	1	1	2	2	2	0	2	2	0	0	2	0	2	0	1	0	1	1	1	2	2	0	2	0	2	0	2	1	0	2	2	1	1	2	2	0	2	0	2	2	1	2	2	2	0	2	2	2	1	1	2	2	2	1	0	2	2	2	1	2	1	2	2	1	2	2	1	2	2	2	2	1	1	1	1	2	1	2	1	2	1	2	2	2	2	2	2	1	2	2	2	2	2	1	1	2	2	2	1	2	1	2	0	0	2	2	2	1	1	1	1	1	1	2	2	2	1	2	2	0	0	2	2	2	2	2	2	2	1	2	2	2	2	2	1	2	2	2	2	2	2	2	2	2	2	2	2	2	2	2	2	2	1	2	2	2	2	2	2	2	2	2	2	1	0	2	2	2	2	2	2	2	1	1	2	1	2	2	2	2	2	0	2	2	2	2	2	1	1	1	2	2	2	1	1	2	2	2	0	0	1	2	2	2	1	0	2	0	2	0	1	2	2	2	2	2	1	2	2	0	2	1	1	2	2	2	2	1	2	2	0	2	0	2	0	2	2	2	2	2	2	1	2	1	2	2	2	2	2	2	2	2	2	2	0	2	2	2	0	2	2	0	1	1	2	2	2	1	2	1	2	0	1	2	2	1	2	1	2	2	1	1	2	1	1	2	1	1	1	1	2	2	2	2	2	2	2	2	1	1	2	1	1	2	1	1	2	2	2	2	1	2	1	1	1	1	1	0	1	2	2	1	1	2	1	2	2	1	1	0	2	0	0	2	2	2	0	2	2	2	2	0	2	2	0	2	0	1	2	2	2	0	2	2	2	2	0	0	2	2	0	2	0	2	2	2	2	0	2	2	2	2	2	2	2	2	2	2	0	2	2	2	1	1	2	1	2	2	1	2	2	2	2	2	2	0	2	2	1	2	2	1	2	1	2	2	2	0	2	1	0	2	1	1	1	2	2	2	2	0	2	2	2	2	2	2	2	2	2	2	1	1	2	0	0	0	2	2	2	0	2	2	0	1	2	1	1	1	1	1	2	2	2	2	2	1	2	2	1	1	2	2	2	2	1	2	1	2	1	1	1	2	2	1	1	2	1	2	2	1	1	1	1	1	1	1	2	1	2	2	2	2	2	2	2	1	2	1	2	2	1	1	2	1	2	2	2	2	2	1	2	1	0	2	2	1	1	1	1	1	1	2	2	1	1	2	2	1	2	1	2	1	1	2	1	1	1	2	1	1	2	2	1	1	2	1	1	2	1	1	1	2	1	1	1	2	2	2	1	2	2	1	1	2	2	1	1	2	2	1	1	2	2	2	1	1	2	1	1	1	2	2	1	2	2	2	2	2	1	2	2	2	2	0	0	2	0	1	0	2	2	2	1	1	1	2	0	2	2	1	2	1	0	0	2	2	2	2	2	2	1	1	2	2	2	2	1	2	2	0	1	2	2	2	2	0	1	2	2	2	2	2	2	1	2	2	1	2	1	1	0	0	2	0	2	2	2	2	2	1	1	2	0	2	2	2	2	2	2	0	2	2	0	2	2	0	2	1	1	1	2	2	2	0	1	2	2	1	2	1	2	2	1	2	1	2	2	2	2	1	1	2	2	2	2	1	1	1	1	2	2	2	1	2	1	1	2	1	1	1	1	2	2	1	1	1	1	0	2	2	2	1	2	2	1	1	1	0	2	2	1	1	2	1	1	1	2	2	2	2	2	1	1	1	1	2	1	2	2	1	0	2	2	2	1	2	2	1	1	1	1	0	2	2	1	0	1	1	2	1	2	2	1	1	1	2	1	1	2	1	1	1	1	2	1	1	0	1	1	2	2	1	0	2	2	2	1	1	1	2	0	0	2	1	0	1	1	1	1	1	2	1	2	1	1	2	2	2	2	2	1	1	1	2	1	1	0	1	2	1	1	1	1	2	2	2	1	1	2	1	1	2	2	2	2	0	1	1	1	2	2	0	2	0	2	2	2	2	2	1	1	2	2	1	1	2	2	2	2	2	2	1	1	0	1	2	2	2	1	1	1	1	1	2	2	2	1	2	2	1	1	2	2	2	2	2	1	2	2	2	0	1	0	2	1	0	2	2	2	1	1	2	1	1	2	1	2	2	1	1	2	2	1	1	2	2	1	2	1	2	2	1	0	1	2	1	1	2	1	2	1	2	2	1	0	1	1	1	1	2	1	2	1	1	2	2	1	2	2	1	1	2	2	1	2	2	2	2	2	2	2	1	1	2	2	2	1	2	2	1	1	1	2	1	2	1	1	1	2	0	1	1	1	1	2	0	2	1	1	2	1	2	2	0	1	2	2	2	0	2	2	2	2	1	0	2	2	2	2	2	0	2	0	2	2	2	2	2	2	0	2	2	0	2	1	0	2	2	0	0	2	2	2	1	0	0	1	0	2	2	2	0	2	2	2	2	2	2	2	2	2	2	0	2	2	2	2	2	2	2	2	0	2	2	2	2	2	2	0	2	2	2	2	1	1	1	2	1	2	2	2	2	2	2	2	2	2	0	1	2	1	2	2	2	2	2	1	1	2	1	2	1	2	2	2	2	2	2	2	1	1	2	0	1	2	2	2	0	0	2	1	2	2	0	2	0	2	0	2	2	2	2	2	2	2	2	2	2	2	2	1	1	2	1	2	1	2	1	2	2	1	1	1	2	0	2	1	1	1	1	1	1	2	2	2	2	1	1	2	1	2	2	1	1	1	2	1	2	1	1	1	1	1	1	1	2	1	1	1	1	1	2	2	2	2	2	1	2	1	1	2	2	1	2	1	2	2	1	2	1	2	2	1	1	1	2	1	1	1	1	2	1	1	2	2	1	0	2	1	1	2	0	0	0	2	0	0	1	1	2	2	2	0	2	0	2	2	2	2	2	2	2	2	2	2	1	2	2	2	2	2	2	2	2	2	1	1	2	2	1	1	1	1	1	2	1	2	2	1	1	2	1	2	2	2	1	2	2	1	1	2	2	2	1	2	1	2	2	2	2	2	2	2	2	2	2	2	0	2	2	1	2	1	1	2	2	1	1	1	2	2	1	2	2	2	2	2	2	1	1	1	1	1	2	1	1	1	0	2	2	1	2	1	2	1	2	2	2	2	2	1	2	1	2	2	2	2	2	2	2	2	2	1	2	1	2	2	1	2	2	1	2	2	2	1	1	2	2	1	2	2	2	1	2	1	1	1	1	1	1	2	1	1	1	1	2	2	2	1	1	2	1	2	1	1	1	2	2	1	1	1	2	2	2	1	2	0	1	1	2	2	0	2	2	0	1	2	1	2	1	2	1	1	2	2	1	1	1	1	2	2	2	1	2	2	2	1	1	2	2	1	1	1	2	1	2	1	1	1	2	2	2	1	1	2	2	1	1	1	1	2	1	2	1	0	1	1	1	2	2	2	1	1	0	2	2	2	2	1	2	1	1	2	2	2	2	1	0	1	2	2	2	2	1	1	1	2	2	1	1	1	1	2	1	1	2	2	1	1	1	0	1	2	2	2	2	1	1	2	2	2	1	2	2	0	2	2	2	1	2	1	1	2	1	1	2	2	2	1	2	1	1	1	1	1	2	1	1	2	2	2	1	2	1	2	1	2	1	1	2	2	1	2	1	2	2	2	2	0	2	1	0	2	2	1	1	2	2	1	2	0	1	2	2	2	0	0	1	2	2	2	2	2	2	0	1	2	2	0	0	2	2	2	2	1	2	1	0	2	2	1	2	0	2	1	2	2	2	2	2	2	1	2	1	0	2	2	0	2	1	2	1	2	2	2	2	1	2	1	2	2	2	2	2	1	2	1	1	2	2	2	2	2	2	0	2	1	2	2	2	2	2	2	0	2	0	2	2	2	0	2	0	2	2	2	2	2	2	1	2	2	2	2	2	2	2	2	2	0	2	0	2	2	2	2	2	2	2	2	2	2	2	1	0	2	2	1	2	2	2	2	0	0	2	2	2	2	1	2	2	2	2	2	0	2	2	2	0	2	2	2	2	0	2	2	2	0	0	2	2	2	2	0	2	0	2	2	2	2	2	1	2	1	2	1	2	0	2	2	0	2	2	2	2	2	2	2	2	2	0	2	2	0	2	2	2	2	2	2	2	2	2	2	2	1	2	2	2	1	2	2	2	2	2	2	2	1	1	2	2	0	0	2	2	0	1	2	2	2	2	2	2	2	1	2	1	2	0	2	0	2	2	0	2	2	1	0	2	0	0	2	2	2	2	2	0	2	2	2	2	2	2	2	2	2	2	2	0	2	2	2	1	2	1	1	2	1	1	2	2	2	1	1	2	0	2	2	1	1	2	2	2	2	2	2	0	2	2	2	2	0	0	2	0	2	2	2	2	1	1	0	0	2	2	2	2	2	0	2	2	2	0	2	0	2	2	2	0	2	0	2	2	2	0	2	2	2	2	2	2	2	2	2	0	2	2	2	2	2	2	2	2	2	0	2	2	1	2	2	2	2	2	2	2	2	2	2	0	0	2	2	0	2	2	1	2	2	2	1	2	0	2	2	2	2	0	0	2	2	2	2	0	2	2	2	0	0	0	2	2	0	2	2	0	2	2	2	2	2	2	2	2	1	1	2	2	2	0	2	0	0	0	2	1	0	2	2	0	0	0	0	2	2	2	2	2	0	0	0	0	2	2	1	1	1	2	0	2	2	2	2	2	0	2	2	2	2	2	1	2	2	0	2	2	0	2	2	2	0	2	2	2	2	1	2	2	2	2	2	0	2	2	2	2	2	2	1	0	1	0	2	1	2	2	2	2	1	0	2	2	2	1	2	2	2	1	1	1	1	2	1	1	1	2	1	1	1	2	2	2	1	1	2	2	2	1	2	2	1	1	0	1	1	1	2	1	1	1	1	2	1	1	1	2	1	2	2	1	1	2	2	2	2	1	1	2	2	1	1	1	1	2	0	2	1	1	0	1	1	2	1	1	2	1	1	2	2	2	1	1	2	2	1	1	1	2	1	1	1	1	2	2	2	1	2	2	2	2	2	1	1	2	1	2	1	2	2	2	1	1	2	2	2	2	2	2	1	2	1	1	1	2	0	1	1	2	2	2	1	2	2	1	1	2	2	1	2	2	0	2	2	2	1	0	2	2	0	2	2	2	2	2	2	1	0	2	2	1	1	2	2	2	2	2	0	0	2	1	2	2	2	2	2	1	1	2	1	1	1	1	0	0	1	1	2	1	1	2	2	1	1	1	1	1	1	1	1	0	1	1	2	1	1	2	1	1	1	0	1	1	1	1	1	1	1	1	1	1	1	1	2	1	1	1	2	2	1	1	1	2	2	2	2	2	2	2	1	1	1	2	1	1	1	2	2	1	1	1	2	1	2	0	1	2	1	1	2	2	1	1	2	2	1	1	1	1	2	1	1	1	1	2	2	1	2	1	2	1	1	2	1	2	1	1	1	1	2	2	1	2	2	2	2	2	2	1	1	0	1	2	2	2	2	2	2	0	2	2	0	2	2	1	2	2	2	0	1	2	2	0	2	2	2	2	2	2	2	1	2	2	1	1	2	2	2	1	2	2	1	2	1	1	1	1	1	2	2	2	1	1	1	2	2	2	0	1	2	1	1	1	1	1	1	1	1	2	1	1	1	2	1	2	1	2	1	2	1	2	1	1	2	2	1	1	0	1	1	2	2	1	1	2	1	1	2	2	1	1	1	2	1	2	2	2	2	2	2	0	2	2	2	2	2	2	0	2	2	2	2	2	2	2	2	2	2	1	2	2	2	1	2	1	1	2	2	2	0	2	2	0	0	0	2	2	2	2	0	2	2	2	2	2	2	2	1	2	2	2	2	2	2	0	2	2	2	2	1	2	2	2	2	2	2	1	1	2	2	2	2	2	2	2	2	2	2	2	1	2	2	1	2	2	1	2	0	2	2	2	2	2	2	2	2	2	2	0	2	0	2	2	2	2	2	0	0	0	2	2	0	2	2	2	2	0	2	2	2	2	0	2	2	2	0	2	2	0	2	0	2	0	2	2	2	2	2	2	2	2	2	2	2	2	0	2	0	0	0	2	2	2	2	0	2	2	2	2	2	2	2	2	0	2	2	2	2	2	2	2	2	2	2	0	0	2	0	2	1	2	1	1	2	2	2	2	2	2	2	2	2	2	2	2	1	1	2	2	2	1	1	2	0	2	0	0	2	2	2	2	1	2	2	1	2	2	2	1	1	1	1	1	2	2	1	1	2	2	2	2	1	2	1	1	2	2	1	2	2	2	2	2	2	2	2	1	2	2	2	1	2	2	2	2	2	2	2	1	2	2	2	2	1	2	1	2	2	0	2	1	1	1	2	1	2	1	2	2	2	0	2	2	2	1	0	2	2	2	1	1	2	2	0	0	2	2	1	2	2	2	2	2	1	2	0	2	2	1	1	1	0	2	2	2	2	2	2	2	2	1	2	2	2	2	0	1	1	2	2	0	1	1	2	2	2	2	1	1	2	2	2	2	1	2	2	1	2	0	2	2	2	2	2	2	2	2	1	2	2	2	2	0	2	2	2	2	2	1	2	2	2	2	2	1	2	2	2	2	2	2	2	2	2	2	2	1	2	2	2	2	1	2	2	2	2	2	2	2	2	2	2	2	2	0	2	2	1	2	1	2	2	2	2	2	1	0	0	0	0	1	1	2	2	2	2	2	2	2	1	2	2	2	2	1	2	1	2	2	2	1	1	1	1	2	2	1	1	1	1	2	1	1	1	1	1	2	2	2	2	2	2	2	1	2	1	2	1	2	2	2	1	2	2	2	2	1	2	2	1	2	2	1	1	1	2	2	2	1	1	1	2	2	1	2	1	2	2	2	1	2	1	1	2	2	1	1	2	2	2	1	1	2	1	1	2	1	2	2	2	1	2	1	1	2	1	0	2	0	0	2	1	1	1	0	0	2	1	2	2	2	2	2	2	1	2	2	2	1	1	0	2	0	2	0	2	2	2	2	2	2	2	1	1	1	2	2	2	2	1	2	2	1	2	2	1	2	1	2	1	2	1	1	2	1	0	2	2	0	2	2	2	1	2	2	2	2	2	2	2	2	0	2	2	1	2	2	2	0	2	2	2	1	2	2	2	2	2	2	0	2	2	0	2	2	2	2	2	2	2	0	2	2	2	2	2	2	2	0	2	1	2	2	2	2	2	1	1	2	1	1	2	2	1	2	2	0	0	0	0	0	0	2	0	1	2	1	1	0	2	2	2	0	2	0	2	2	2	0	0	2	2	2	2	2	2	2	2	2	2	2	2	2	2	2	1	2	2	2	2	1	2	1	2	2	2	2	2	2	2	2	2	0	2	2	2	2	2	2	2	2	2	2	2	2	2	1	2	2	2	1	1	1	1	2	2	2	2	2	1	2	0	2	2	2	2	1	1	2	1	2	2	2	1	2	2	1	2	1	2	1	2	1	2	2	2	1	1	2	2	2	2	1	1	1	2	2	2	1	1	1	1	1	1	1	1	2	1	2	1	2	1	2	1	1	1	1	2	2	1	1	1	1	1	1	1	1	1	1	1	2	1	2	2	2	2	2	2	1	1	2	2	2	2	2	1	1	1	2	2	2	1	2	1	2	1	1	2	2	1	2	2	2	2	1	1	2	1	1	1	1	1	1	2	1	1	1	1	1	1	1	0	2	1	1	2	1	1	1	1	1	1	1	1	1	1	2	2	1	1	1	2	2	1	1	1	1	2	2	1	1	1	2	0	1	1	1	1	1	2	1	1	1	2	1	1	2	1	1	2	1	1	2	2	1	2	1	2	2	1	2	2	2	2	1	1	1	2	1	0	1	1	2	1	2	1	2	1	1	1	1	1	2	2	1	2	2	1	1	2	2	1	1	1	1	1	2	1	1	2	1	2	2	0	2	2	2	1	1	1	1	2	1	1	0	2	1	1	1	2	1	1	2	1	2	2	1	1	1	1	1	1	1	2	2	1	2	1	2	1	0	2	1	1	1	2	2	1	1	2	2	1	2	1	2	2	2	1	1	2	2	2	1	1	1	1	0	2	1	2	1	1	1	1	2	2	1	1	2	2	0	0	2	0	2	2	0	2	2	2	2	2	0	2	2	1	2	2	2	1	2	1	2	1	1	2	2	2	2	2	1	2	2	2	2	1	1	2	2	2	0	2	2	2	2	2	2	2	1	2	2	2	2	2	2	2	2	0	0	2	2	2	2	2	2	2	2	2	2	2	2	0	2	2	1	0	0	0	2	2	2	1	2	1	2	2	2	1	2	1	2	2	1	1	2	2	1	1	1	1	2	2	1	2	1	1	2	2	2	2	2	2	2	1	2	1	1	1	2	2	2	1	2	1	2	2	1	1	2	2	1	2	2	1	2	1	2	2	1	2	1	2	2	1	2	1	1	1	2	2	2	1	2	2	2	1	1	2	1	1	1	1	1	1	2	1	1	1	2	2	2	2	2	1	2	2	2	2	1	2	2	1	1	1	1	1	2	2	2	2	2	2	1	2	1	2	2	2	1	1	1	2	2	2	1	2	2	1	1	2	1	2	2	1	1	2	2	2	2	2	2	2	1	0	2	2	1	1	2	1	0	2	2	2	0	0	0	2	1	1	1	2	1	2	1	2	2	1	1	1	1	1	1	1	2	1	0	2	0	0	1	1	0	2	0	0	2	2	1	1	1	1	2	1	0	1	1	2	1	2	1	1	1	2	2	2	0	2	2	1	1	2	1	2	2	2	0	2	2	2	1	1	2	2	0	1	2	2	2	1	1	2	2	2	0	2	2	0	2	0	2	2	2	2	2	2	1	1	2	0	0	2	2	2	1	2	2	1	1	2	2	2	2	2	2	0	2	2	2	2	2	0	2	2	0	0	2	1	2	0	1	0	2	2	2	2	2	2	0	2	2	0	2	2	0	1	1	2	1	2	2	2	2	0	2	2	2	0	2	0	2	2	2	0	1	2	1	2	2	2	2	2	1	2	1	2	1	1	2	2	2	2	0	0	0	2	2	2	0	0	2	2	2	2	2	2	2	2	0	2	2	2	2	2	2	0	2	0	2	0	2	2	2	2	1	0	2	2	1	2	0	2	2	2	1	2	2	1	2	1	2	2	2	1	2	1	2	2	0	2	2	2	2	2	2	1	2	1	2	2	2	2	2	1	1	1	1	1	2	2	1	2	2	1	2	1	2	2	1	0	0	2	2	1	2	2	2	1	1	1	1	1	1	1	2	1	2	2	1	1	1	2	1	1	2	2	2	2	1	1	2	2	2	1	2	2	2	2	1	2	1	2	2	1	1	2	1	1	1	1	0	2	2	1	0	2	1	1	2	2	2	2	1	1	2	2	0	1	1	0	2	1	1	1	2	1	2	1	1	2	2	2	1	2	0	2	1	2	2	1	2	1	2	1	2	1	1	1	0	2	1	2	2	1	1	1	1	0	1	0	1	1	1	2	1	0	2	2	2	1	0	1	2	1	1	1	2	0	2	2	2	2	2	2	2	2	2	2	2	1	1	2	1	1	1	2	2	2	1	2	2	2	2	2	2	1	2	1	1	2	2	1	1	2	2	1	2	2	1	2	2	2	2	2	1	2	2	2	1	2	2	0	2	2	0	1	2	2	2	0	2	1	1	2	2	1	2	2	2	2	2	1	1	1	2	1	1	2	2	2	1	2	2	2	0	2	2	1	0	2	1	1	2	2	2	2	2	2	1	2	0	0	2	2	2	0	2	1	2	2	2	0	2	2	0	0	2	2	2	0	2	2	2	2	0	2	2	2	1	2	1	2	1	2	2	2	1	2	1	1	2	0	2	1	1	0	0	2	2	2	2	1	0	0	0	0	2	0	1	2	1	1	2	2	1	2	1	2	2	2
Alkmene	2	1	2	0	1	1	2	2	2	1	2	2	1	2	2	1	1	2	1	2	1	1	2	1	2	1	1	1	2	0	2	1	2	1	2	2	2	1	2	2	2	1	2	1	2	2	2	2	0	2	2	2	1	1	1	1	2	2	2	1	0	2	0	2	1	1	2	1	1	1	2	2	1	1	2	1	2	2	1	2	2	2	1	2	1	2	1	2	2	1	1	1	1	1	1	1	1	2	2	1	2	2	2	2	2	2	2	2	1	1	1	1	2	1	1	2	1	1	2	1	1	1	1	1	2	1	2	2	1	2	1	2	2	1	0	1	1	1	1	1	1	2	1	2	2	2	1	1	1	2	1	2	1	1	1	1	1	1	2	0	2	2	2	2	0	2	2	2	0	2	2	0	2	2	0	2	2	2	2	2	1	2	2	2	2	0	2	2	2	2	2	2	1	2	1	1	2	2	2	2	2	2	0	2	2	2	1	1	1	1	1	2	0	0	2	2	1	1	1	2	2	2	0	1	2	1	1	1	1	2	1	2	1	1	1	1	2	1	1	1	1	1	1	2	2	1	1	0	2	2	1	1	2	2	2	2	1	1	2	1	2	2	1	1	2	2	1	2	1	1	2	2	1	2	1	0	1	1	1	2	1	1	2	1	2	2	2	1	1	1	1	2	2	1	1	2	1	1	2	2	2	1	2	1	1	1	0	2	2	1	1	1	0	2	2	1	1	1	1	2	1	2	1	1	1	1	2	1	2	2	1	1	1	2	1	1	1	2	1	1	2	1	2	2	1	1	2	2	0	1	1	2	2	2	1	1	2	2	2	2	2	2	2	1	2	2	2	2	2	1	2	0	2	2	2	2	2	1	1	1	2	1	2	1	1	2	1	2	2	2	2	2	2	2	2	2	2	2	2	0	2	1	1	1	2	1	1	2	1	2	2	2	1	1	1	1	1	2	2	1	2	2	1	2	1	1	2	2	1	2	2	2	2	2	2	2	2	2	2	2	0	2	0	2	2	2	2	2	2	2	2	2	2	2	0	2	0	2	2	2	2	2	2	2	2	0	0	1	1	1	1	1	2	2	1	1	1	1	1	1	2	1	1	1	2	1	1	1	2	1	2	1	2	1	2	2	2	0	2	0	0	2	2	0	0	2	2	2	2	2	2	2	0	2	2	0	2	2	2	0	2	2	1	2	2	2	1	2	2	2	2	2	2	1	1	2	2	1	2	2	1	2	0	1	2	2	1	2	1	1	1	1	0	1	1	2	2	1	1	1	2	2	2	2	2	1	2	2	2	0	2	1	1	1	1	2	2	2	1	2	2	2	2	2	2	1	2	1	1	1	2	2	2	2	1	1	2	2	2	2	2	2	2	1	2	1	2	1	1	1	1	1	1	1	1	2	1	2	2	2	1	2	2	2	1	1	2	2	1	1	2	2	2	1	1	1	1	1	1	2	1	2	2	1	1	1	2	2	2	1	2	1	1	2	2	2	1	2	2	2	2	1	1	0	2	1	1	0	1	1	1	1	1	1	1	1	1	2	1	2	1	2	1	1	2	0	1	2	2	2	1	1	1	0	0	1	1	1	2	2	2	2	1	1	2	1	2	1	1	2	2	1	1	1	1	1	1	2	0	2	1	1	1	2	2	1	1	2	2	1	1	1	1	2	1	1	2	1	1	2	1	1	2	1	1	2	2	1	1	1	2	2	2	1	1	1	2	2	2	2	1	1	1	1	2	2	1	1	2	1	1	1	1	2	1	1	1	1	2	1	1	1	1	1	1	2	1	1	1	2	2	2	2	2	2	0	2	0	2	0	2	2	1	1	1	2	2	2	2	2	2	2	1	1	1	1	1	2	1	0	1	1	2	1	2	1	2	2	1	2	1	1	2	1	1	1	1	1	1	1	1	0	2	1	2	1	2	1	1	1	1	1	2	1	1	1	1	1	2	1	2	1	1	1	2	2	1	1	1	2	2	1	1	1	2	2	1	2	2	1	1	1	0	1	2	2	1	2	1	2	1	2	1	2	2	2	2	2	1	1	1	1	1	2	2	1	2	2	1	1	1	1	2	1	0	1	2	2	2	1	2	1	1	2	2	0	1	1	0	2	2	2	2	2	2	0	2	2	1	2	0	2	2	2	1	2	2	0	2	1	2	2	2	2	2	2	2	1	1	2	1	1	1	0	1	2	2	2	2	2	1	1	1	1	2	2	0	2	1	1	2	1	2	1	2	2	2	1	2	2	1	1	2	0	2	2	0	2	2	2	2	1	2	2	2	1	1	2	2	2	2	2	2	1	1	2	2	2	2	2	1	2	2	2	2	2	1	1	1	2	0	2	2	1	2	1	2	1	2	2	2	2	2	2	0	2	2	2	2	2	2	2	2	0	2	1	1	2	2	2	1	0	2	2	2	0	2	2	1	1	2	2	2	1	0	1	1	1	2	2	2	2	2	2	2	1	1	1	2	2	2	1	1	1	2	2	1	1	1	1	1	1	1	2	1	2	2	1	2	2	1	2	2	2	1	1	1	1	2	1	1	2	1	1	1	1	1	1	2	1	2	1	2	1	1	1	1	1	2	2	2	1	1	1	1	1	2	1	1	2	2	2	0	1	1	2	1	0	1	2	2	1	1	2	1	1	0	0	2	1	2	1	1	1	1	1	1	1	2	2	1	1	1	1	1	2	1	1	2	1	2	2	2	1	2	1	2	2	2	2	2	2	2	2	2	2	2	2	2	2	1	1	2	2	0	2	1	1	0	1	1	1	1	1	1	1	2	1	1	1	1	2	1	1	1	1	1	1	1	1	0	2	1	2	2	1	2	2	1	1	2	1	1	2	2	1	1	1	0	1	2	2	2	2	2	2	1	2	1	2	2	1	2	1	2	1	1	1	2	1	1	1	1	1	1	1	2	1	1	1	1	2	2	1	1	1	2	2	1	1	1	1	2	2	2	1	1	1	2	2	2	0	2	2	0	1	2	1	1	1	1	1	1	1	2	1	2	1	2	1	1	2	1	2	1	1	2	1	2	1	1	1	2	2	1	2	1	1	2	2	2	2	2	1	1	1	2	2	2	1	1	2	1	0	2	2	0	2	2	2	2	1	2	2	2	2	2	1	2	1	2	2	2	2	2	2	2	2	2	2	2	2	2	2	0	2	2	2	2	0	0	0	2	2	2	2	2	0	2	2	2	2	0	2	2	2	0	2	2	2	2	2	2	2	2	2	2	2	2	2	2	2	2	2	2	2	2	2	2	2	2	2	2	2	0	2	2	2	2	2	0	2	2	0	0	2	2	2	2	2	2	2	2	2	2	2	0	0	0	2	2	2	2	2	2	2	2	2	2	2	0	2	2	2	2	2	2	0	2	2	2	2	2	2	2	2	2	2	2	2	2	2	2	2	2	2	2	2	2	2	2	0	2	2	2	2	2	2	2	2	2	2	2	2	2	0	2	2	0	0	2	2	2	2	2	2	2	2	1	2	2	2	2	2	1	2	1	2	1	1	1	2	1	1	1	1	1	1	1	1	1	1	2	1	1	2	2	2	1	2	2	1	1	1	2	1	2	2	2	2	1	2	2	1	2	2	2	2	1	2	2	1	1	2	1	2	1	2	1	1	1	1	2	2	1	2	1	2	0	2	1	0	2	2	2	1	2	2	2	2	2	2	1	1	0	1	2	2	0	2	2	2	2	1	2	2	2	2	2	2	1	2	2	2	2	1	0	2	2	2	2	2	2	0	2	1	2	2	2	1	1	1	2	2	2	2	2	2	1	2	2	1	2	1	1	2	1	2	2	2	2	1	0	2	1	1	2	2	1	1	1	1	1	1	1	2	1	2	2	1	2	1	1	1	1	1	2	1	2	1	1	1	1	2	1	2	1	1	1	1	1	1	1	1	1	1	2	1	1	1	1	1	2	1	1	1	2	1	0	1	2	2	2	2	1	1	1	2	2	1	1	2	2	2	1	1	2	2	1	2	2	1	1	1	1	2	2	1	2	0	2	2	2	0	2	2	1	2	2	2	2	1	2	2	2	2	2	2	2	2	2	2	2	1	2	2	2	2	1	1	1	2	1	1	2	2	2	1	1	1	2	0	1	2	1	2	2	2	2	2	1	1	2	1	1	1	2	1	2	1	1	2	1	1	2	1	2	1	2	1	2	2	2	1	1	2	2	0	2	2	1	1	2	2	2	2	1	2	2	1	0	1	1	2	1	1	0	2	2	1	1	2	1	1	1	2	0	2	2	1	2	2	2	1	2	2	2	2	2	2	2	2	1	2	1	1	2	2	1	1	1	1	2	1	1	1	1	2	1	1	2	1	2	1	1	1	1	0	1	2	1	2	0	2	2	2	1	2	1	2	0	1	2	1	2	1	1	2	1	2	2	1	1	2	2	1	1	1	2	2	1	2	2	1	2	1	2	2	2	1	2	2	1	2	2	2	1	1	2	1	2	1	1	1	1	2	1	2	2	1	1	1	2	1	2	1	1	2	1	2	2	2	1	2	2	1	0	2	2	2	1	1	1	1	2	2	1	1	1	1	1	1	2	1	1	2	2	1	2	2	1	2	1	1	2	2	1	1	1	1	2	1	1	1	2	2	2	1	2	2	2	2	1	1	2	1	1	2	1	0	1	2	2	2	2	1	1	1	1	2	0	0	1	1	1	1	1	1	1	1	1	2	1	1	2	1	1	2	1	1	1	2	1	2	1	2	2	1	1	2	1	2	1	1	1	1	1	0	2	2	1	2	2	2	2	2	1	2	2	1	2	1	2	1	2	2	2	1	1	1	2	2	1	2	0	2	2	2	2	1	1	2	1	1	1	2	2	1	2	1	2	2	1	1	2	2	2	1	1	1	2	1	1	1	1	1	1	1	2	1	1	1	1	1	2	2	1	2	2	1	2	1	1	2	1	1	2	2	1	2	1	1	1	2	1	2	1	2	1	1	2	2	1	1	2	2	2	2	2	1	2	1	2	2	1	2	2	2	2	1	1	2	2	1	2	1	1	2	2	1	1	1	1	2	1	2	2	1	2	2	2	0	2	1	2	2	2	1	2	1	1	1	1	0	1	1	1	1	2	2	1	2	2	1	2	2	2	2	1	1	1	2	1	1	1	2	1	2	1	1	1	1	2	1	1	2	2	2	1	1	2	2	1	1	2	1	2	1	1	1	2	2	1	0	1	1	1	1	1	2	1	2	1	1	1	2	2	2	1	0	2	1	0	2	0	0	2	2	2	0	2	2	0	2	2	2	2	2	2	1	1	1	1	2	2	1	2	0	1	2	1	1	2	2	0	0	2	2	1	1	2	0	2	2	2	2	0	2	0	2	2	1	2	1	2	2	0	0	2	2	2	0	2	1	0	2	1	2	2	2	2	2	0	2	1	2	1	1	2	0	2	0	2	0	2	2	2	2	2	2	2	1	0	2	2	2	0	1	2	0	2	2	2	2	0	1	0	0	1	2	0	1	1	2	1	2	0	1	2	2	2	2	0	0	0	2	2	0	1	1	1	2	2	2	2	1	1	2	2	1	1	1	2	0	1	2	2	1	2	2	2	1	1	1	1	0	2	1	1	1	1	1	0	1	1	1	1	2	2	2	2	1	2	1	1	2	1	2	1	1	1	1	1	2	1	2	1	1	0	2	1	0	2	2	1	1	2	2	1	2	2	2	2	2	2	2	2	2	2	2	2	2	2	2	2	0	2	2	2	0	2	2	2	0	2	0	2	2	2	2	2	0	2	2	2	0	2	2	2	2	1	2	2	2	1	1	1	2	2	0	2	2	1	1	2	2	1	1	2	1	0	0	1	1	0	2	1	2	2	0	1	2	0	1	2	1	2	2	2	2	2	0	0	0	2	2	0	0	2	2	1	0	1	2	1	2	2	0	0	2	0	2	1	2	1	1	1	2	2	1	0	2	2	2	0	2	2	2	2	2	0	2	2	2	1	2	2	2	0	2	2	1	2	2	1	2	1	2	1	1	0	2	2	2	0	2	2	1	2	2	0	0	0	1	1	2	2	0	0	2	2	2	2	2	2	2	2	2	0	2	1	2	2	0	2	2	2	0	2	2	2	2	1	1	2	2	0	2	2	1	0	1	2	1	2	1	0	0	2	1	1	2	2	2	2	1	2	2	0	2	2	2	2	2	1	1	2	2	1	2	1	2	0	0	0	2	2	2	2	2	2	2	0	0	0	2	2	2	2	2	2	0	2	2	2	2	2	0	1	2	2	2	2	2	1	0	2	2	2	2	2	1	2	2	1	2	1	1	2	1	2	1	2	1	1	1	2	2	1	1	1	1	2	2	1	1	2	1	2	1	1	2	1	2	1	0	2	1	1	2	1	2	1	2	2	1	0	1	1	1	2	2	2	2	1	2	2	1	1	2	0	1	2	2	2	2	2	1	2	1	1	1	1	0	1	2	1	2	1	2	1	1	1	2	2	1	2	2	2	2	2	2	2	2	1	2	1	1	2	1	1	2	1	1	1	1	1	1	2	1	2	1	1	2	1	2	2	2	1	2	2	1	2	1	1	2	1	1	2	2	2	2	1	0	2	2	2	2	2	2	2	2	2	2	2	2	1	2	2	2	2	1	2	2	2	2	1	1	1	2	1	2	1	2	1	1	1	1	2	2	1	0	1	1	2	2	2	2	2	2	0	0	2	2	2	2	2	2	2	2	2	0	2	2	2	2	0	2	0	0	2	2	1	1	1	2	2	2	0	2	2	2	2	0	0	2	1	1	1	1	1	1	2	2	1	1	1	2	1	1	1	1	2	1	2	1	2	2	1	1	2	2	2	2	2	2	2	2	2	1	2	1	2	1	2	2	2	1	1	2	1	2	1	1	1	1	2	1	1	2	2	1	2	1	2	1	1	1	2	2	2	1	2	1	2	1	2	2	2	2	1	2	1	1	2	1	2	1	1	1	1	0	2	1	2	1	1	1	2	2	1	2	2	2	1	2	2	1	1	1	2	2	1	2	1	2	1	2	0	1	1	2	2	1	1	1	2	2	0	2	2	2	2	0	0	2	2	2	0	2	2	2	2	2	2	2	2	0	2	0	2	0	2	2	2	2	0	2	2	2	2	2	2	2	2	0	2	2	2	2	2	2	2	2	2	2	2	2	2	2	2	2	2	2	2	2	2	2	2	2	1	0	2	2	2	2	2	2	2	2	2	2	2	2	1	1	1	2	2	2	2	1	1	2	2	1	2	2	2	1	2	2	1	1	2	2	1	1	2	1	2	2	1	1	2	2	2	1	2	1	1	1	1	2	2	1	1	1	1	1	1	0	1	0	2	1	2	2	1	0	1	1	1	1	2	2	2	1	2	1	2	1	1	1	2	1	2	1	1	2	2	2	2	2	2	2	1	1	1	2	2	2	0	2	0	2	1	2	2	2	1	1	2	1	2	2	2	1	1	1	2	2	1	2	2	1	2	1	2	2	2	2	2	2	2	2	2	1	0	2	2	2	2	2	2	0	2	2	0	2	2	2	2	2	2	2	1	1	1	1	2	0	2	2	2	2	2	1	1	2	2	2	1	2	2	2	2	2	2	1	2	2	2	2	1	1	1	2	2	2	1	2	2	2	2	2	2	1	2	2	1	1	1	2	2	1	2	2	2	2	2	2	2	2	2	2	2	1	2	2	2	1	2	1	2	1	1	2	1	2	1	2	1	1	1	2	1	2	2	1	2	2	2	2	2	2	1	1	1	2	1	2	2	2	2	2	2	2	2	2	2	2	1	2	2	2	2	2	2	2	2	2	2	2	2	2	2	2	2	2	2	2	2	1	2	2	2	1	2	2	2	2	2	2	2	2	2	2	2	2	0	2	1	2	2	2	1	1	2	1	1	2	1	1	2	1	2	1	1	2	2	2	2	1	2	1	2	2	2	2	1	1	1	2	1	1	1	2	2	1	1	1	1	1	2	2	2	2	2	1	0	2	2	2	1	1	2	2	2	1	1	1	1	2	0	2	2	2	2	2	1	0	1	1	2	1	1	2	2	2	2	2	2	2	2	2	1	1	1	1	2	2	2	0	2	1	1	2	0	1	2	2	2	1	2	2	1	1	1	2	2	2	2	2	1	2	1	0	2	1	2	2	0	2	2	0	2	2	2	1	2	2	1	2	2	0	0	2	2	1	1	2	1	2	1	1	1	1	2	2	2	1	1	2	1	1	2	2	2	2	1	1	2	2	1	2	2	2	0	1	2	2	1	2	0	0	2	2	2	2	2	2	2	0	2	0	2	0	2	2	2	2	2	2	2	2	1	1	2	1	2	2	2	2	1	2	2	0	1	1	2	2	1	2	2	2	2	2	2	0	1	1	2	2	1	1	1	2	1	2	2	2	0	2	0	2	2	2	2	1	2	2	2	2	0	2	2	2	2	2	2	2	2	2	2	1	0	2	1	2	0	2	2	2	2	2	2	1	2	2	0	2	1	2	0	2	2	0	2	1	2	0	1	0	2	2	2	2	1	1	1	2	2	1	1	1	2	1	1	1	1	1	1	1	2	1	1	2	2	2	2	1	1	1	0	2	1	1	2	2	2	2	0	2	2	2	0	2	0	2	2	0	0	2	2	2	0	0	0	2	1	1	2	2	1	0	2	1	1	1	2	1	1	1	2	1	1	1	1	1	1	2	2	2	1	2	1	1	2	1	2	0	1	1	2	1	1	1	1	1	1	1	1	1	1	1	1	2	1	1	2	1	1	1	1	1	2	2	2	1	2	1	2	2	0	2	2	2	2	2	1	1	1	1	2	1	1	1	1	1	1	2	2	0	1	0	0	0	0	2	0	2	2	0	0	0	2	2	1	2	0	2	1	2	1	1	2	2	2	1	2	0	2	1	1	2	2	1	1	2	2	1	2	2	2	2	1	1	2	1	2	0	2	1	2	2	2	2	1	1	1	2	2	2	2	1	2	2	2	2	2	2	2	2	2	1	2	1	1	1	2	1	1	1	1	1	2	1	2	1	1	2	1	1	1	1	1	1	2	2	0	2	0	2	1	1	1	1	2	2	1	1	2	1	2	1	2	2	2	1	1	1	1	1	2	0	0	2	1	1	2	2	0	2	0	2	2	2	1	2	2	2	2	0	2	1	2	2	2	0	0	2	2	1	1	2	2	2	1	1	1	1	1	2	1	1	2	1	1	2	2	1	2	2	2	2	1	2	1	2	2	1	2	2	1	2	1	1	1	1	2	1	1	1	1	2	2	1	2	1	1	1	1	2	2	1	2	2	1	1	2	2	1	1	2	1	1	1	2	1	1	2	1	1	1	2	2	1	2	2	1	2	2	2	2	2	1	2	2	1	1	2	1	2	2	2	2	1	2	2	2	1	1	1	2	1	2	2	2	2	2	2	2	0	1	1	2	2	1	1	2	2	0	1	0	2	1	2	2	1	2	2	2	1	1	1	1	2	1	2	1	1	1	1	1	2	2	2	2	1	1	2	1	2	2	2	1	2	2	1	2	0	1	2	0	1	1	2	2	1	2	2	1	1	1	1	1	1	2	2	2	1	2	1	2	2	1	2	2	1	1	1	2	1	1	1	1	2	1	1	1	1	2	1	1	1	1	2	2	2	0	1	2	2	1	2	2	1	1	1	1	1	0	2	1	2	1	1	1	2	1	1	1	1	2	2	2	1	1	2	1	2	2	1	2	0	1	2	1	2	2	1	2	2	2	0	1	1	2	2	1	2	2	2	1	2	2	2	2	1	2	2	2	2	2	2	2	2	2	2	0	1	1	2	2	0	1	2	2	0	2	1	1	1	2	2	2	2	1	2	1	2	0	2	0	2	1	1	2	1	1	2	1	1	2	1	1	2	1	1	1	1	2	1	2	1	1	1	1	1	2	2	0	0	0	0	0	0	1	2	2	2	2	2	2	0	0	2	2	2	2	2	2	2	2	2	2	2	2	2	0	2	2	2	2	2	0	0	0	2	0	2	2	2	0	0	0	2	2	2	2	2	0	0	2	2	0	2	2	2	2	2	2	2	2	0	0	2	2	2	2	2	0	2	2	2	2	2	2	0	2	1	1	2	2	1	2	2	1	2	2	1	2	1	1	0	2	2	1	1	2	1	1	2	2	2	2	2	2	2	2	2	2	2	2	1	1	2	2	2	2	2	2	2	1	2	1	2	1	2	2	1	2	1	2	1	1	2	2	2	0	2	0	2	2	1	2	2	2	2	2	1	2	1	2	2	2	1	1	2	1	1	1	1	1	1	2	1	1	2	1	2	2	1	1	2	1	1	2	2	1	2	2	2	2	2	1	2	2	2	2	2	2	2	1	1	2	1	2	1	2	2	2	1	1	2	1	1	2	2	2	2	2	2	1	2	2	2	1	2	1	1	1	1	2	2	2	0	2	1	2	1	1	2	2	0	2	0	1	1	2	2	2	2	2	1	2	1	1	2	2	1	1	2	0	0	1	2	1	1	2	1	2	1	1	2	0	1	2	1	2	2	2	2	2	0	0	2	0	2	2	2	2	2	2	0	1	2	1	2	2	2	2	1	1	2	2	1	1	2	1	2	1	2	1	2	2	2	0	1	0	2	2	2	2	1	2	0	2	1	2	2	2	2	2	2	0	2	2	2	0	2	2	1	1	0	2	2	2	2	2	2	2	2	1	2	1	2	1	2	1	2	1	2	2	2	2	1	2	1	1	2	1	1	2	1	2	2	2	1	1	2	2	1	2	2	1	1	1	1	1	2	2	2	1	1	1	1	1	1	2	1	1	1	2	1	1	2	1	1	1	1	0	1	2	1	2	2	2	2	2	0	2	2	0	2	0	2	0	2	2	2	0	0	2	2	0	2	2	2	2	2	2	2	1	2	1	2	2	2	0	1	1	1	1	2	2	1	2	1	2	1	1	1	1	1	2	2	2	2	2	2	1	2	2	2	2	1	1	1	2	2	1	1	2	1	1	2	2	1	2	2	1	2	2	2	1	0	1	1	1	2	1	2	1	1	1	2	2	1	2	1	1	1	2	2	1	2	1	2	1	2	1	1	2	1	1	1	1	2	1	2	0	1	1	2	2	2	2	2	2	1	0	2	1	2	2	2	2	1	2	1	2	1	2	0	2	0	2	1	0	2	2	0	0	2	1	2	2	1	0	2	0	2	2	2	0	0	0	1	1	2	2	2	2	2	1	2	2	1	1	2	2	2	2	1	1	1	1	1	1	2	1	0	1	2	2	1	2	2	2	1	2	2	2	1	2	2	0	1	1	1	1	1	2	1	1	1	1	2	1	2	2	2	2	2	1	2	1	2	1	1	2	1	2	1	2	2	1	2	2	2	2	2	2	2	2	2	1	1	1	1	1	1	2	2	2	1	1	2	2	1	2	2	2	1	0	2	2	1	1	1	2	1	2	2	1	1	2	1	2	2	2	2	1	1	2	1	2	2	2	0	1	2	1	2	1	1	1	1	2	2	1	1	1	1	1	1	1	1	1	2	2	2	1	2	2	1	2	2	2	0	2	1	1	2	2	1	1	1	2	2	2	2	1	2	1	2	2	2	1	0	0	1	2	2	1	1	1	2	2	2	2	2	1	0	2	2	1	1	2	1	1	2	2	2	2	2	1	0	2	2	0	2	2	1	2	2	1	1	1	2	2	1	1	2	2	1	2	1	1	1	2	1	1	1	2	2	1	2	1	2	2	2	2	0	1	2	2	2	2	1	2	2	2	2	2	2	1	2	2	2	2	2	2	1	2	2	2	1	2	2	2	2	2	2	2	2	2	1	2	2	1	2	2	1	1	1	2	2	2	2	1	2	2	2	2	2	2	1	1	1	2	2	2	2	0	0	2	2	2	0	2	2	2	2	2	2	2	2	2	0	2	2	0	0	2	0	2	2	2	0	2	0	0	0	2	2	0	2	0	2	2	0	0	2	2	2	2	2	2	0	0	2	2	2	2	2	2	2	2	2	0	2	2	2	2	2	0	2	2	0	2	2	2	2	2	2	2	2	2	2	2	0	2	2	2	2	2	0	2	2	2	2	2	0	2	2	2	0	0	2	2	2	2	2	2	0	0	0	0	0	0	0	0	0	2	0	2	2	0	0	2	0	0	0	2	2	0	2	0	2	2	0	2	0	2	0	2	0	0	2	2	1	2	0	1	2	1	1	1	2	2	0	2	2	2	2	2	2	2	1	2	1	0	0	0	0	2	2	2	2	0	2	2	2	2	0	0	0	2	1	2	2	2	1	2	2	2	2	1	2	0	2	2	2	2	0	2	2	2	2	2	2	2	2	2	2	0	2	2	2	2	2	2	2	0	0	2	2	2	2	2	2	2	2	2	2	2	2	2	0	2	2	2	2	0	0	2	2	2	2	2	2	2	0	2	2	0	2	2	2	2	2	2	0	2	2	2	2	2	2	2	0	2	2	2	2	2	2	2	2	2	2	1	2	1	2	2	1	1	2	2	1	2	2	1	1	1	2	1	2	1	1	2	2	0	0	1	1	2	1	2	2	0	2	1	1	2	2	1	2	1	1	2	1	2	1	1	2	2	1	2	1	2	1	1	2	1	1	1	1	1	2	1	1	2	1	2	1	1	2	2	1	1	2	2	2	1	2	2	2	2	2	2	2	2	2	1	2	2	2	2	2	1	2	2	2	2	2	2	0	1	2	1	1	0	2	2	2	0	2	1	2	2	2	2	2	2	2	2	1	2	1	2	2	2	1	1	2	2	1	2	2	2	1	1	2	1	1	2	2	2	2	2	1	1	1	2	2	2	2	2	1	1	1	1	1	1	2	2	2	2	1	1	2	2	2	1	1	1	1	1	0	0	2	1	2	1	2	1	1	1	2	0	2	0	2	1	2	2	2	2	2	1	1	1	1	2	0	2	0	2	2	2	1	1	1	1	1	1	1	1	1	1	1	2	2	1	2	2	1	2	2	1	2	1	1	1	2	2	1	2	2	2	2	2	2	1	1	1	2	2	2	2	2	2	2	1	1	1	0	2	1	2	1	1	2	2	2	2	0	2	1	2	1	2	1	2	2	2	2	2	2	2	1	1	2	1	2	1	1	1	2	2	2	1	2	1	2	2	2	1	2	2	2	2	2	2	1	1	1	2	1	1	2	1	2	1	1	2	2	2	2	1	2	2	2	2	2	2	2	2	2	1	2	1	1	2	1	1	2	1	1	1	1	2	1	1	2	1	2	1	2	2	2	1	1	2	2	1	1	1	2	2	1	2	2	1	1	2	1	1	2	2	2	2	1	1	2	1	1	1	2	1	1	1	1	1	1	2	1	1	1	2	2	1	1	1	1	2	2	0	0	2	2	2	1	2	1	1	2	1	1	2	2	2	2	2	1	2	1	1	1	2	1	2	2	0	2	2	2	2	2	2	2	1	2	2	1	1	1	2	2	2	1	1	1	2	2	2	1	2	2	2	0	0	1	2	1	2	2	2	1	2	1	2	1	2	2	2	2	1	1	1	2	1	1	2	1	2	1	0	1	1	1	0	0	1	0	1	2	0	1	1	1	2	0	2	0	2	1	0	2	2	1	1	2	1	0	2	1	2	2	0	2	1	0	1	2	2	1	2	1	2	2	2	1	1	2	2	2	1	2	2	2	1	0	2	2	2	2	2	2	2	0	1	0	0	2	0	2	0	1	0	2	2	1	2	2	2	2	0	0	0	0	2	2	2	2	0	1	2	2	2	1	0	2	2	0	0	2	2	2	2	2	0	2	1	0	2	1	2	0	0	2	1	2	2	2	0	0	2	1	0	0	1	1	2	1	0	0	0	0	1	1	1	0	0	2	0	2	0	2	0	0	2	0	0	2	1	1	1	1	1	1	1	2	1	1	1	2	2	1	1	1	1	2	1	2	1	1	2	1	1	2	1	2	2	1	2	2	1	2	2	1	2	1	2	2	1	1	1	2	2	2	1	2	2	1	1	1	2	1	1	1	1	1	1	1	2	2	1	1	2	1	1	1	1	1	1	2	1	1	1	1	1	1	0	1	2	2	1	1	1	1	2	1	2	1	2	2	1	1	2	1	2	2	1	2	1	2	2	2	1	1	1	2	1	2	1	1	2	1	2	1	1	1	1	2	2	2	2	2	1	1	1	1	2	1	1	1	1	1	2	2	2	2	2	2	2	2	2	1	1	2	1	2	1	2	2	2	1	2	1	2	1	2	1	2	0	0	1	1	2	0	2	2	0	2	2	1	1	0	2	0	0	2	2	2	0	1	2	2	2	0	0	2	0	1	2	2	2	1	2	1	1	2	2	2	0	0	2	2	0	2	0	2	2	2	1	1	2	2	1	2	2	2	2	2	2	1	1	2	1	1	2	1	2	2	2	1	2	2	2	2	2	2	2	1	1	1	1	2	1	1	2	1	1	2	2	1	1	2	0	2	1	1	2	2	2	2	2	1	2	1	2	2	1	1	2	1	2	1	1	2	2	1	1	2	1	2	1	2	1	1	1	1	2	1	1	1	1	1	2	1	2	1	2	1	2	2	2	1	1	1	1	1	2	2	2	2	2	0	0	2	2	2	2	2	0	2	1	0	2	1	0	2	1	2	2	0	1	2	1	2	1	1	1	2	2	1	2	2	1	1	2	2	2	2	2	1	2	2	2	2	0	2	2	1	1	1	1	1	1	2	2	1	1	2	2	1	2	1	2	1	1	2	1	2	1	2	1	1	1	2	1	0	2	0	0	2	0	0	0	2	0	2	2	2	2	2	2	2	2	2	0	0	2	2	2	2	2	2	2	2	0	0	2	2	2	2	0	2	1	2	2	2	2	2	1	2	1	2	2	1	2	1	0	2	1	1	1	2	0	2	2	1	0	2	2	2	2	2	2	2	2	0	2	0	2	2	2	0	0	2	2	0	2	0	2	2	2	2	2	2	2	0	2	2	0	2	2	2	0	2	2	0	2	2	2	2	0	0	2	0	2	2	0	2	0	2	2	0	0	2	2	2	0	0	0	2	2	0	0	2	0	0	2	0	2	2	0	0	2	0	0	0	2	2	2	2	2	2	0	2	2	2	2	1	0	2	2	2	2	1	1	2	2	1	2	2	2	2	1	2	1	1	1	1	2	1	2	2	2	2	0	2	1	2	2	0	2	2	2	2	2	1	1	2	2	2	2	2	2	1	2	2	2	1	1	1	2	2	1	2	1	1	2	1	2	1	1	2	1	1	1	2	2	2	1	2	1	2	1	2	2	2	2	2	2	2	2	2	2	2	2	2	2	2	0	2	2	2	2	2	1	2	0	0	2	2	1	2	1	1	2	2	1	1	0	2	2	1	1	1	2	2	1	2	2	2	2	1	2	0	2	2	2	1	0	2	2	0	2	1	2	1	0	2	1	2	2	2	2	2	2	1	0	2	1	1	2	2	2	2	2	1	2	1	1	2	0	2	2	2	0	2	2	2	2	2	1	0	1	1	1	1	2	2	1	2	1	1	1	2	1	2	2	1	2	1	2	2	1	1	1	0	2	1	2	2	1	0	1	2	0	2	2	2	1	2	2	2	1	1	0	1	1	1	2	2	1	1	1	2	1	2	2	1	2	1	1	1	1	1	2	2	1	1	2	2	1	2	1	2	1	2	2	1	2	1	2	2	2	2	1	2	1	1	0	1	1	1	0	1	1	1	2	1	1	1	2	1	1	2	2	1	1	2	1	1	2	2	2	1	1	2	1	2	1	2	2	1	1	1	2	1	2	1	1	1	2	0	1	1	1	1	2	0	2	1	1	2	1	2	2	0	2	1	1	1	1	2	1	2	2	2	0	2	2	2	1	2	1	2	1	2	2	2	1	2	2	1	2	2	1	1	1	1	1	2	1	2	1	2	2	2	1	1	1	0	2	1	1	1	2	2	2	2	2	2	2	2	2	2	0	2	2	2	2	2	2	2	2	1	1	0	2	2	2	2	1	2	1	2	2	0	0	1	2	1	1	2	2	1	1	1	2	1	2	2	0	2	0	2	2	0	2	0	2	2	0	2	2	2	0	2	0	0	0	2	2	2	2	2	2	2	0	2	0	2	2	2	2	2	0	2	1	2	2	2	2	0	1	1	0	0	0	2	2	0	1	2	2	1	2	2	2	2	2	2	2	1	1	1	1	2	1	1	1	1	1	2	1	1	1	2	2	1	1	1	1	1	1	2	2	1	1	1	1	1	2	2	1	1	1	1	2	1	1	1	1	2	2	1	2	1	1	2	1	2	1	1	1	2	2	1	1	2	2	1	2	1	2	2	2	1	1	1	2	1	2	1	1	1	1	2	1	1	1	2	2	2	2	2	2	2	0	2	2	2	2	1	1	2	2	0	2	1	1	1	1	2	1	1	2	2	2	1	2	2	2	2	2	2	2	2	2	1	1	2	2	1	1	1	1	1	2	1	2	2	1	1	2	1	2	2	2	1	2	2	1	1	2	2	2	1	2	1	2	2	2	2	2	2	2	2	2	2	2	0	2	2	1	2	1	1	2	2	1	1	1	2	2	1	2	2	2	2	2	2	1	1	1	1	1	2	1	1	1	0	2	2	1	2	1	2	1	2	2	2	2	2	1	2	1	2	2	2	2	2	2	2	2	2	1	2	1	2	2	1	2	2	2	1	1	2	1	1	1	2	2	2	2	2	1	1	1	1	1	1	1	1	2	1	1	1	1	2	2	2	1	1	2	2	0	2	2	2	2	2	2	2	2	2	2	0	0	2	0	0	2	2	2	2	2	0	2	2	2	2	2	2	2	0	0	2	2	2	0	2	0	2	2	2	1	1	2	1	2	1	1	2	1	1	1	2	1	2	1	1	1	2	2	1	1	1	2	1	1	1	1	2	2	1	1	2	1	1	1	1	1	1	1	2	1	1	2	1	2	1	1	1	1	1	1	2	2	2	1	2	1	2	1	2	2	2	2	2	2	2	0	2	0	2	0	2	2	2	2	2	2	2	2	2	2	0	0	0	2	2	0	2	2	2	2	2	0	2	2	2	0	2	2	0	2	2	2	1	2	1	1	1	1	1	1	2	1	2	1	1	1	2	2	1	2	1	1	1	1	1	1	1	2	2	2	1	1	2	2	2	1	1	1	1	2	1	2	1	1	2	1	1	1	1	1	1	1	1	1	1	1	2	1	2	2	2	0	1	2	2	1	1	1	2	2	2	1	1	0	0	2	2	1	2	0	2	0	2	2	2	1	2	2	1	2	2	0	2	2	2	0	2	2	1	2	2	2	2	0	2	1	2	1	2	2	2	2	2	1	2	2	2	2	2	2	1	0	2	2	2	2	2	2	2	2	0	2	0	2	2	1	1	2	1	2	2	2	2	2	2	2	2	2	2	2	2	1	2	2	1	1	1	1	2	2	2	2	2	2	1	1	2	1	2	2	1	1	1	1	1	2	1	1	1	1	1	1	2	2	1	1	1	1	2	1	2	1	1	2	2	1	1	2	1	1	1	1	1	0	1	2	1	1	1	2	2	1	2	1	1	1	1	1	2	1	1	1	2	1	1	2	1	1	2	2	1	1	1	1	2	1	1	1	1	2	1	2	2	2	2	2	1	2	1	1	1	2	1	1	2	0	2	2	2	2	2	2	1	2	2	2	1	2	2	2	2	1	1	2	2	2	2	1	2	2	2	2	0	1	1	2	0	2	1	0	2	1	1	0	2	0	0	2	2	2	2	2	0	2	2	2	2	1	2	2	2	2	2	1	1	2	1	1	1	1	1	1	2	2	0	2	2	1	1	1	2	1	2	1	2	1	2	2	1	2	2	1	1	1	2	1	2	1	1	2	1	1	2	1	1	2	1	1	1	2	2	1	2	2	1	1	1	2	1	2	1	1	1	1	1	2	1	2	2	2	1	2	2	1	2	2	2	1	2	2	1	1	2	2	2	2	2	2	2	1	1	2	1	1	1	1	2	2	2	1	1	2	2	2	1	1	2	2	1	2	1	2	2	2	2	2	2	1	2	2	1	2	1	1	2	2	2	1	2	1	2	2	1	1	1	1	1	1	1	2	1	2	1	1	1	2	2	2	2	2	2	2	2	1	1	1	1	1	1	2	1	1	2	2	1	1	1	1	2	1	2	2	2	1	1	1	1	2	2	2	2	1	1	2	1	2	2	2	2	1	1	2	1	1	2	1	1	1	1	2	2	1	1	2	1	1	1	1	1	2	1	2	1	2	2	2	1	1	1	1	1	2	2	2	1	1	2	1	1	1	2	2	1	2	2	1	2	1	2	1	0	0	0	2	0	0	2	0	2	2	2	2	2	2	2	1	2	2	2	2	2	2	2	2	1	1	1	0	2	1	1	2	2	2	1	2	1	0	2	1	1	1	2	2	2	2	2	1	2	2	2	2	1	2	2	2	1	2	1	1	1	2	2	2	1	1	1	2	2	1	2	2	2	2	2	2	2	2	0	2	2	2	2	2	2	2	2	2	0	2	2	0	2	2	0	2	2	2	2	2	2	2	2	2	2	0	2	2	0	2	2	0	2	2	0	2	2	2	2	2	0	2	2	1	2	0	2	2	2	2	2	2	0	2	2	0	2	2	2	2	2	2	2	0	2	2	0	2	2	2	2	2	2	2	0	2	2	2	2	2	2	0	0	2	2	2	2	2	2	2	0	2	2	2	2	1	1	1	1	2	2	2	1	1	1	2	1	1	1	1	1	1	1	1	1	2	2	1	1	1	2	1	1	1	1	1	1	1	1	2	2	2	2	0	2	2	2	1	2	2	1	1	1	2	2	2	1	1	1	2	1	1	1	2	2	2	0	1	2	0	2	1	2	2	1	0	2	1	1	1	1	2	2	2	1	1	1	1	1	2	1	1	2	2	1	2	1	2	0	1	1	1	2	2	1	1	1	1	2	1	1	2	1	2	2	1	2	2	1	1	1	2	2	2	1	1	1	2	2	1	1	1	1	1	1	1	1	2	0	1	1	1	1	2	2	1	1	2	1	2	1	2	1	2	1	1	1	1	1	1	1	2	0	2	2	1	1	1	1	1	1	1	2	1	1	2	1	1	2	2	2	1	1	2	1	1	1	1	1	1	1	1	2	1	1	1	1	1	2	1	1	1	1	2	1	1	1	1	2	1	1	1	2	1	2	1	1	1	2	1	1	2	1	1	1	1	1	1	1	1	2	2	2	1	2	1	1	1	1	2	1	0	1	1	1	1	2	1	1	1	1	1	1	1	1	1	2	2	1	2	1	1	1	2	2	0	2	2	1	2	1	1	1	2	2	1	1	2	2	2	0	2	0	0	0	2	0	2	0	0	2	2	2	0	0	2	2	2	0	2	2	2	0	2	0	0	2	0	2	2	0	0	2	2	2	0	0	2	2	2	2	0	2	2	2	2	2	2	2	2	2	2	0	2	0	2	2	2	2	2	0	0	0	2	2	0	2	2	2	2	0	2	2	2	2	0	2	2	2	0	2	2	0	2	0	2	0	2	2	2	2	2	2	2	2	2	2	2	2	0	2	0	0	0	2	2	2	2	0	2	2	2	2	2	2	2	2	0	2	2	2	2	2	2	2	2	2	2	0	0	2	0	2	2	2	0	0	2	2	0	2	0	2	2	2	2	2	0	2	2	0	2	2	2	2	2	2	2	0	2	2	2	2	2	2	2	2	2	2	2	2	2	2	2	0	2	2	0	2	2	0	2	0	0	0	2	0	2	2	2	2	0	2	2	2	0	0	2	0	2	2	0	2	2	2	2	2	0	0	0	0	0	2	0	0	0	0	2	2	2	0	2	0	2	2	2	2	2	2	0	2	0	2	2	2	0	2	2	2	0	0	0	2	2	2	2	0	0	0	0	0	2	2	0	0	0	2	2	0	2	0	0	0	2	2	2	0	2	2	0	0	0	2	0	0	2	0	0	2	0	0	0	0	2	0	2	2	0	0	2	0	0	2	0	0	0	2	2	0	2	0	0	2	2	2	0	2	2	2	0	0	0	0	2	0	2	2	2	0	0	0	0	2	0	0	0	0	0	2	0	0	0	2	2	0	0	0	0	2	2	2	2	0	0	2	2	0	0	0	0	0	2	0	2	2	0	2	2	2	2	2	2	2	2	0	0	0	2	0	2	0	0	0	0	2	2	2	0	0	0	0	0	0	2	0	2	2	0	2	0	2	0	0	0	2	2	2	0	1	2	0	1	1	1	1	1	2	1	2	2	2	2	2	2	0	2	2	0	0	2	0	0	2	1	1	2	1	1	2	1	1	1	1	1	2	2	2	1	1	1	2	2	1	2	0	2	2	0	2	2	0	2	1	0	1	2	1	2	1	2	0	2	1	1	2	0	1	1	2	1	0	1	2	1	0	2	1	0	1	1	0	2	0	0	2	2	1	1	1	1	2	2	2	1	1	2	1	2	1	1	2	1	2	1	1	2	1	1	1	1	1	1	2	1	2	2	2	1	1	2	1	2	2	0	2	0	2	2	2	0	2	2	2	2	2	2	0	2	2	2	2	2	0	2	2	2	2	2	2	2	2	2	0	2	2	0	2	1	1	2	1	2	0	2	2	2	1	1	2	1	2	1	2	1	1	1	1	1	2	1	1	2	2	1	1	2	1	2	2	2	1	1	2	2	2	1	2	2	1	0	2	1	2	1	2	1	2	2	2	2	2	2	2	2	2	2	2	2	2	2	2	2	2	2	0	0	2	0	2	2	2	2	2	2	2	2	2	2	2	2	2	2	2	2	2	2	2	2	2	2	2	2	2	2	1	2	1	1	2	1	2	1	1	2	2	2	0	1	1	1	2	1	2	1	1	2	1	1	2	1	1	2	1	1	1	2	1	1	1	2	1	2	2	1	1	1	2	2	2	2	1	1	1	1	2	0	0	2	0	2	0	0	0	2	0	2	0	2	2	1	1	1	2	2	1	1	1	1	2	2	0	0	2	2	2	2	2	2	1	0	2	0	2	2	2	1	1	2	2	2	2	1	2	1	1	2	2	1	1	1	2	2	2	2	1	2	2	1	0	2	2	2	2	2	2	2	2	2	2	2	2	2	2	2	2	2	2	2	1	2	1	2	2	2	2	2	2	1	2	1	2	2	2	1	1	2	2	2	2	2	2	2	2	2	2	1	2	2	2	2	2	2	2	0	2	0	2	2	2	2	1	1	2	2	2	2	2	2	2	2	2	2	2	2	0	2	2	0	2	2	2	2	2	2	2	0	2	2	1	2	1	1	2	2	1	2	1	2	2	2	0	2	2	2	1	2	2	2	2	2	2	1	0	0	1	1	2	2	1	2	1	2	2	1	1	0	1	2	2	2	2	1	1	2	1	2	1	2	2	1	2	1	1	1	1	1	2	1	1	1	2	0	2	2	1	1	2	1	2	1	2	2	1	2	1	1	1	1	2	2	1	2	2	1	2	0	2	2	2	1	2	1	2	2	1	2	1	1	1	2	2	2	2	2	2	1	1	1	2	2	1	1	1	2	2	1	1	1	1	0	0	2	1	1	1	1	1	1	2	2	1	1	1	2	1	1	1	1	2	2	1	1	2	1	2	2	0	1	2	2	1	1	2	1	2	2	2	2	1	1	1	1	1	2	0	2	1	1	1	2	2	1	1	2	0	2	1	2	1	2	1	2	1	2	1	2	2	2	2	2	1	1	1	2	2	1	1	2	2	2	1	1	2	1	1	2	2	2	2	0	0	1	2	1	2	2	2	1	1	2	2	1	2	1	2	1	1	1	2	2	1	2	1	1	2	1	1	2	2	1	2	2	2	2	2	2	2	1	2	1	1	1	2	1	2	1	2	1	2	0	0	2	1	2	2	1	2	2	2	2	1	2	0	1	0	1	0	0	2	0	0	1	2	2	2	2	2	2	2	0	1	2	2	2	2	2	2	2	2	2	2	1	2	2	2	1	1	2	1	2	1	2	2	2	1	2	2	2	2	2	2	2	2	1	0	1	2	2	2	0	1	1	2	1	2	0	2	2	2	2	1	2	2	2	2	2	1	2	2	2	2	2	2	2	2	2	2	2	2	2	1	2	1	2	1	2	2	1	2	2	2	2	2	2	2	0	0	2	2	2	1	2	1	1	1	1	2	2	1	1	0	2	0	0	1	2	1	1	2	2	0	0	2	0	2	2	0	2	0	0	0	0	2	2	2	2	2	2	2	2	0	2	2	2	2	0	0	2	1	2	0	1	1	2	2	1	1	2	2	2	1	1	2	0	0	2	2	2	1	1	2	1	2	1	2	2	2	2	2	0	1	2	2	1	1	2	1	2	2	1	2	2	2	1	2	2	1	2	2	1	1	1	1	1	1	1	1	1	0	1	0	2	2	2	2	2	2	2	1	1	1	2	2	2	1	1	2	2	2	1	1	2	2	1	2	2	2	1	2	1	1	2	2	2	2	2	2	1	1	2	2	2	2	2	1	2	1	2	1	2	2	2	0	1	1	1	1	1	0	0	1	1	2	2	2	2	2	2	2	2	2	0	2	2	1	0	2	2	2	0	1	1	1	2	2	2	2	2	2	2	2	2	2	2	2	2	2	2	0	1	1	1	1	2	2	2	2	1	2	2	1	1	0	1	1	1	2	2	1	1	1	2	2	2	1	2	2	2	2	2	2	2	1	1	2	2	2	2	2	2	2	1	1	1	0	2	2	2	2	1	2	1	2	0	2	2	1	2	2	1	2	2	2	1	2	1	2	0	2	1	1	1	0	2	2	2	1	1	1	1	2	2	2	1	1	2	1	2	1	1	2	1	1	1	1	1	1	1	2	1	1	2	2	1	1	2	0	2	2	1	2	2	2	2	2	2	1	1	2	2	1	2	2	2	1	1	2	2	1	1	2	2	2	2	2	0	2	1	2	2	2	2	1	1	2	2	2	2	2	2	2	1	2	1	2	2	2	2	1	1	2	2	1	2	2	2	2	2	1	1	2	2	2	1	2	2	1	1	1	2	2	1	1	0	1	1	1	1	1	2	2	2	2	1	2	0	1	1	0	2	0	0	2	0	2	2	2	2	1	2	1	0	2	2	0	2	0	0	2	0	2	1	2	0	0	2	0	0	2	2	0	0	2	2	0	2	2	2	2	0	0	0	0	2	1	1	1	0	1	2	2	0	2	0	2	2	0	2	2	2	1	2	2	0	2	2	0	0	0	0	0	0	2	2	2	2	0	0	2	2	0	2	2	2	2	2	2	2	2	2	2	1	1	1	1	2	0	2	2	2	1	1	2	0	2	2	2	2	0	2	0	2	2	2	0	0	0	2	2	2	1	2	2	2	2	2	1	0	0	1	2	1	0	2	1	1	2	2	1	2	1	2	2	2
Amere_de_Berthecourt	1	2	1	1	1	2	1	1	2	1	1	2	1	2	2	2	2	1	1	2	1	1	1	1	2	1	2	1	1	1	2	1	1	1	2	1	1	1	1	2	2	1	2	1	1	1	1	1	1	1	1	1	2	1	1	1	2	2	1	1	1	2	1	1	1	1	1	1	1	2	1	2	2	1	2	1	2	2	2	1	2	2	1	2	1	2	2	1	2	2	1	2	1	1	2	2	1	1	2	1	1	2	2	2	2	1	1	2	1	1	1	2	2	1	1	2	2	1	1	2	1	1	1	1	1	2	2	2	1	1	1	2	2	2	0	0	1	1	1	1	1	2	1	2	2	2	1	1	1	2	1	2	2	1	1	2	1	1	1	1	1	2	1	1	1	1	1	2	1	2	2	1	1	1	1	2	1	2	2	1	2	1	1	1	2	1	2	1	1	1	2	2	2	2	0	1	0	2	0	1	2	2	1	0	1	2	1	2	2	2	2	2	2	2	2	2	2	0	1	2	2	2	0	2	2	2	1	0	0	2	0	2	1	1	1	0	2	0	0	0	1	0	1	2	2	1	2	1	2	1	1	2	2	0	2	2	2	2	0	1	0	0	1	2	0	2	2	2	2	0	0	2	2	0	0	1	2	1	2	2	1	1	2	1	2	2	2	1	1	1	2	2	2	2	2	1	0	1	1	0	2	2	1	1	2	0	1	2	2	1	1	1	2	2	2	1	1	1	2	2	2	1	1	2	2	1	2	1	1	2	2	1	1	2	2	0	0	2	2	0	2	2	1	1	2	2	1	2	1	2	2	1	1	1	2	2	2	1	1	1	1	1	1	1	2	2	2	1	1	2	1	1	1	1	1	1	2	1	1	2	2	1	2	2	2	1	1	2	1	1	2	1	1	2	1	1	2	2	2	1	1	1	1	2	2	2	1	1	2	2	2	2	1	1	1	1	2	2	2	1	2	2	1	1	1	1	2	2	2	2	2	2	2	2	2	2	2	2	2	2	0	2	0	2	2	2	2	2	1	2	2	2	2	2	0	2	0	1	1	2	2	1	2	2	2	0	0	0	0	0	1	2	2	2	0	2	2	2	1	1	2	2	0	1	2	2	2	2	2	2	2	2	2	0	2	2	0	2	2	2	2	0	2	2	2	2	2	2	2	2	2	2	2	0	2	0	2	2	2	0	2	2	2	2	0	2	2	2	2	2	2	1	0	2	2	2	2	2	2	2	2	2	0	2	2	1	0	2	2	1	2	2	0	2	1	2	2	0	2	1	2	2	2	2	2	2	2	2	2	2	2	2	2	0	2	2	2	2	0	2	1	2	1	1	1	2	2	2	2	2	2	2	1	2	2	2	0	2	0	0	2	2	1	2	1	2	1	2	2	2	2	2	2	2	2	2	1	1	2	1	2	2	1	2	2	1	2	1	1	1	1	1	2	1	1	2	2	1	1	2	1	2	1	2	1	2	2	2	2	2	2	2	0	2	2	1	1	1	2	1	1	2	2	1	2	2	2	0	2	2	2	2	2	2	2	2	1	2	2	1	1	1	1	2	2	1	2	2	2	2	2	2	2	0	0	2	1	2	2	1	2	2	2	2	2	2	1	2	2	2	2	2	1	0	2	2	2	2	1	2	2	1	2	2	1	2	2	1	2	0	2	1	0	2	2	2	2	2	2	2	2	1	2	2	2	2	1	2	2	1	1	1	2	2	0	2	2	2	2	2	1	1	2	2	2	2	2	1	2	2	2	2	1	2	2	2	1	1	1	2	2	0	1	2	1	2	1	1	1	2	2	2	2	2	2	1	2	1	2	1	2	1	2	2	1	2	2	2	2	2	2	1	2	1	2	2	2	1	2	2	0	2	2	2	2	2	1	1	2	2	2	2	2	1	2	2	2	2	2	1	2	1	2	1	2	2	1	1	2	2	1	2	2	1	1	1	1	1	2	1	2	1	1	2	2	2	1	2	2	1	2	2	2	2	2	2	2	1	1	1	2	1	1	1	1	2	2	1	1	1	2	1	2	2	2	2	2	2	2	1	2	2	2	1	2	2	2	1	2	2	2	2	2	2	0	2	1	1	2	2	1	2	2	1	2	0	2	1	2	2	2	1	1	2	2	1	1	1	2	2	1	1	1	2	2	1	2	2	1	0	1	1	1	1	1	1	2	0	0	2	1	1	1	1	1	2	2	2	2	1	2	2	2	2	1	1	1	1	2	2	1	1	1	1	1	1	0	2	1	1	2	2	1	1	2	2	1	2	1	2	1	2	2	2	1	1	1	1	2	2	2	2	2	2	1	2	1	1	1	1	1	0	1	2	2	2	1	1	1	1	1	2	2	0	2	1	2	1	2	2	2	1	2	2	1	2	1	1	2	1	2	2	1	2	2	1	1	2	2	2	2	1	1	2	2	1	0	2	2	0	0	2	2	1	1	2	2	2	2	2	2	2	2	0	0	2	2	2	0	2	2	2	2	1	2	1	1	2	2	2	2	2	2	2	2	2	2	2	2	1	1	1	1	1	1	1	2	0	2	0	0	2	0	2	0	2	2	2	2	2	2	1	1	1	2	2	2	2	1	2	2	1	2	1	1	1	1	1	1	2	2	2	0	1	1	2	1	0	1	2	2	1	1	2	1	1	0	1	2	1	2	1	1	2	1	2	1	2	2	2	1	1	1	1	1	2	2	1	1	1	1	1	2	1	2	1	2	2	1	2	2	2	2	2	2	2	2	2	2	2	1	1	2	2	0	1	1	1	1	1	1	1	1	1	1	1	2	2	2	2	1	1	2	2	2	2	1	2	2	2	0	2	2	2	2	2	0	2	2	1	1	2	1	2	2	2	2	2	2	1	1	2	2	2	2	2	1	2	2	2	2	2	2	0	2	2	2	2	1	2	2	2	2	1	2	1	2	1	2	1	2	2	1	1	1	1	1	2	2	2	2	1	2	2	2	1	1	2	2	2	1	0	1	1	0	2	2	1	1	1	2	1	1	1	2	2	2	1	2	1	1	1	1	2	1	1	2	1	2	2	1	1	0	2	2	2	2	2	2	0	0	0	0	2	1	2	2	0	1	1	1	2	2	1	1	2	1	1	1	1	2	2	2	1	1	1	1	1	1	1	1	1	1	1	1	1	2	1	2	1	1	2	1	1	1	1	1	1	1	1	1	1	2	2	2	2	2	1	2	1	2	2	1	2	2	1	1	2	1	2	1	2	1	1	2	2	1	1	2	2	2	2	2	2	2	2	2	2	2	2	1	2	2	2	0	2	2	2	2	2	0	2	2	0	0	2	2	2	2	2	2	2	2	2	1	1	0	0	0	2	2	2	2	2	2	2	2	2	2	2	0	2	2	2	2	2	2	0	2	2	2	2	2	2	2	1	2	2	2	2	2	2	2	2	2	2	2	2	2	2	2	0	2	2	2	1	2	2	2	2	2	1	2	2	2	0	2	2	0	0	2	2	2	2	1	2	2	1	2	2	2	2	2	1	1	1	2	2	1	2	1	2	1	1	1	1	1	1	2	1	1	1	2	1	1	1	1	2	1	2	2	1	1	2	2	1	2	1	0	2	2	2	0	2	0	1	1	2	1	2	1	2	0	2	1	1	0	2	2	1	2	2	1	1	1	2	2	2	1	2	2	2	2	2	1	2	2	2	1	2	2	2	1	2	1	2	1	2	0	2	2	2	2	2	2	2	2	2	2	1	2	1	2	2	2	2	1	2	2	2	2	2	1	0	2	2	1	1	1	2	1	2	1	1	1	1	1	2	1	1	2	2	2	0	1	2	1	2	2	2	2	2	0	2	2	1	1	1	2	2	2	1	2	1	2	1	1	1	2	1	1	1	2	1	1	2	1	1	2	0	1	2	1	1	1	1	2	1	1	2	0	1	1	2	2	1	1	1	2	2	2	2	2	2	0	1	2	2	0	2	1	1	2	1	2	2	2	2	2	2	1	2	1	1	2	1	1	0	2	0	2	2	2	1	2	0	0	0	1	0	0	1	1	0	0	0	1	2	0	0	2	0	0	1	1	2	2	2	2	2	2	2	2	2	2	2	2	2	2	2	1	2	1	2	2	2	1	0	2	2	2	2	2	2	2	2	1	2	1	2	1	2	2	2	2	2	1	0	1	2	2	1	1	2	2	0	2	1	1	1	1	2	2	1	1	1	2	1	2	2	2	2	2	1	2	2	2	2	1	2	1	2	2	2	1	2	1	2	1	1	1	2	1	1	1	1	1	1	1	2	2	1	1	1	2	1	1	1	2	2	2	2	2	1	2	1	2	2	0	1	1	2	2	1	1	1	1	1	1	1	1	1	2	1	1	2	1	1	1	2	1	1	0	1	1	1	0	1	2	2	0	2	2	1	2	2	2	2	2	2	1	2	2	1	2	0	2	2	1	1	2	2	1	2	2	1	2	1	1	1	2	2	2	2	1	2	2	2	2	2	1	2	2	2	0	2	1	1	2	1	2	1	2	1	2	2	1	1	1	1	0	0	1	2	1	2	0	2	2	2	2	1	2	2	1	1	2	1	2	2	2	2	2	1	2	1	2	2	2	1	2	2	2	0	2	1	2	1	1	2	2	2	1	2	1	1	2	1	1	2	1	1	1	1	1	2	1	2	2	1	1	2	1	2	1	1	1	2	2	1	1	1	1	1	1	1	1	1	1	0	2	2	1	2	1	0	2	2	0	2	2	2	1	2	1	2	1	0	2	1	2	2	0	0	2	0	0	0	2	2	1	2	2	2	2	2	1	2	2	1	2	1	2	1	2	2	2	1	1	1	2	1	1	1	1	1	0	0	2	0	0	2	0	0	0	2	2	1	2	2	1	1	2	1	2	1	2	1	1	1	1	1	1	1	2	1	1	2	2	2	1	2	2	2	1	2	2	1	2	1	2	2	1	1	1	0	1	2	2	2	2	0	1	0	0	2	0	2	0	0	2	2	2	0	2	1	2	2	2	0	1	2	0	1	1	2	2	2	2	2	0	2	1	1	2	2	0	2	2	0	0	0	0	2	2	2	2	0	2	2	2	0	2	0	2	2	2	2	0	1	0	0	2	1	2	0	2	1	2	2	2	2	2	2	2	2	2	0	2	2	0	2	0	2	2	0	0	2	0	0	0	0	2	0	0	2	2	0	0	2	2	0	1	0	2	0	0	0	0	0	2	2	2	0	2	0	0	0	0	0	2	1	2	2	0	2	2	2	2	2	2	2	2	1	2	2	2	2	2	1	2	1	1	2	1	2	2	1	1	2	1	2	1	1	2	1	2	1	2	2	1	1	1	1	1	1	1	2	2	2	1	0	2	0	2	2	1	1	2	2	2	2	0	2	2	0	2	0	2	2	1	0	1	2	1	2	1	2	2	2	1	2	2	0	2	2	1	0	1	2	2	2	2	2	1	1	2	2	2	2	0	2	2	1	2	2	2	0	2	2	1	1	1	2	1	1	2	1	2	2	1	2	2	2	2	0	1	2	2	1	1	1	2	2	2	1	1	2	2	1	2	2	1	2	1	2	1	2	1	1	0	2	0	1	1	2	2	2	2	2	2	2	2	2	2	2	2	0	2	1	1	1	0	2	2	1	2	1	2	2	1	2	1	0	1	2	1	1	2	2	1	2	2	2	2	1	2	1	0	1	2	0	2	2	2	1	1	1	2	2	0	2	2	2	2	2	2	1	2	0	2	2	2	2	1	1	2	2	2	1	2	1	2	1	2	1	1	1	2	1	2	1	2	1	1	1	2	2	2	1	2	2	1	1	1	1	2	1	1	2	2	2	2	2	1	1	0	1	1	2	1	1	2	1	2	2	1	1	1	0	2	1	0	0	2	0	1	1	1	1	1	1	1	2	2	2	1	2	1	2	2	0	2	1	2	1	0	1	1	2	1	1	1	2	2	1	1	2	2	0	1	2	1	1	1	2	2	2	2	2	0	1	2	2	0	2	1	2	1	2	2	2	1	2	1	2	1	2	1	1	0	2	2	2	1	1	2	2	1	2	1	0	1	1	2	1	2	1	1	2	1	2	2	2	1	1	1	1	1	2	1	2	1	1	1	1	2	1	2	1	1	2	1	1	1	2	0	2	1	1	0	0	1	1	2	1	1	0	2	2	1	1	1	2	1	2	2	1	1	1	2	2	1	1	1	2	2	1	1	2	2	1	2	1	2	1	1	1	1	1	1	1	1	1	1	2	1	2	1	2	1	1	2	2	2	2	0	2	2	1	2	2	2	2	2	1	0	2	1	2	1	0	1	2	1	2	1	1	2	2	1	1	2	2	2	2	1	2	1	1	1	1	1	1	2	2	1	2	2	2	2	2	1	1	2	0	1	1	1	2	2	2	1	2	1	1	0	2	1	1	1	1	1	1	1	2	2	2	1	2	1	1	2	2	2	2	2	1	2	1	2	1	1	0	1	1	1	2	1	2	1	1	1	1	2	1	2	1	2	1	2	2	2	2	1	2	2	1	2	1	1	1	1	1	2	1	1	1	2	1	2	1	1	2	1	1	2	2	1	2	2	1	2	2	2	2	2	1	1	1	2	2	2	1	2	1	1	2	2	1	1	1	1	1	1	1	2	2	1	1	2	2	1	2	2	1	2	1	1	1	1	2	1	2	2	1	2	2	2	2	1	0	0	2	1	2	1	1	1	1	2	1	2	1	1	1	1	2	1	1	1	2	1	2	1	1	1	2	2	1	2	1	2	2	2	1	2	2	2	0	1	1	2	2	2	2	2	2	2	2	1	2	1	1	2	2	1	2	1	1	2	1	1	2	2	1	1	2	1	1	2	1	2	2	1	1	1	1	2	1	2	1	1	1	1	1	2	2	1	1	1	2	1	1	1	1	2	1	1	2	1	2	2	1	2	2	2	1	1	2	2	1	2	1	2	1	2	1	2	2	1	2	1	1	2	1	1	1	2	1	1	0	2	2	2	2	2	2	1	2	2	2	1	2	2	2	2	2	1	1	1	2	0	2	2	2	2	2	0	2	2	2	2	0	2	2	2	2	0	2	2	2	2	0	0	2	2	2	0	2	2	2	2	2	2	2	1	1	1	0	2	1	2	2	1	1	1	1	1	2	2	2	2	1	2	2	1	1	2	1	1	0	1	2	0	1	1	1	2	1	1	1	2	1	1	1	2	1	1	1	1	1	2	1	1	1	1	1	1	2	2	1	1	1	1	1	2	1	1	1	1	2	2	1	1	1	1	2	1	1	1	2	1	1	2	2	1	1	2	1	2	1	1	1	1	2	1	1	1	1	1	1	2	2	1	1	1	1	1	1	1	1	1	1	2	1	2	1	1	1	1	1	1	1	1	2	2	1	2	1	2	1	1	1	2	1	2	1	1	2	2	1	2	1	2	1	0	2	2	2	2	2	1	1	1	2	1	2	2	2	2	2	2	2	1	2	1	1	1	2	1	1	1	1	2	1	2	1	2	2	2	2	2	2	2	2	2	0	0	2	2	1	2	1	1	1	1	1	0	1	1	2	2	2	2	2	1	1	2	1	2	1	2	2	2	2	2	0	2	2	2	2	1	1	2	2	2	2	2	0	2	2	2	2	1	1	1	1	2	2	1	2	2	2	2	2	2	1	2	2	2	1	2	2	2	1	2	2	1	2	1	2	2	2	2	2	2	2	2	2	1	1	2	1	1	1	2	1	1	2	1	2	1	1	1	2	1	2	2	2	2	2	2	2	2	2	2	0	2	2	1	2	2	2	2	2	2	2	2	2	2	1	2	2	2	1	2	2	2	2	1	2	2	1	2	2	1	2	1	2	2	2	1	1	1	1	2	2	1	2	2	2	2	2	1	2	1	1	1	2	2	2	2	1	2	2	2	2	2	2	2	1	2	2	2	2	2	2	2	2	2	2	1	1	2	2	0	0	0	2	2	2	2	0	2	0	2	2	0	1	0	2	1	2	2	2	2	2	2	2	0	2	2	0	2	2	2	2	2	1	1	1	1	2	1	2	1	1	2	1	2	1	1	2	1	2	2	1	1	2	1	1	1	2	2	2	1	1	0	0	2	1	2	0	2	1	2	2	1	1	2	2	2	2	1	2	0	2	2	2	1	1	1	1	2	2	1	1	2	1	1	1	0	1	2	1	2	2	2	1	2	2	1	2	1	1	1	2	2	2	1	1	1	2	2	1	1	1	2	1	1	1	2	2	2	1	2	1	1	1	1	2	1	2	2	2	2	2	0	1	2	2	1	2	0	1	2	1	1	2	1	2	1	1	2	1	1	1	1	2	1	2	1	2	1	2	1	1	1	1	1	1	1	1	1	1	1	1	0	1	1	2	1	1	2	2	2	1	1	1	1	1	2	1	1	0	2	1	1	2	1	2	1	1	1	1	1	2	2	1	2	1	2	1	1	1	1	2	2	1	1	2	1	1	1	1	1	1	1	2	1	2	2	2	2	2	2	1	2	2	0	2	1	2	0	2	2	1	2	1	2	0	1	0	2	2	2	2	1	2	1	2	2	2	1	0	2	0	0	0	2	2	2	2	2	2	2	2	2	2	2	0	2	2	0	2	2	2	1	2	2	2	0	2	2	2	0	2	0	2	1	0	0	2	2	2	0	0	0	2	2	2	2	2	2	0	1	2	1	0	2	2	2	0	2	2	2	0	0	2	2	2	2	2	2	0	2	2	0	2	2	2	2	2	1	2	0	1	2	0	1	2	1	2	2	2	1	1	1	2	1	1	1	1	1	2	2	1	1	2	1	2	1	2	1	1	1	2	2	2	1	0	1	1	2	2	1	2	1	1	1	2	2	0	1	0	0	0	1	2	1	2	2	1	1	1	2	2	1	2	1	1	2	2	1	1	1	1	2	2	2	1	1	1	1	1	2	1	1	2	2	1	2	2	2	1	1	2	2	1	2	0	2	1	2	1	2	1	2	2	2	2	2	2	2	0	2	2	2	2	2	2	2	2	2	2	2	0	2	2	2	2	1	2	2	2	2	0	2	2	1	2	1	2	1	1	2	2	2	1	1	1	1	1	2	1	1	2	1	1	1	1	2	2	2	1	2	2	1	1	2	2	1	2	1	1	0	2	2	1	2	2	1	2	1	1	2	1	2	1	1	1	2	1	2	1	1	1	2	0	1	1	2	1	1	1	1	1	1	1	1	1	2	2	2	1	2	1	1	1	2	1	1	1	2	2	1	2	1	2	1	0	2	2	1	2	1	1	1	2	2	1	1	1	1	2	2	1	2	1	1	1	2	1	2	1	2	2	1	1	2	2	2	1	2	2	1	1	2	1	2	2	2	2	2	1	1	1	1	1	2	2	1	2	2	1	1	1	2	1	2	1	0	1	2	2	2	2	1	1	2	1	2	1	1	2	1	1	2	2	1	2	1	1	2	2	2	1	2	2	2	2	1	2	1	2	2	2	2	1	1	1	1	2	2	1	1	2	1	2	1	1	2	2	0	1	1	2	2	0	2	2	2	2	2	2	2	2	2	2	2	1	1	2	0	0	0	2	2	0	2	2	0	1	1	2	2	2	1	2	2	2	2	2	2	2	2	2	0	2	2	2	2	0	2	2	2	1	0	2	1	1	1	1	2	2	2	1	2	2	2	2	2	2	2	2	2	1	1	1	1	2	0	2	2	2	1	2	1	1	2	2	2	0	2	2	2	2	2	2	1	2	1	0	2	0	0	2	0	2	2	1	0	1	1	0	2	2	1	1	2	0	0	0	2	2	0	0	0	2	1	0	0	2	0	1	0	1	0	2	2	2	2	2	0	2	2	2	2	0	1	1	0	0	2	2	0	2	2	2	2	2	1	2	1	2	1	1	2	1	1	2	1	1	2	1	1	2	1	1	1	1	1	1	2	1	1	1	1	1	2	1	1	1	1	1	1	1	1	2	2	2	1	1	2	2	1	1	2	2	2	2	1	2	1	2	1	1	2	1	1	1	1	1	1	2	2	0	2	1	1	2	2	2	0	2	2	2	2	2	2	2	2	2	2	2	1	2	2	2	2	0	2	2	0	2	0	0	0	2	2	2	1	2	1	2	2	2	2	0	2	0	0	2	2	1	2	1	2	1	2	2	2	1	2	2	2	2	2	1	2	1	0	1	2	2	2	2	1	2	1	2	2	1	2	1	2	2	1	1	1	1	2	1	2	2	2	1	1	2	2	2	2	2	2	2	1	1	1	1	1	1	1	1	2	2	2	2	2	2	1	0	1	0	2	1	2	0	0	1	0	2	2	0	2	1	2	2	2	1	2	1	2	1	2	2	1	2	2	1	2	1	2	2	1	2	1	1	1	1	1	1	2	2	2	2	1	2	1	2	1	1	2	2	2	1	1	1	2	2	1	1	1	2	0	2	1	2	2	2	1	2	2	1	1	1	1	1	1	2	2	2	1	1	1	1	1	1	2	2	1	1	1	2	2	2	2	2	1	1	1	1	2	1	2	0	2	2	2	1	1	0	2	2	2	1	2	2	2	1	2	2	2	2	2	1	0	2	0	2	2	2	2	2	2	1	2	2	2	2	2	2	1	1	1	2	1	1	1	1	2	1	2	1	1	1	2	1	1	1	1	2	1	1	2	2	2	1	1	1	2	2	1	1	1	1	1	2	1	2	1	2	1	1	2	2	1	1	1	1	1	1	2	2	2	0	2	2	2	0	2	2	1	2	0	0	0	2	1	2	2	2	2	2	2	2	2	2	2	2	2	2	2	2	2	2	2	2	1	2	2	2	2	2	2	2	2	1	1	2	2	2	2	2	2	2	0	2	1	2	2	2	2	2	2	2	1	2	2	2	2	1	2	2	1	2	1	2	1	1	1	2	1	1	2	2	1	2	1	2	1	2	2	2	2	2	2	1	2	2	1	2	2	1	0	1	2	1	2	1	1	1	1	1	1	1	2	2	2	1	1	2	1	2	1	2	2	1	1	1	2	2	1	2	1	2	2	2	1	1	2	2	1	2	2	2	1	1	1	1	1	2	1	2	2	2	1	2	2	1	2	1	1	0	2	1	1	1	2	2	1	2	1	1	1	2	1	1	1	2	1	2	0	2	1	2	2	2	2	2	2	1	0	2	1	2	2	2	2	1	2	1	2	1	2	1	2	1	1	1	1	2	2	1	0	2	1	2	2	1	1	2	1	1	2	2	2	1	1	1	2	2	1	1	2	2	1	0	1	1	2	1	1	1	1	1	0	0	1	1	0	2	1	2	0	2	2	2	2	2	1	1	2	2	1	2	1	2	0	1	1	1	1	1	2	1	1	1	1	1	1	2	1	2	1	2	1	2	2	2	2	1	2	1	2	1	2	2	1	1	1	2	1	2	2	2	2	2	2	1	2	2	2	0	2	1	1	2	1	2	1	2	2	2	2	2	2	1	2	2	2	2	0	2	1	2	2	1	1	1	2	1	1	1	1	2	2	2	1	2	1	1	2	1	1	1	1	1	2	1	1	2	2	2	0	1	1	1	2	2	2	1	2	0	2	1	1	1	2	1	1	1	1	0	2	0	1	2	2	1	2	2	1	1	1	2	2	1	2	2	1	1	2	2	2	2	1	1	2	1	1	2	1	2	1	1	1	1	1	1	1	1	2	1	1	1	2	2	2	1	1	1	2	1	1	2	2	1	2	2	0	1	2	1	2	0	1	1	2	2	2	1	2	1	2	2	1	1	2	2	2	2	1	1	1	2	1	1	2	1	1	2	2	2	2	1	2	0	2	1	2	1	2	1	1	1	2	1	2	0	2	1	1	2	2	2	2	1	2	1	1	2	2	1	2	1	2	1	2	2	2	2	1	1	1	2	2	2	2	2	1	2	1	2	1	1	1	0	2	2	2	2	2	1	2	2	2	1	1	2	1	0	1	1	1	2	2	0	1	2	1	2	2	2	2	1	2	1	2	2	2	0	1	1	2	0	2	0	0	1	1	2	1	1	1	1	2	2	1	1	1	2	2	2	1	2	1	2	1	1	2	1	2	2	1	1	2	1	2	1	2	2	1	1	2	2	2	2	1	2	2	2	1	2	2	1	1	1	2	1	2	2	1	1	1	2	2	1	1	1	1	2	1	1	1	0	0	1	1	2	1	2	2	2	1	1	2	2	1	2	1	2	1	1	2	1	2	2	2	1	1	2	2	1	1	2	1	2	2	1	2	2	1	1	2	2	2	2	2	2	2	1	1	2	2	0	2	2	1	1	1	1	2	1	1	1	2	2	2	2	2	2	1	1	0	2	2	1	2	2	0	1	1	1	2	2	1	1	2	1	2	1	2	1	2	2	2	2	0	1	2	1	2	1	1	2	1	1	2	1	2	1	2	2	1	1	1	2	2	2	2	1	2	1	1	1	1	1	1	2	1	2	2	2	2	0	2	1	1	2	1	2	2	2	1	1	2	2	1	2	2	1	2	0	1	1	1	1	2	2	2	1	2	2	1	2	1	1	2	1	1	2	2	1	2	2	1	1	1	2	1	1	1	2	2	2	0	1	2	2	2	2	1	2	1	1	1	1	2	2	1	1	2	1	2	1	1	2	1	2	1	1	2	1	1	1	1	2	1	1	1	1	1	2	1	1	2	1	2	1	1	1	2	1	1	2	2	2	1	1	1	1	2	2	1	2	2	1	2	2	2	1	2	1	1	1	2	2	2	2	2	1	1	2	1	2	1	2	2	1	1	1	1	1	2	2	1	2	2	2	2	1	1	1	2	2	1	1	2	2	2	1	2	2	1	2	2	1	2	1	2	1	2	2	2	2	2	1	1	1	1	2	2	2	0	1	1	2	2	2	2	2	2	2	2	2	2	1	1	1	2	1	1	2	1	1	2	2	1	1	2	2	1	2	1	1	0	2	2	2	1	2	2	2	1	1	1	1	1	1	2	1	2	2	1	2	1	1	1	2	1	1	2	1	1	2	2	2	0	1	1	0	2	2	2	1	2	2	2	2	2	2	2	2	2	2	2	2	2	1	2	2	2	2	2	1	2	2	2	2	1	1	1	0	1	1	1	1	1	2	2	1	2	2	2	2	1	2	2	1	1	2	2	2	2	1	2	2	1	1	0	1	1	2	2	2	1	2	2	2	2	1	1	1	2	2	2	2	1	2	1	1	1	1	1	1	2	2	2	1	2	1	2	2	2	2	2	1	2	1	2	1	1	2	2	2	1	1	2	1	2	1	1	1	1	2	1	1	2	1	1	1	1	1	1	2	1	1	1	1	1	1	1	2	0	0	2	2	2	2	2	0	2	2	2	1	2	2	1	2	1	1	1	2	2	1	2	2	2	1	2	0	2	1	2	2	2	1	2	1	1	1	1	2	2	1	1	2	2	1	2	2	1	2	1	1	2	2	1	0	1	0	1	2	1	2	2	1	1	2	2	2	1	2	1	2	2	1	2	2	2	1	1	1	1	1	1	2	0	2	1	2	2	2	0	2	2	2	1	1	1	2	1	2	1	2	1	1	2	1	1	1	1	1	2	2	2	1	1	2	1	2	2	2	2	2	2	2	2	2	2	2	1	2	2	1	1	1	2	1	2	1	1	1	2	1	1	2	2	1	2	1	1	2	1	1	1	1	1	2	2	1	2	1	2	2	2	0	0	2	2	2	2	2	2	2	2	1	2	2	1	2	2	2	2	1	2	1	1	2	1	2	1	1	1	2	2	1	1	2	2	1	1	1	1	1	2	2	1	2	1	2	2	1	2	1	1	1	1	2	1	1	1	1	2	1	0	2	2	1	2	1	2	1	1	1	1	1	2	1	1	1	1	2	1	1	2	2	2	1	1	1	1	1	1	1	2	1	1	2	1	2	1	2	1	1	2	1	1	2	1	2	2	2	1	2	1	1	1	1	1	1	1	1	1	1	1	2	1	2	1	2	2	2	1	1	2	1	2	2	1	1	1	2	2	1	2	1	2	2	2	0	0	1	1	2	2	1	1	1	1	1	1	1	2	1	1	1	2	1	1	2	1	0	2	1	2	0	0	2	0	1	1	0	2	1	2	2	2	1	1	2	1	2	2	2	0	2	1	2	1	1	1	2	1	1	1	2	2	1	1	1	2	1	2	1	2	2	1	1	0	2	1	1	2	1	0	0	2	2	2	2	0	2	2	1	2	1	1	1	0	0	0	2	0	2	2	2	2	2	1	2	1	2	2	1	2	1	1	1	1	1	0	2	2	0	2	2	0	2	0	1	1	2	2	2	0	1	2	2	2	0	0	0	1	1	0	2	2	2	1	1	2	2	1	0	2	2	0	2	0	2	2	2	2	1	2	2	1	2	1	1	2	2	0	2	2	2	2	2	1	2	2	2	2	2	2	2	2	2	2	1	1	2	1	1	2	2	2	2	1	1	1	1	2	1	1	1	2	2	2	1	2	1	2	2	1	2	2	2	2	2	1	2	2	1	2	2	2	2	1	1	1	2	2	1	2	2	1	1	1	1	2	1	2	1	2	1	1	2	2	1	2	2	1	2	2	1	2	1	1	2	1	1	1	1	2	2	2	1	1	2	2	1	2	0	0	0	2	2	2	2	2	0	0	2	2	2	2	2	0	2	1	0	1	0	0	2	0	2	1	0	0	2	0	2	0	0	0	2	1	2	2	2	2	1	1	1	1	1	2	2	2	2	2	1	1	2	1	1	1	2	1	1	1	2	1	1	2	2	2	2	1	2	2	2	1	2	1	1	0	2	2	0	2	1	2	2	2	1	1	2	1	1	1	1	1	2	1	2	2	2	2	1	2	1	1	2	2	1	1	1	2	1	2	2	2	1	1	2	1	1	1	2	2	1	2	1	1	2	2	1	1	2	1	2	1	1	0	2	0	2	0	2	1	1	2	1	2	1	2	2	2	1	1	0	1	2	1	2	1	1	1	1	2	2	1	2	1	2	1	1	1	2	1	2	2	1	1	0	1	2	1	0	2	1	1	0	1	1	2	2	1	1	2	2	2	2	2	2	2	2	2	2	2	0	2	2	2	2	2	0	2	2	2	2	0	2	2	1	2	1	2	2	1	2	2	1	1	2	1	2	1	1	2	1	2	2	1	2	2	2	2	2	0	2	2	2	1	2	2	2	1	1	2	1	1	1	2	2	2	2	2	2	1	2	1	2	1	2	1	0	2	2	1	1	2	1	1	2	2	2	2	2	2	1	2	2	1	2	1	0	2	1	1	2	2	2	2	0	2	0	1	2	2	1	1	2	2	2	1	2	2	2	2	1	2	1	2	2	2	1	2	2	1	2	2	2	2	2	1	1	2	2	2	2	2	2	1	0	1	2	2	2	0	0	2	2	1	2	0	2	2	0	1	1	2	2	1	2	1	2	2	1	2	0	2	2	2	1	1	2	2	2	2	2	2	1	1	2	1	2	1	2	2	2	2	2	2	2	1	1	1	1	1	2	1	1	1	1	1	1	2	2	2	1	2	2	2	2	2	2	2	0	2	2	2	2	0	2	2	1	2	2	1	2	1	1	2	1	1	2	2	0	2	2	1	1	1	2	1	1	2	2	1	0	2	1	2	2	0	2	1	0	2	2	2	1	2	2	2	2	2	0	2	2	2	0	2	2	2	1	1	1	1	2	2	1	2	0	2	2	1	1	2	2	2	2	2	2	2	0	2	2	2	2	2	2	2	2	1	2	2	2	2	1	1	1	2	2	1	0	2	2	2	2	1	2	2	2	2	1	2	2	1	2	2	1	1	1	1	1	2	2	1	1	2	1	2	2	2	2	2	1	1	1	2	1	1	0	2	2	2	2	2	2	0	0	2	2	2	2	1	1	2	2	1	2	0	0	2	2	0	2	2	0	2	2	2	2	2	2	2	2	0	0	2	2	2	2	1	2	2	2	2	2	2	2	2	1	1	0	1	1	1	1	2	1	2	1	2	1	1	2	2	1	1	1	2	2	2	1	2	2	1	1	2	1	1	2	1	2	2	1	1	1	2	0	1	1	2	1	2	2	1	2	2	2	2	2	2	2	2	2	2	2	2	2	2	2	2	2	2	0	2	2	2	2	2	1	2	2	2	2	0	2	0	0	2	2	2	0	1	2	0	2	2	1	2	1	0	2	2	2	2	2	2	2	2	2	2	1	1	2	2	1	1	1	1	1	2	1	1	2	1	1	1	2	0	1	1	1	1	1	1	1	1	1	2	2	1	1	2	2	2	1	2	0	0	2	0	2	2	0	0	0	0	2	0	2	0	2	0	0	2	2	2	2	2	2	2	2	2	0	2	2	1	2	0	2	2	0	2	2	2	2	0	0	0	2	2	0	2	0	2	2	2	2	2	2	2	2	2	0	2	0	0	0	2	1	0	2	2	2	2	2	0	2	0	2	2	1	2	2	2	2	2	2	2	2	2	2	2	2	2	2	2	2	2	0	2	2	2	2	2	0	0	2	2	0	2	2	0	0	2	2	2	2	2	1	2	2	0	2	2	2	2	1	2	1	2	2	2	2	2	1	2	2	2	2	2	0	2	2	1	2	1	1	2	2	1	1	1	2	2	1	1	1	1	2	2	2	1	2	1	2	1	1	1	1	1	0	2	2	1	2	1	2	1	2	2	2	2	2	1	2	1	2	2	1	2	1	2	2	2	1	2	2	1	2	2	2	2	1	2	2	1	1	1	1	1	2	2	2	1	2	2	1	0	2	0	0	2	2	2	2	2	2	2	2	1	2	2	0	1	0	2	0	0	0	1	2	0	1	0	2	2	1	2	1	1	2	1	2	1	1	1	2	1	0	2	1	2	0	0	2	2	2	1	1	2	1	2	2	0	1	2	1	2	1	1	2	2	1	2	1	1	1	0	2	0	2	0	2	2	1	1	1	2	1	1	1	1	1	2	1	1	2	1	1	1	1	1	2	2	1	1	1	1	2	2	2	1	2	2	2	1	2	2	2	1	1	2	2	2	2	2	0	1	1	1	0	2	0	2	2	2	0	2	1	2	0	0	0	0	1	2	2	2	2	0	2	2	2	1	0	2	2	0	2	1	2	1	2	0	2	2	0	0	2	2	1	0	1	2	1	2	2	2	1	1	2	2	1	1	2	2	0	2	2	1	2	2	1	2	1	2	2	1	2	2	2	2	0	2	2	2	2	2	2	0	2	2	1	2	2	0	0	0	1	2	2	0	2	1	2	1	2	0	2	1	1	2	2	0	2	1	0	2	2	2	2	0	0	2	0	2	1	2	2	1	0	2	0	1	2	0	2	2	0	2	2	2	2	0	2	1	2	1	2	1	2	1	1	1	2	2	1	1	1	1	2	2	1	1	1	2	2	0	2	2	2	1	1	2	2	2	1	1	0	2	1	2	1	1	1	2	1	2	1	2	2	2	1	2	2	2	2	2	2	2	2	2	0	2	2	1	2	2	2	2	2	2	2	2	2	2	2	0	2	2	0	0	0	0	0	0	2	0	1	2	0	0	0	0	2	2	2	2	0	1	2	0	2	1	1	2	0	0	0	1	2	1	0	1	0	2	2	1	2	1	1	1	1	2	2	2	0	1	2	2	0	2	0	2	2	2	0	1	0	1	2	2	2	2	0	2	2	2	1	1	2	2	1	2	0	0	2	2	0	2	0	2	2	1	1	2	1	2	2	2	1	1	2	1	2	1	2	2	2	1	0	1	1	0	2	1	1	1	2	2	2	1	2	0	2	2	1	2	2	1	0	2	2	2	1	2	0	0	2	1	1	2	2	2	2	2	2	1	2	2	2	1	2	2	2	2	2	1	1	2	1	1	0	1	2	1	2	1	1	1	2	2	1	2	2	2	1	1	1	2	1	2	1	2	2	0	2	2	1	0	0	1	2	2	1	2	2	1	0	2	2	2	2	2	2	1	2	2	2	1	1	2	1	1	2	2	2	2	1	1	1	2	1	0	1	2	2	0	0	2	2	1	1	1	2	1	2	1	1	2	1	1	2	2	1	2	2	1	2	1	1	1	1	1	1	2	2	1	2	2	2	2	1	1	1	2	1	2	1	1	2	1	1	1	2	1	1	2	1	1	1	1	1	1	1	2	1	1	1	2	2	1	2	2	2	1	1	2	2	1	1	2	1	1	1	2	1	2	1	0	2	2	2	2	2	2	2	2	2	2	2	2	2	0	2	2	2	2	2	2	1	1	2	2	0	1	2	1	0	0	2	2	2	1	2	1	2	0	1	2	2	2	2	2	2	1	0	2	0	2	2	2	2	0	2	0	2	2	0	2	2	2	2	0	2	2	2	0	0	0	2	2	1	0	2	2	1	0	0	2	0	0	2	0	2	2	2	2	2	2	2	2	2	1	1	1	1	2	1	1	2	1	0	1	2	1	1	1	1	2	1	2	2	1	1	1	2	1	1	1	1	1	1	2	2	2	1	1	1	2	1	1	1	2	1	1	2	1	1	1	1	1	1	1	2	1	1	1	2	2	2	2	1	1	1	1	1	2	2	1	1	2	1	2	1	2	1	1	1	1	1	1	1	2	2	2	1	1	1	2	1	1	1	2	1	2	2	1	2	1	1	2	1	1	2	1	1	1	2	2	2	1	2	1	2	2	1	1	1	1	2	1	2	1	2	2	1	2	1	1	2	1	1	1	2	2	2	1	1	2	1	2	2	1	1	1	2	1	1	2	1	2	1	2	1	1	0	2	1	2	1	0	1	0	0	2	2	2	0	1	2	1	0	0	0	0	1	1	0	1	0	1	1	2	1	1	2	0	0	0	1	1	0	1	0	2	1	0	0	2	0	0	0	2	0	0	1	2	2	1	0	0	2	2	2	1	2	2	2	1	1	1	2	1	1	1	2	2	1	1	1	2	1	2	0	1	2	1	2	2	1	1	1	2	2	2	1	1	1	2	1	1	1	1	1	1	1	1	1	1	1	1	1	0	2	1	1	1	2	1	1	1	2	2	1	1	1	2	1	1	1	2	1	2	1	2	1	2	1	1	1	1	1	2	0	2	1	1	1	1	2	1	1	2	1	2	1	2	2	2	1	1	2	1	1	2	2	1	1	1	1	1	1	1	1	1	1	1	1	2	2	1	2	1	2	2	1	1	1	2	1	1	1	1	1	1	1	1	1	1	1	1	1	1	2	1	2	1	2	2	1	0	1	2	2	1	1	1	2	1	2	2	2	2	1	1	1	2	1	1	2	1	1	0	1	1	2	1	1	1	2	1	2	2	1	2	1	0	2	2	1	2	2	1	2	1	2	1	1	1	1	2	2	2	1	2	2	1	2	2	2	1	2	1	2	2	1	2	1	2	1	2	2	2	2	2	1	2	1	1	1	2	1	2	1	2	2	1	2	0	1	2	1	1	1	1	1	1	2	1	2	1	2	2	2	2	1	2	2	2	2	2	2	2	2	1	2	2	1	1	1	0	0	0	0	2	1	2	2	1	1	2	1	2	1	0	1	1	2	1	2	2	1	1	1	1	2	2	1	2	1	1	1	2	1	0	1	1	1	1	2	1	1	1	1	1	1	1	1	1	2	0	1	1	1	2	1	2	2	2	1	1	1	1	2	1	2	1	0	1	1	1	1	2	2	1	1	1	1	1	2	1	0	1	2	0	2	2	1	0	2	2	2	2	1	1	2	2	2	0	2	2	1	2	1	1	2	2	2	2	1	1	2	2	0	2	2	2	2	2	1	2	2	2	1	1	1	2	2	2	0	0	2	1	2	1	1	1	1	1	2	2	2	2	2	1	1	2	1	1	1	1	1	1	1	1	2	1	1	1	1	1	2	1	1	1	1	1	2	1	1	1	1	1	2	1	1	1	1	2	1	2	2	1	1	1	2	1	1	1	2	1	1	1	1	1	2	1	1	2	1	1	1	1	1	1	1	2	1	2	2	2	1	2	1	1	1	2	0	1	2	1	1	2	2	2	1	1	2	1	1	1	2	1	2	1	1	0	2	1	1	2	1	2	0	2	2	1	1	1	1	1	2	2	1	2	1	2	1	2	1	1	2	1	1	1	1	1	2	1	2	2	1	1	2	1	2	1	1	2	1	1	2	1	2	2	2	1	1	2	2	1	1	1	2	2	2	1	2	2	1	2	1	2	1	1	2	2	1	2	1	1	0	1	2	1	2	2	2	1	2	1	0	2	2	2	1	1	1	1	2	2	2	1	1	1	1	1	2	2	2	2	2	2	0	2	1	2	2	2	1	1	1	1	2	1	2	2	2	2	2	1	1	1	2	2	2	2	2	2	2	2	2	2	2	2	2	2	2	2	2	2	2	1	2	2	1	2	2	2	2	2	2	2	0	2	2	2	2	0	2	2	2	2	2	2	2	2	1	2	2	0	2	2	1	1	1	2	1	1	1	1	1	1	1	2	1	1	2	2	1	2	2	1	1	2	1	2	1	1	1	2	1	1	2	2	2	2	2	1	0	2	2	2	2	1	1	2	2	2	2	2	1	2	2	2	1	1	2	2	2	2	2	2	2	0	2	0	1	2	2	1	2	0	0	2	0	0	0	2	1	1	0	2	2	2	0	2	2	0	1	2	2	1	0	0	0	1	2	0	0	2	2	0	2	2	2	0	2	2	2	2	2	0	0	2	2	2	2	2	2	2	1	2	2	1	1	1	2	1	2	1	1	1	0	0	2	2	2	1	2	2	1	2	1	1	2	1	2	1	1	1	2	2	2	1	2	1	2	2	2	2	2	2	2	1	2	2	1	1	2	2	1	2	2	2	1	1	2	2	1	2	1	1	2	1	1	2	1	1	2	1	2	2	2	1	2	2	2	2	2	2	2	2	2	2	2	2	2	2	2	2	0	2	2	2	2	1	2	2	2	2	2	2	2	2	0	2	2	2	0	2	1	1	1	1	1	2	2	1	1	1	1	2	2	2	1	1	1	1	1	1	1	2	1	2	0	1	0	2	0	2	0	1	2	2	2	0	2	2	0	0	2	1	2	2	1	0	2	2	2	2	1	2	2	0	1	0	2	2	2	0	2	2	2	2	2	2	2	2	2	2	2	2	2	1	2	2	2	2	2	2	2	1	0	2	2	1	2	2	2	2	2	2	2	2	2	2	2	2	2	2	2	2	0	1	0	2	2	2	2	1	2	2	2	2	2	2	2	2	2	2	2	2	2	2	2	2	2	2	2	0	2	2	2	2	2	1	2	0	2	0	2	2	2	2	2	2	1	1	1	2	1	1	1	1	1	1	1	1	1	1	1	1	1	1	1	1	1	1	1	1	1	1	2	1	1	1	1	2	1	2	1	2	2	2	0	2	2	2	2	2	2	1	2	2	2	1	0	0	1	1	2	2	2	2	2	2	2	2	1	0	2	1	1	1	2	2	1	2	2	2	2	2	1	2	1	2	2	2	1	1	2	1	2	2	2	1	1	2	2	2	1	0	1	2	1	1	0	2	0	0	0	2	2	2	2	2	2	2	1	2	2	2	0	1	2	1	2	2	2	2	2	2	1	1	2	1	2	2	2	2	0	2	2	2	1	2	0	2	2	2	2	2	0	0	0	1	2	1	2	2	2	1	2	2	2	1	1	2	1	1	1	1	1	1	1	2	2	1	2	2	1	2	2	1	2	1	2	2	2	1	2	1	2	1	2	1	1	2	0	1	2	1	1	2	1	2	1	2	0	2	2	1	1	2	2	2	2	2	1	2	1	2	2	1	2	1	1	2	2	1	1	1	1	2	1	1	1	1	2	1	2	2	2	0	1	0	2	1	2	2	2	1	1	2	1	1	2	1	2	1	1	1	2	2	1	2	1	1	2	1	1	2	1	1	2	2	2	2	2	2	2	1	2	1	2	1	2	1	2	1	2	2	2	2	1	2	2	2	2	1	2	1	2	1	2	1	1	2	2	2	1	1	1	1	1	1	1	1	2	2	1	1	2	1	1	2	2	2	2	1	2	1	2	2	2	1	2	1	1	2	2	2	2	1	1	0	2	2	2	2	1	2	2	2	0	2	1	2	0	0	2	2	2	0	1	1	1	1	2	1	2	2	2	2	1	2	2	2	2	2	1	2	2	2	0	2	2	2	2	0	0	2	0	0	2	2	2	2	2	0	1	2	2	0	0	2	1	2	2	1	1	2	2	2	1	1	2	2	2	2	2	1	2	1	0	2	1	1	1	2	1	2	1	1	2	2	1	2	2	2	2	1	1	2	1	2	0	2	1	1	0	2	2	2	1	2	2	2	1	2	0	1	2	2	1	2	2	1	1	2	2	2	1	2	1	2	2	1	2	2	1	2	0	2	2	1	2	0	1	2	1	2	2	1	1	2	2	0	0	2	2	2	1	2	2	2	2	2	2	2	2	2	2	1	1	0	1	1	2	2	2	2	1	1	1	2	1	2	2	1	1	1	2	2	0	1	1	1	0	2	2	1	1	2	2	2	2	1	1	2	2	2	1	2	1	2	1	1	2	2	2	0	1	2	2	2	1	2	1	2	2	1	1	2	0	2	1	1	1	1	1	1	0	2	1	1	2	2	2	1	2	2	2	2	2	0	2	1	2	2	2	2	2	0	1	1	1	1	2	2	2	2	2	2	1	2	2	1	1	2	2	1	0	2	1	2	1	2	2	2	2	1	2	2	2	1	0	1	2	1	1	2	2	1	2	1	2	1	2	2	1	1	0	2	1	1	2	2	0	1	1	1	2	1	1	1	2	0	1	2	2	1	2	1	2	1	2	1	2	1	2	1	2	1	2	2	1	1	1	2	1	1	2	2	2	2	1	1	2	2	2	1	2	2	2	2	1	2	1	2	2	1	1	2	1	1	1	1	1	2	2	1	0	2	1	1	2	2	2	2	1	2	2	2	1	2	2	1	2	2	2	1	2	1	2	2	2	2	2	2	0	2	0	2	2	2	2	2	2	0	1	1	2	1	2	1	1	2	1	2	2	1	2	2	2	2	2	2	2	2	2	2	1	1	2	2	2	2	2	2	2	1	2	2	2	1	2	2	2	1	1	2	2	2	2	1	2	2	2	2	2	1	1	2	2	2	1	2	1	2	1	0	0	2	1	2	2	2	1	0	0	2	2	2	2	2	2	2	0	2	1	2	1	1	1	2	2	2	1	1	2	2	1	1	2	2	1	0	2	2	2	2	2	2	2	2	2	1	2	1	1	0	2	0	2	2	2	2	1	2	2	2	0	1	2	0	1	2	1	1	2	2	2	1	2	2	1	2	0	0	2	2	2	1	2	0	2	2	1	1	2	2	1	1	2	2	2	0	2	1	1	2	1	2	2	2	0	2	1	2	2	1	1	2	1	2	1	1	2	1	2	1	2	1	2	2	1	2	2	1	2	1	1	2	2	1	1	2	2	1	2	2	1	2	1	2	2	2
American_Forestier	2	1	2	0	1	1	2	2	2	1	2	2	1	2	2	1	1	2	1	2	1	1	2	1	2	1	1	1	2	0	2	1	2	1	2	2	2	1	2	2	2	1	2	1	2	2	2	2	0	2	2	2	1	1	1	1	2	2	2	1	0	2	0	2	1	1	2	1	1	1	2	2	1	1	2	1	2	2	1	2	2	2	1	2	1	2	1	2	2	1	1	1	1	1	1	1	1	2	2	2	2	1	2	2	2	2	1	1	1	1	1	1	1	1	1	1	2	2	2	2	2	2	2	1	2	2	2	1	1	2	2	2	2	2	1	1	2	1	2	2	2	2	0	2	2	2	2	2	1	1	2	2	2	2	2	2	1	2	2	1	2	2	2	2	1	2	2	2	1	2	1	1	2	1	1	2	2	2	2	2	1	2	2	1	2	0	2	1	2	2	2	2	1	2	1	1	1	2	1	2	2	2	0	1	1	2	2	2	2	2	0	2	1	1	2	2	1	2	2	2	2	2	1	1	2	0	2	2	0	0	2	1	2	2	2	2	2	2	2	2	2	2	2	0	2	1	2	1	2	2	1	1	2	1	2	2	1	2	2	2	2	2	2	2	2	2	1	2	2	1	2	2	1	2	2	1	2	2	1	2	1	1	2	1	2	2	2	2	1	2	2	1	1	2	2	1	2	1	2	2	1	2	1	1	2	2	2	2	2	2	2	2	1	1	2	1	2	2	2	2	2	2	1	2	2	2	2	2	2	2	2	1	2	1	0	2	2	2	1	2	2	1	2	2	2	2	2	2	0	2	2	2	2	2	2	2	2	1	2	1	2	2	2	1	2	2	2	2	2	1	2	0	1	2	2	2	2	2	2	2	2	2	2	2	2	1	2	2	2	0	2	2	2	2	2	2	2	2	2	1	2	1	2	1	2	1	2	2	1	2	2	2	1	0	2	1	1	2	2	2	2	1	1	2	1	1	2	2	1	2	2	2	2	2	2	2	0	1	2	2	1	2	1	2	1	1	1	2	2	2	2	2	2	2	0	2	2	2	2	2	2	2	2	2	2	1	2	2	2	2	2	2	2	2	0	2	2	2	2	2	2	2	2	2	2	2	2	2	2	2	2	2	2	2	2	2	1	1	2	1	2	0	2	2	2	2	2	1	2	1	2	1	1	2	1	2	2	2	1	2	1	2	2	2	1	2	1	2	1	1	2	1	1	1	1	2	1	2	2	1	2	2	2	2	1	2	2	0	2	2	1	1	1	2	2	2	2	1	1	2	2	1	1	1	2	2	2	2	2	2	1	0	1	1	1	2	2	1	1	2	1	2	1	2	2	1	1	1	2	2	2	1	1	1	1	1	1	2	1	1	2	2	1	1	1	2	2	1	1	1	1	1	1	2	1	2	0	0	2	2	1	2	1	2	2	2	2	2	2	2	0	0	1	2	1	1	1	1	2	2	2	2	1	1	2	2	2	1	1	1	1	1	1	2	2	1	2	2	1	1	1	1	1	2	2	2	1	0	1	1	1	1	1	1	1	1	2	2	1	1	2	2	2	1	2	1	1	2	2	2	1	1	1	0	1	1	1	1	2	2	1	2	2	2	2	1	2	1	1	1	1	2	1	1	2	1	1	2	1	1	1	1	2	1	2	1	2	2	1	1	1	1	0	1	2	2	1	1	2	2	1	1	2	2	2	1	2	2	2	2	2	1	2	1	1	2	2	2	1	1	1	2	1	1	2	2	1	1	2	2	1	1	1	1	1	2	1	1	1	2	2	1	1	2	2	2	2	2	1	2	2	2	2	2	2	1	2	1	2	1	2	1	1	1	2	2	2	2	2	2	2	2	2	2	2	2	2	1	2	2	0	2	1	2	1	2	1	1	2	2	2	2	1	0	2	1	2	1	1	2	1	0	2	1	2	1	2	1	2	1	2	1	1	1	1	2	2	0	2	0	2	2	1	1	2	1	1	1	1	2	2	1	0	2	2	2	2	2	1	2	1	2	1	2	2	2	2	1	1	1	2	1	2	2	2	2	2	2	1	1	1	1	1	2	2	1	2	2	1	1	1	1	2	1	0	1	2	1	2	1	2	1	1	1	2	1	1	2	1	2	1	1	1	1	1	1	2	1	2	2	2	2	1	1	2	1	1	1	1	1	2	2	1	1	2	1	1	0	0	2	1	0	0	2	2	2	2	2	2	1	1	2	2	2	2	0	2	0	2	2	0	2	0	0	2	2	2	2	0	2	2	2	1	2	2	2	1	1	1	1	1	2	2	1	1	0	2	2	2	2	2	2	2	2	2	2	0	0	0	2	0	1	0	2	2	2	2	2	2	2	2	1	0	0	2	2	1	0	2	0	0	2	0	0	0	0	0	2	1	2	1	1	0	2	2	2	2	2	1	0	2	2	2	2	2	2	1	2	2	0	1	1	2	1	1	2	2	2	2	2	2	1	1	1	0	2	2	2	0	2	2	2	2	1	2	1	2	2	2	2	2	2	2	2	2	1	2	1	2	1	2	1	1	2	2	2	1	1	1	1	1	2	1	1	1	1	1	2	1	1	2	2	1	2	1	1	1	1	0	2	2	0	2	0	2	0	1	1	1	2	2	2	0	1	2	2	0	0	0	1	2	2	1	2	1	2	1	1	2	0	2	0	1	2	1	1	1	2	1	1	1	1	1	1	1	1	2	1	2	1	1	1	1	1	1	2	1	1	2	1	1	2	1	2	2	1	2	2	2	1	1	1	2	2	1	1	2	2	2	1	2	2	1	2	0	1	2	2	2	2	1	2	2	1	2	2	2	2	1	2	1	2	2	2	2	2	2	2	2	2	2	2	1	2	2	2	2	2	2	1	2	2	2	2	2	1	1	2	2	1	2	2	2	0	2	2	2	2	2	1	2	2	2	0	2	2	2	1	2	1	2	2	2	1	1	1	2	2	1	1	1	1	2	2	2	2	2	2	2	2	2	0	1	2	0	2	2	2	2	2	1	2	2	0	2	2	2	2	2	2	0	2	2	2	2	2	2	0	1	2	2	1	1	2	1	2	1	2	2	2	2	2	2	0	2	0	2	2	2	0	0	2	2	0	2	2	0	2	2	2	2	2	2	2	2	2	2	0	2	0	2	2	2	2	2	2	2	2	2	2	2	2	2	2	0	2	2	2	2	0	0	0	2	2	2	2	2	0	2	2	2	2	0	2	2	2	0	2	2	2	2	2	2	2	2	2	2	2	2	2	2	2	2	2	2	2	2	2	2	2	2	2	2	2	0	2	2	2	2	2	0	2	2	0	0	2	2	2	2	2	2	2	2	2	2	2	0	0	0	2	2	2	2	2	2	2	2	2	2	2	0	2	2	2	2	2	2	0	2	2	2	2	2	2	2	2	2	2	2	2	2	2	2	2	2	2	2	2	2	2	2	0	2	2	2	2	2	2	2	2	2	2	2	2	2	0	2	1	1	1	2	2	2	2	2	2	1	2	2	2	2	2	2	2	2	2	2	2	0	2	2	2	2	2	2	2	2	2	2	2	2	0	2	2	2	2	2	2	2	2	2	2	0	2	2	2	2	2	2	2	2	2	2	0	2	2	2	2	2	2	2	0	2	2	2	2	2	2	0	2	0	0	2	2	2	2	2	1	1	1	2	1	1	1	2	2	1	1	2	1	2	1	1	2	1	1	2	1	1	2	2	1	1	1	2	1	1	2	1	2	1	2	2	1	2	1	0	2	2	2	2	2	2	1	1	1	1	1	1	0	1	1	2	2	2	1	2	2	1	1	2	0	1	1	1	2	1	2	2	1	2	1	0	2	1	1	2	2	1	1	1	1	1	1	1	2	1	2	2	1	2	1	2	1	0	2	2	0	1	1	0	1	0	2	1	2	2	0	0	2	1	2	0	2	2	2	2	2	2	1	2	1	1	2	1	1	2	2	0	2	2	2	2	2	2	2	2	2	2	2	1	2	1	1	1	2	1	0	2	1	2	2	1	0	2	1	1	0	2	1	1	1	1	1	1	1	0	2	1	1	2	0	1	2	2	1	1	1	2	1	1	1	2	1	1	2	1	2	2	2	2	1	1	2	2	1	1	1	1	2	2	2	2	1	2	2	0	2	1	1	1	2	1	2	2	1	0	1	2	2	1	2	1	1	2	2	1	2	2	1	1	2	2	0	0	2	2	1	2	2	1	0	2	2	2	1	1	1	2	2	0	1	1	2	2	2	1	2	2	1	0	2	0	1	0	2	1	2	1	2	2	1	1	1	2	2	2	2	1	1	2	2	2	2	2	0	2	0	2	2	2	1	2	0	0	0	0	0	0	0	2	0	2	0	2	2	0	1	0	2	0	1	1	2	2	2	1	2	0	1	1	0	2	2	2	0	2	2	0	0	2	0	2	2	2	2	2	0	0	2	2	0	2	2	0	0	2	2	2	2	2	2	0	1	2	0	2	2	1	2	2	2	0	2	2	2	0	2	2	2	0	2	1	2	2	0	2	1	2	2	2	2	2	2	2	2	1	1	2	1	2	2	2	1	1	2	1	2	2	1	0	1	2	2	0	2	2	2	2	2	1	2	1	0	1	1	2	2	2	1	2	2	2	2	1	1	2	2	2	0	2	2	1	2	1	1	2	2	1	1	1	1	2	1	1	2	2	1	2	2	1	1	2	0	1	1	2	2	2	2	1	1	1	1	2	2	2	1	2	2	2	2	0	2	2	2	2	1	1	2	1	1	2	2	1	2	2	1	2	2	1	1	2	2	1	1	2	1	2	1	1	1	2	1	1	1	2	1	2	1	2	1	1	2	1	2	1	1	1	1	2	2	1	1	1	1	2	1	2	2	1	1	2	2	2	2	2	1	2	1	1	1	1	1	2	1	1	2	2	1	2	1	1	2	0	1	1	1	1	2	1	1	2	2	0	2	2	2	1	2	0	2	2	2	2	1	2	2	2	2	2	2	1	2	2	2	1	2	2	2	2	2	1	2	2	1	1	2	1	1	2	1	1	1	1	1	2	2	1	2	2	0	2	1	1	2	2	2	1	1	2	2	1	2	1	2	1	2	2	2	2	2	2	2	2	2	2	2	1	2	1	1	2	1	2	1	2	1	2	1	2	1	2	2	1	1	2	1	2	2	2	2	1	2	2	2	2	2	2	2	1	2	2	2	1	1	2	2	2	2	2	1	1	1	2	2	2	2	2	2	1	2	1	1	2	2	1	2	2	1	1	2	1	2	1	1	1	2	2	1	1	2	1	1	2	2	2	2	1	2	2	2	2	2	1	1	2	1	1	2	1	2	1	1	1	1	1	2	2	1	2	1	2	1	2	2	1	2	2	2	2	2	1	2	2	0	2	0	1	2	0	0	2	2	2	2	2	2	1	1	2	2	1	2	2	2	1	0	2	0	2	1	2	1	2	2	2	2	2	2	1	1	1	1	2	2	1	0	2	2	2	1	2	2	1	2	2	2	2	2	2	1	1	1	2	1	0	2	1	2	2	2	1	2	1	2	2	1	2	2	1	2	2	2	2	1	1	2	2	2	1	2	2	2	2	2	1	1	2	1	2	2	2	2	2	2	1	0	2	1	1	1	1	1	1	1	2	2	2	1	2	1	2	2	2	1	2	2	1	1	2	1	1	2	1	2	1	2	0	1	1	0	2	2	2	0	1	2	2	1	2	1	1	2	1	2	1	2	1	2	2	2	1	2	2	1	1	1	2	1	1	1	2	1	1	1	1	1	1	2	1	1	2	2	2	1	2	1	1	2	1	2	1	2	2	2	2	2	2	1	1	1	2	2	2	2	1	1	2	2	1	1	2	1	1	1	1	1	1	1	2	2	1	1	2	1	1	2	2	1	1	2	2	2	1	1	2	1	1	1	2	0	2	0	2	2	2	2	0	0	2	0	2	2	2	2	1	2	2	2	0	2	2	1	2	2	1	1	2	1	0	2	2	2	2	2	2	2	2	0	2	1	2	2	1	1	1	2	1	1	0	2	2	2	0	1	2	1	2	2	0	0	1	1	2	1	2	1	1	2	1	2	2	2	1	1	1	1	1	2	1	2	1	1	1	1	1	0	2	2	1	2	2	1	0	2	0	2	2	1	2	2	1	2	1	2	2	0	2	2	2	2	2	2	2	2	2	2	0	1	1	2	1	2	0	2	2	2	2	2	1	2	2	0	0	2	2	2	2	2	2	2	2	2	2	1	2	1	1	2	1	1	1	2	1	1	2	1	2	1	1	2	1	2	2	1	2	1	2	0	2	2	2	2	2	1	2	2	2	2	1	1	2	1	1	1	2	2	1	2	2	2	1	2	2	2	2	2	1	1	2	2	1	2	2	0	2	2	2	1	2	2	0	2	2	0	0	2	0	0	2	2	1	2	1	1	1	2	1	1	0	2	2	2	2	2	2	1	2	1	2	2	0	1	1	2	2	1	2	2	2	1	1	2	1	2	1	2	2	2	2	2	2	2	2	2	2	2	2	0	2	2	2	2	2	0	2	2	1	2	2	2	2	2	2	2	2	2	2	1	2	1	2	2	1	2	2	2	2	2	2	2	1	0	2	2	2	2	2	2	2	2	1	2	2	1	1	2	2	1	1	2	2	2	2	2	2	1	1	2	1	2	1	2	1	1	2	2	2	2	0	0	0	2	2	2	1	1	1	1	1	1	2	1	1	2	2	2	2	2	2	1	1	2	1	1	2	1	2	0	2	1	1	1	2	2	2	1	2	1	0	0	2	1	1	2	2	1	2	1	1	1	2	1	2	2	1	1	1	1	2	1	1	2	2	1	1	1	1	1	1	1	1	1	1	1	1	1	2	1	1	1	1	1	1	1	1	2	1	1	1	2	1	1	1	1	2	2	1	2	2	2	1	1	1	2	2	1	2	2	2	1	2	2	2	1	2	1	2	2	1	2	1	1	2	1	1	1	2	1	1	0	2	1	1	2	1	1	2	1	1	2	2	1	2	2	1	1	2	1	2	1	1	2	1	2	1	1	1	1	2	2	2	1	1	1	1	2	1	2	2	1	1	1	1	2	1	1	1	2	2	2	1	1	2	1	1	1	2	1	2	1	2	2	1	1	1	1	2	2	2	2	2	1	2	1	1	2	2	2	2	2	1	1	1	2	2	2	2	1	2	1	2	2	2	2	2	2	1	1	0	1	2	2	2	2	2	2	2	2	2	2	2	1	1	1	2	2	2	2	1	1	1	2	2	1	2	2	2	1	1	2	2	2	2	2	2	2	2	2	2	1	2	2	1	2	1	2	1	2	2	2	1	2	1	2	2	2	2	2	2	1	2	0	2	2	1	1	2	1	2	2	2	2	1	1	2	2	2	1	2	1	2	2	2	2	2	2	2	2	2	2	2	2	2	2	1	1	2	2	2	2	0	2	1	2	1	2	2	2	2	2	2	2	2	2	1	1	1	2	2	1	2	2	2	1	2	1	1	1	1	1	1	1	1	2	1	2	1	1	1	1	1	1	1	1	2	1	1	1	1	2	1	1	1	1	1	2	1	1	2	2	1	2	1	2	1	0	2	2	1	1	2	1	1	1	1	2	2	0	2	1	2	2	1	1	1	1	2	2	1	2	2	2	2	2	2	0	1	2	2	2	2	1	2	1	2	2	2	2	1	2	2	2	2	1	2	1	2	2	2	1	2	1	2	1	1	1	0	2	2	1	1	1	1	2	1	2	2	2	2	2	2	2	2	2	1	1	1	1	1	1	2	2	2	2	2	1	2	2	2	1	1	2	2	1	2	2	2	1	0	1	1	0	1	2	2	2	1	2	2	2	2	1	1	1	1	2	1	1	1	2	1	1	1	2	1	0	1	2	2	2	2	0	2	2	1	2	2	2	2	2	1	2	2	2	2	2	2	2	1	2	0	2	2	2	0	0	1	2	2	2	2	0	2	0	2	2	0	2	0	2	2	2	2	2	2	2	2	2	0	2	2	0	2	2	2	2	2	2	2	2	2	2	0	2	1	0	2	0	2	2	2	1	1	1	1	1	2	1	1	1	2	2	1	1	2	2	1	1	2	1	1	1	2	1	2	2	1	1	2	2	2	2	1	2	1	2	1	2	1	1	1	1	2	2	1	2	2	1	1	1	0	1	2	1	2	2	2	2	2	2	2	2	2	1	1	2	2	1	2	1	2	2	1	2	2	2	2	1	1	1	2	2	2	2	2	1	2	1	1	2	2	2	2	2	2	1	1	1	2	2	0	2	0	0	2	2	2	2	2	2	2	0	2	0	2	0	1	2	2	1	2	1	2	2	2	0	2	1	1	2	2	2	2	1	1	0	0	0	2	2	1	1	2	2	2	2	2	0	1	2	2	2	2	1	1	1	1	1	1	1	1	2	0	2	2	2	1	0	2	2	2	2	0	2	2	2	2	2	2	2	2	2	2	2	0	2	1	2	0	2	2	2	2	2	2	1	2	2	0	2	1	2	0	2	2	1	2	2	2	0	2	0	2	2	2	2	2	2	2	2	2	2	2	0	2	0	1	1	2	2	2	1	2	2	1	2	2	2	2	1	1	2	1	2	2	1	2	1	2	1	1	1	2	2	0	1	1	1	2	1	1	1	2	2	1	1	1	2	1	2	2	2	2	1	2	1	2	2	2	1	1	0	1	1	1	2	0	2	1	1	2	2	2	2	2	2	2	2	2	2	2	1	1	2	0	1	2	1	0	1	1	1	1	1	1	2	1	2	2	1	0	0	0	2	2	2	2	0	2	0	2	2	0	2	2	2	2	2	0	0	0	0	2	0	2	2	0	0	2	2	2	0	2	0	0	0	0	2	0	0	2	0	0	0	0	2	0	2	2	2	2	2	2	2	2	2	0	2	2	0	2	2	2	2	2	2	2	2	2	2	2	1	1	2	2	2	2	2	2	1	2	1	1	0	2	2	1	2	2	2	1	1	2	2	2	0	0	0	0	1	2	2	1	2	1	2	2	1	2	1	2	1	2	1	0	2	2	2	2	2	0	2	0	0	2	2	2	0	0	2	2	0	2	0	0	0	2	2	0	0	2	1	2	1	1	2	1	2	1	1	0	2	2	2	1	1	2	2	1	2	2	1	2	0	2	1	2	1	0	0	1	2	1	2	0	1	2	0	2	0	2	2	2	0	1	0	2	2	2	2	2	1	1	1	2	1	1	1	2	1	1	1	1	2	1	1	1	2	1	2	1	1	2	1	2	2	2	1	1	1	1	1	1	1	1	1	1	1	1	2	1	2	2	1	1	2	1	1	1	2	1	1	2	1	1	1	2	1	1	2	1	2	1	2	2	1	2	1	2	1	2	2	2	2	2	2	2	2	1	1	2	2	0	2	0	2	0	0	2	2	0	2	2	2	2	1	1	2	1	2	1	2	2	2	2	0	1	2	2	2	2	2	2	0	1	0	2	2	2	0	2	2	2	2	2	1	1	2	2	2	1	2	1	1	2	2	1	1	2	1	1	2	2	2	2	2	2	2	2	1	1	2	0	0	0	2	2	0	2	2	0	2	2	2	2	2	0	2	2	2	2	2	2	1	2	1	1	1	1	2	2	1	2	2	2	1	1	1	2	1	2	2	2	2	1	2	1	2	2	2	2	2	2	1	2	1	1	1	2	2	0	1	1	2	1	2	1	2	2	2	1	1	2	2	2	1	2	2	1	2	2	1	2	0	1	2	0	1	1	0	2	2	2	1	1	1	2	2	1	2	2	2	1	2	2	2	2	1	2	2	2	2	2	2	2	2	2	2	0	0	2	2	2	0	1	2	2	0	2	1	0	0	2	2	2	2	0	2	2	1	1	2	1	2	1	1	2	1	1	2	0	2	0	0	2	1	2	1	1	1	2	1	2	1	2	2	0	2	2	2	0	1	0	2	0	1	2	1	1	2	2	2	2	1	1	2	2	2	2	2	2	2	2	2	2	2	2	2	1	1	2	2	1	2	2	0	1	1	0	2	2	0	2	1	1	2	2	2	2	2	2	2	2	2	1	2	2	2	2	0	0	1	1	1	0	2	1	0	0	1	1	2	0	2	0	2	2	2	0	1	1	2	1	1	2	2	2	2	1	0	2	0	2	1	2	2	2	0	2	2	2	2	2	1	1	2	2	1	1	2	1	1	2	0	2	1	1	1	1	1	2	1	1	1	1	1	1	2	2	1	1	2	2	1	1	1	1	1	1	1	1	1	2	2	0	0	0	0	2	2	2	2	0	2	2	2	2	2	2	2	2	2	2	2	2	2	2	0	2	2	2	2	2	2	2	2	2	2	2	2	2	2	2	2	2	2	2	2	0	2	2	2	2	0	2	2	2	2	1	0	2	1	1	1	2	2	1	2	1	1	1	2	0	2	1	2	2	2	1	1	1	1	2	1	1	1	1	2	2	1	2	1	1	2	1	2	2	2	0	0	0	2	2	1	0	2	2	0	2	2	2	2	2	0	2	2	2	2	2	2	0	2	2	1	2	2	1	2	2	2	2	2	1	1	1	2	1	2	2	2	2	1	2	2	2	1	2	1	2	1	1	1	1	2	1	1	2	1	2	2	2	1	2	1	2	1	2	2	1	2	0	0	2	2	2	2	0	2	2	2	0	2	1	1	1	2	2	2	1	1	2	1	1	1	1	1	2	1	2	2	2	2	2	2	2	2	1	1	2	2	2	2	2	1	2	2	2	2	2	2	1	1	2	1	1	1	1	1	1	1	1	0	2	2	2	2	0	2	2	2	2	2	2	2	2	0	2	1	2	2	2	2	2	1	0	2	2	2	2	2	1	2	2	2	2	2	1	2	1	2	2	2	2	2	2	2	2	0	0	2	2	2	2	2	1	2	1	2	1	2	2	2	1	2	2	1	2	2	2	1	2	2	2	1	2	2	1	2	2	2	2	1	1	2	2	2	2	2	1	2	1	2	2	2	1	0	2	1	1	2	2	2	1	2	2	2	2	2	2	1	2	1	2	1	2	0	2	1	2	2	2	1	2	2	1	0	0	2	2	2	2	0	1	2	2	1	1	2	0	0	2	2	0	2	2	2	2	0	2	2	0	2	2	2	2	0	0	1	2	1	1	2	2	2	1	2	1	2	1	1	2	1	2	2	1	2	2	2	0	1	2	1	0	2	2	2	2	1	1	2	0	1	1	2	1	0	1	1	2	1	2	2	2	2	2	1	2	2	1	2	2	2	2	0	1	1	1	1	1	2	1	1	2	2	2	1	2	2	2	2	2	2	2	1	2	2	0	1	1	1	2	1	2	1	1	1	1	1	0	2	2	2	2	2	1	2	1	2	1	2	1	2	2	0	2	2	2	2	2	2	2	2	2	2	2	2	2	1	2	2	2	0	2	1	1	2	1	2	1	2	2	2	2	1	2	1	2	2	2	2	1	2	1	2	2	1	1	1	2	2	1	1	1	2	2	2	1	2	1	1	2	1	1	1	1	1	2	1	1	2	2	1	1	1	1	1	1	2	1	1	2	1	2	2	2	1	2	2	2	1	1	0	1	1	2	2	2	2	2	2	1	1	2	2	1	1	2	2	1	0	1	1	2	2	1	1	1	2	2	2	2	2	1	0	2	2	1	1	1	1	2	2	2	1	1	2	2	0	2	2	2	1	1	2	1	0	2	2	1	2	1	2	2	0	2	1	2	2	2	2	2	1	2	2	2	1	2	2	2	2	2	2	2	1	2	2	2	1	2	1	2	2	2	2	2	1	2	1	2	2	2	2	2	1	2	2	2	0	1	1	2	1	2	2	2	2	2	1	2	2	1	1	2	1	2	1	2	2	2	2	1	2	2	2	2	1	2	1	2	2	2	1	2	1	0	0	1	2	2	2	2	1	2	2	2	2	2	2	2	0	1	1	2	2	2	0	2	2	2	2	2	2	2	2	2	2	2	1	2	0	1	1	2	1	2	1	1	2	2	2	1	2	2	2	2	2	2	2	2	1	2	1	2	2	2	1	1	2	2	1	2	1	2	0	1	1	1	1	1	1	2	2	2	1	2	2	2	2	2	2	2	1	2	2	2	2	0	2	2	1	1	0	2	0	0	2	2	2	2	2	2	2	2	2	1	2	0	2	2	2	2	1	2	1	2	2	2	2	2	2	2	1	2	2	2	2	2	0	2	2	2	2	0	1	2	2	2	2	2	2	1	2	2	1	2	2	2	2	0	2	2	2	1	0	2	2	1	1	2	1	2	1	1	2	2	2	2	2	1	1	2	1	1	1	2	1	1	2	1	2	1	1	1	2	1	2	1	1	1	1	2	1	2	2	2	1	1	2	2	2	2	2	2	2	2	2	2	1	2	1	2	2	0	2	1	2	2	2	2	2	2	1	1	0	2	2	2	2	0	2	2	2	2	1	2	1	0	2	0	2	0	2	2	2	2	2	1	2	2	1	2	1	2	1	2	1	2	1	1	2	2	2	2	2	2	2	1	2	1	2	1	1	2	2	2	2	2	2	2	2	2	2	2	2	0	0	2	2	2	2	2	2	0	2	0	0	2	2	0	2	2	2	2	2	2	2	2	2	2	2	2	2	2	0	2	2	2	2	2	2	0	2	2	2	2	2	2	2	2	2	2	2	0	2	2	2	2	2	2	2	2	2	2	2	2	2	2	2	2	2	2	2	0	2	2	2	2	2	2	0	0	2	1	2	0	2	2	2	0	2	0	2	2	2	2	2	2	2	2	1	2	0	2	1	2	1	1	2	2	1	2	1	1	1	2	2	2	1	2	1	1	2	2	1	2	1	1	1	1	1	1	2	1	2	1	1	1	2	2	1	1	1	2	2	2	1	1	1	2	1	1	2	2	1	2	2	2	1	2	2	1	2	1	1	1	2	2	2	1	1	2	2	1	1	1	1	2	0	2	0	2	2	2	1	1	1	1	1	2	1	2	1	1	1	2	2	0	2	1	0	2	2	2	2	2	2	2	2	2	2	2	2	1	2	2	2	2	2	2	2	2	2	2	2	2	2	2	2	2	2	0	2	1	2	1	1	1	0	0	1	1	1	2	2	1	1	2	2	2	1	2	2	2	1	1	2	2	2	1	2	2	2	2	2	2	2	2	1	2	1	2	0	2	2	2	2	2	2	0	2	1	1	2	1	2	2	1	0	1	1	1	2	2	2	2	1	1	2	1	0	0	2	1	2	2	2	1	2	0	2	1	0	0	1	2	1	1	2	1	2	2	2	2	1	1	1	2	2	1	2	2	2	1	0	2	2	1	1	2	0	1	2	2	2	2	1	1	2	1	2	2	2	1	1	1	1	1	1	2	1	1	1	2	2	1	1	1	0	2	2	0	1	1	1	1	2	1	2	2	2	2	2	1	1	1	2	1	1	1	1	2	1	1	1	1	1	2	1	1	1	1	1	2	2	2	0	2	2	1	1	2	1	2	2	1	2	1	1	1	1	2	1	1	1	2	2	1	1	2	1	0	1	2	2	1	2	1	1	1	2	2	2	2	1	1	1	1	1	2	1	1	1	2	1	2	1	1	2	2	1	1	2	2	0	2	1	1	2	2	2	1	1	1	1	1	2	2	2	0	2	0	2	2	2	2	2	2	2	2	0	2	2	2	2	2	2	2	2	2	2	2	2	2	2	2	2	2	2	2	0	2	2	2	2	2	2	2	2	2	2	2	2	2	2	2	1	1	2	2	1	1	1	1	1	2	2	2	1	1	2	1	2	1	1	0	1	1	2	1	2	2	2	1	2	1	2	2	1	1	1	2	0	0	2	0	0	1	0	0	0	2	2	0	0	0	0	2	0	0	0	1	0	1	0	2	0	0	1	0	2	0	2	0	0	2	0	0	1	0	2	2	0	0	1	1	2	0	0	0	1	1	0	0	0	1	2	0	2	0	2	2	2	0	2	2	0	1	2	2	2	1	1	1	2	2	2	2	2	1	1	0	2	2	0	2	0	2	2	0	2	2	0	2	1	0	0	2	2	0	2	2	0	2	1	2	0	1	2	1	2	2	1	2	2	2	2	2	2	0	2	2	2	2	2	0	2	0	2	1	2	2	1	1	1	2	2	2	1	1	2	1	2	2	0	1	1	1	1	1	2	2	1	2	0	0	0	2	0	2	2	2	2	1	0	1	0	1	1	0	0	0	2	2	2	2	2	2	2	2	0	2	1	1	2	2	2	0	0	2	1	1	2	2	1	2	2	0	2	0	0	0	1	2	1	1	2	1	2	2	0	2	1	2	0	0	2	2	2	0	2	2	2	2	0	1	2	1	0	2	2	2	2	2	0	1	1	2	2	1	1	2	2	1	2	2	0	1	1	1	2	1	2	2	1	1	1	2	2	2	2	0	2	2	2	2	1	2	2	1	2	2	0	1	2	1	2	1	2	1	1	1	1	2	1	1	2	2	2	2	1	1	2	1	2	1	2	2	2	1	1	2	2	2	1	2	2	1	1	1	1	2	1	1	2	1	2	2	2	2	2	1	2	1	1	2	1	2	1	1	2	1	1	1	2	2	2	2	1	2	2	2	1	2	1	1	1	1	2	1	2	1	1	1	2	2	1	1	2	1	2	1	1	1	2	1	2	2	1	2	1	1	2	2	2	1	1	1	1	2	1	2	2	1	1	2	1	2	2	2	2	2	2	2	2	0	2	2	0	2	0	2	0	2	2	2	0	0	2	2	0	2	2	2	0	2	2	2	2	2	2	2	2	2	2	0	0	2	1	1	2	1	1	1	2	1	1	1	2	2	2	1	2	2	2	2	2	2	2	2	2	1	1	1	1	2	1	2	2	2	2	1	2	2	2	2	2	2	2	1	2	1	2	2	2	2	2	0	2	0	2	0	1	1	2	2	1	1	2	1	2	2	2	2	1	0	0	2	2	2	2	0	2	2	2	2	2	2	2	0	2	2	1	0	2	2	1	1	1	1	1	2	1	2	1	2	1	2	2	1	2	1	1	1	2	2	1	1	1	1	2	2	1	1	2	2	1	1	2	1	1	1	1	2	1	0	2	1	0	2	2	1	1	2	1	1	0	2	1	2	1	2	1	1	2	2	2	2	1	2	2	2	1	1	2	2	2	1	1	2	2	1	1	1	2	0	0	2	2	2	1	1	1	1	2	1	1	1	1	1	1	2	2	2	2	2	2	1	1	1	1	2	2	2	1	1	1	1	0	1	1	2	2	2	2	0	1	1	2	2	2	2	2	1	1	2	2	1	2	2	2	1	2	1	2	2	0	2	2	2	0	2	2	2	2	2	2	1	2	1	0	2	2	2	2	1	2	1	2	2	2	1	2	2	2	2	2	2	1	2	2	2	2	1	0	2	1	0	2	1	2	2	2	2	2	2	2	2	2	0	2	2	0	2	2	2	2	2	2	2	2	0	2	2	0	2	2	2	2	0	2	2	1	2	1	2	2	2	2	2	2	2	2	2	0	2	2	2	2	2	2	1	0	2	2	2	2	1	2	2	1	1	1	1	2	2	0	2	2	0	2	2	1	2	2	1	2	1	2	1	1	2	2	1	0	2	0	2	2	1	2	0	1	1	2	1	2	1	1	2	2	2	1	2	2	1	0	1	1	2	2	1	2	2	2	2	1	2	1	1	2	1	2	2	2	1	1	2	2	2	1	2	2	2	2	2	1	1	1	2	2	2	2	2	1	0	2	2	2	1	1	2	1	1	2	2	1	1	2	2	1	2	2	1	2	1	1	1	1	1	1	2	2	1	1	2	1	2	2	2	2	2	1	1	1	2	1	2	0	2	2	1	2	1	2	1	0	2	2	2	2	1	2	2	2	1	2	1	1	2	2	1	2	1	1	1	2	2	2	2	2	2	2	0	1	2	1	2	2	1	2	2	1	2	2	1	1	2	2	2	0	1	2	2	0	2	1	2	1	1	2	1	2	2	0	2	1	2	2	2	1	1	1	1	2	2	2	0	2	0	2	2	1	1	1	2	0	0	2	2	0	0	1	2	2	1	0	2	0	2	2	0	2	0	2	2	1	2	0	2	2	0	2	2	2	0	2	0	0	0	2	2	2	2	2	2	2	0	2	0	2	2	2	2	2	0	2	1	2	2	2	2	0	1	1	0	0	0	2	2	0	0	2	2	2	2	2	2	2	1	2	2	1	0	1	1	1	1	1	1	0	0	1	1	1	1	1	2	2	1	1	2	2	1	1	2	1	1	2	1	2	2	2	1	1	1	2	2	2	1	2	1	2	2	2	2	2	2	1	2	2	2	1	1	2	2	1	1	1	1	1	1	1	2	2	2	1	1	1	2	1	2	1	1	1	2	2	1	0	2	1	2	1	2	1	1	1	1	1	1	1	2	2	1	2	1	1	1	1	1	1	1	2	1	1	2	2	1	1	1	2	1	2	1	2	2	1	2	2	0	2	2	1	1	1	1	1	1	2	2	2	2	2	1	1	1	1	1	1	2	1	2	1	1	1	2	2	2	1	1	1	2	1	2	2	2	1	1	2	1	0	1	1	1	2	2	2	1	2	2	1	1	2	1	2	1	1	1	2	2	1	2	1	2	1	2	1	2	2	1	1	2	2	1	2	0	2	2	1	1	2	2	2	2	1	1	2	2	1	1	1	1	1	1	2	1	1	2	2	1	1	1	1	1	1	2	2	2	2	1	2	1	1	2	1	1	1	1	1	1	1	1	1	2	1	1	1	1	2	2	2	1	1	2	2	0	2	2	2	2	2	2	2	2	2	2	0	0	2	0	0	2	2	2	2	2	0	2	2	2	2	2	2	2	0	0	2	2	2	0	2	0	2	2	2	0	2	2	2	2	0	0	2	0	2	0	2	2	1	2	1	0	1	2	1	1	1	1	2	2	1	1	2	2	1	1	1	0	1	1	1	2	2	2	1	1	0	2	1	1	2	1	2	2	1	0	2	2	2	2	1	0	2	0	2	2	2	2	2	2	2	1	2	1	2	1	2	1	2	2	2	2	2	1	2	2	1	1	1	1	1	1	1	2	2	2	2	0	2	2	2	0	2	2	0	2	2	1	1	1	1	0	1	1	1	1	2	1	2	1	1	2	2	2	1	2	1	2	1	1	1	1	2	2	2	2	0	2	1	2	2	0	2	0	0	2	2	1	1	2	1	1	2	1	2	1	1	1	1	1	2	0	2	2	2	1	2	0	2	1	1	2	2	0	2	1	0	2	2	2	2	0	0	2	0	2	0	2	2	0	0	2	0	0	2	0	2	2	1	2	2	2	2	0	2	0	1	0	2	2	1	0	0	2	0	2	0	2	2	2	2	0	0	0	0	2	2	0	0	2	2	2	0	2	2	2	0	2	0	2	2	2	2	0	2	2	0	2	2	2	0	2	0	2	2	2	2	2	2	2	1	1	1	1	2	1	2	2	2	1	2	1	2	1	2	2	1	1	1	1	1	2	2	2	1	1	0	0	0	2	0	0	0	0	2	2	2	2	0	2	2	0	2	2	0	2	0	0	0	1	2	2	0	1	0	2	2	0	2	1	0	0	2	2	2	2	0	1	2	2	0	2	0	2	2	2	1	2	1	2	2	2	2	2	0	2	2	2	1	1	2	1	2	2	0	0	2	2	0	2	1	2	1	2	1	2	2	2	2	2	2	1	2	2	2	1	2	2	2	0	0	2	2	1	2	1	1	2	2	2	2	1	2	1	2	2	2	2	2	2	0	2	2	1	1	2	1	1	2	1	1	1	2	2	2	1	1	1	1	2	2	1	2	2	1	2	2	2	0	2	2	1	1	0	2	2	2	2	1	1	2	2	1	2	2	1	1	2	1	2	1	2	1	2	2	1	2	1	1	1	1	2	2	2	1	1	2	1	1	1	2	1	1	1	2	1	2	1	1	1	2	2	2	2	1	1	2	1	2	2	1	1	2	1	2	2	2	2	2	1	1	1	2	1	2	1	2	2	1	2	1	1	1	2	2	1	1	2	2	1	2	1	2	2	1	2	1	2	2	2	2	2	2	1	2	2	1	2	1	1	2	2	2	1	2	1	2	2	1	1	1	1	1	1	1	2	1	2	1	1	1	2	2	2	2	2	2	2	2	1	1	1	1	1	1	2	1	1	2	2	1	1	1	1	2	1	2	2	2	1	1	1	1	2	2	2	2	1	1	2	1	1	2	2	2	1	1	2	1	2	2	1	1	1	1	2	2	1	1	2	1	1	1	1	2	1	2	2	2	2	2	2	1	1	1	1	1	2	1	2	1	1	2	2	1	2	1	1	1	2	2	1	2	2	1	2	2	1	2	2	2	0	0	2	1	1	1	1	1	1	2	1	1	1	1	1	1	2	1	1	1	2	1	0	1	2	2	1	0	1	2	1	2	2	0	2	2	2	1	1	0	0	1	2	2	2	2	1	2	1	2	2	2	2	1	1	2	2	2	1	2	2	1	2	1	2	2	2	2	2	2	2	2	2	1	2	2	1	2	2	2	1	2	2	1	2	2	1	2	2	1	1	1	2	2	2	1	1	1	2	1	1	1	2	2	1	1	1	2	1	2	1	1	1	2	0	1	0	2	2	2	1	2	2	2	1	2	2	1	2	2	1	2	2	2	1	2	2	2	1	2	2	0	2	2	2	2	2	2	2	1	2	2	2	2	2	2	0	0	2	2	2	2	2	2	2	0	2	2	2	2	1	1	1	1	2	2	2	1	1	1	2	1	1	1	1	1	1	1	1	1	2	2	1	1	1	2	1	1	1	1	1	1	1	1	2	1	1	1	1	1	1	1	2	1	1	2	1	1	1	1	1	1	1	2	1	1	2	1	2	2	2	1	1	1	1	1	2	1	1	1	1	2	2	1	2	1	1	1	2	1	2	2	1	1	2	1	1	1	2	1	1	2	1	1	2	1	1	1	2	1	1	1	0	2	2	2	2	2	2	2	2	1	1	2	2	2	2	1	0	1	2	2	2	1	2	2	2	1	2	2	1	2	2	1	2	2	2	1	1	1	2	2	1	2	2	2	2	2	1	2	2	2	2	2	2	2	0	2	0	0	2	2	2	2	2	0	2	0	2	2	0	2	1	2	2	1	0	1	2	1	1	1	1	1	1	1	1	2	1	1	1	1	1	2	1	2	1	2	1	2	1	1	2	2	1	1	0	1	0	2	1	2	2	2	1	1	2	1	1	2	2	1	0	1	1	2	1	2	1	2	1	1	1	1	1	2	1	2	1	2	1	2	1	1	1	2	1	2	1	1	2	1	1	2	2	1	1	1	2	1	1	1	2	1	2	2	2	2	1	1	2	1	1	2	2	2	1	2	2	2	2	2	1	2	2	1	2	2	2	2	1	2	1	1	1	1	2	2	2	2	2	2	2	2	2	2	2	2	1	2	2	1	1	2	1	2	1	2	2	2	2	2	2	2	2	1	2	1	1	1	2	2	2	1	2	1	1	1	2	1	1	2	1	1	2	1	1	1	2	1	2	2	2	1	0	2	2	1	1	1	1	1	2	2	1	2	1	1	2	2	2	2	1	1	1	1	1	0	1	2	2	2	1	1	1	2	2	2	2	2	2	1	1	2	2	2	1	2	1	1	2	2	2	1	0	2	1	2	2	2	0	0	2	2	0	2	0	2	2	2	2	2	0	2	2	0	2	2	2	2	2	2	2	0	2	2	2	2	2	2	2	2	2	2	2	2	2	2	2	0	2	2	0	2	2	0	2	0	0	0	2	0	2	2	2	2	0	2	2	2	0	0	2	0	2	2	0	2	2	2	2	0	2	0	2	2	2	2	0	2	2	2	2	1	0	2	1	0	1	0	2	2	1	1	2	2	1	2	1	2	1	2	1	1	1	1	1	2	2	1	1	1	1	1	1	1	2	1	1	1	1	2	2	1	1	1	1	0	1	2	1	1	2	2	1	1	1	2	1	0	2	1	1	2	0	1	0	1	2	1	2	1	1	0	2	1	1	1	1	1	1	2	2	1	2	1	1	1	2	2	1	2	2	2	1	1	1	1	2	1	2	2	2	1	1	1	1	1	1	1	1	1	1	2	1	1	1	1	2	1	1	1	1	2	2	2	2	1	1	2	2	1	1	1	1	1	2	1	2	2	1	1	1	2	2	2	2	2	1	1	1	0	2	1	2	0	1	1	1	2	2	2	1	1	1	1	1	1	2	1	2	2	1	1	1	2	1	1	1	2	1	2	0	2	2	1	2	2	2	1	1	2	2	2	2	2	2	2	2	1	2	2	1	1	2	1	1	2	1	1	2	1	2	1	2	1	2	2	1	2	2	2	1	1	2	1	1	1	2	1	2	1	1	1	1	1	2	1	1	1	2	1	1	1	2	1	1	1	2	2	1	1	1	2	2	1	2	1	2	1	2	2	1	2	2	1	2	1	1	1	1	2	2	1	1	1	2	2	2	1	2	2	2	2	2	1	2	1	1	1	2	1	1	1	2	1	1	2	2	2	2	1	2	2	1	2	1	1	1	2	1	1	1	1	2	1	1	1	1	1	2	1	2	2	1	1	2	2	1	1	2	2	2	1	1	1	2	2	1	1	1	1	1	2	2	2	1	1	2	2	2	1	1	1	2	1	2	2	1	2	2	1	2	2	2	2	1	2	2	1	2	2	2	1	1	2	2	1	2	1	2	2	1	2	2	1	1	2	1	1	2	2	1	2	1	1	1	1	1	1	1	2	1	1	1	1	1	1	1	2	2	1	2	1	2	1	1	2	2	1	2	1	1	2	1	1	2	1	1	2	1	2	2	2	2	2	2	2	2	2	2	2	2	2	2	2	2	2	2	2	2	0	2	2	2	2	2	2	2	2	2	2	2	2	2	0	2	2	2	0	2	0	0	2	2	2	2	2	2	1	1	1	2	2	2	2	2	1	2	1	2	2	2	2	2	2	2	2	2	2	1	2	2	0	1	0	2	2	2	2	2	2	2	2	2	0	0	1	2	2	2	2	2	2	1	1	2	2	2	2	2	0	2	2	2	2	2	2	2	2	2	2	2	2	2	2	2	2	1	2	2	2	2	1	2	2	2	2	1	2	2	2	1	2	2	2	2	2	2	2	2	2	2	2	1	1	2	2	2	2	2	2	1	1	1	2	1	1	1	1	1	1	2	1	1	1	1	1	2	1	0	2	2	1	1	2	1	1	1	1	1	1	1	1	1	2	2	1	1	1	2	2	1	1	1	1	2	2	1	1	1	1	1	1	1	1	1	1	2	1	1	1	2	1	1	2	1	1	2	1	2	2	2	2	2	0	2	2	2	2	2	2	1	2	2	2	1	0	0	1	1	2	2	1	2	1	2	2	2	0	0	2	2	1	2	2	2	0	2	2	2	2	2	0	2	2	2	2	2	1	1	2	1	2	2	2	1	1	2	2	2	0	0	1	2	0	0	0	2	0	0	1	2	2	2	2	2	1	2	0	2	1	2	1	1	2	1	2	1	1	2	2	2	0	1	1	0	1	2	2	2	0	2	1	2	0	2	0	2	2	2	2	2	0	0	0	1	2	1	2	2	2	2	0	2	0	2	1	1	2	2	0	2	2	2	2	1	1	2	2	1	0	1	1	2	2	0	1	2	1	2	1	2	2	0	0	0	0	1	0	1	1	0	0	2	2	0	0	1	0	2	2	0	0	0	2	0	2	1	0	2	0	2	1	2	0	0	0	1	2	0	0	0	2	2	1	1	1	0	0	2	2	2	2	0	0	0	2	1	1	1	2	0	2	2	1	0	1	0	2	1	0	0	2	1	2	2	0	0	2	1	0	2	1	2	2	1	2	2	2	1	2	0	2	2	2	0	2	2	2	0	2	2	2	2	0	1	2	2	0	2	2	2	2	2	2	2	1	2	1	2	2	1	1	1	1	1	2	2	2	1	2	2	2	1	1	1	2	1	1	2	1	2	2	1	1	2	2	2	1	2	2	1	1	2	1	2	1	1	2	1	1	1	1	1	1	2	2	2	2	2	1	2	1	2	2	2	1	1	1	2	2	2	1	2	2	2	1	2	2	2	2	1	1	2	1	2	2	2	2	1	0	1	1	1	2	2	2	2	1	1	1	2	2	0	0	2	1	2	2	0	1	2	2	2	2	1	2	2	1	2	2	2	2	2	1	2	1	1	1	2	1	2	1	1	1	2	1	2	2	2	2	1	1	2	1	2	1	1	1	0	0	2	2	2	1	1	2	2	1	2	1	1	2	1	1	2	2	1	1	2	2	1	1	1	2	2	1	0	1	2	0	2	1	2	1	0	1	1	2	1	1	1	2	1	1	2	2	1	1	1	2	2	2	2	1	1	1	2	2	2	2	1	2	0	1	1	1	2	2	2	2	2	2	2	1	2	1	2	2	1	2	2	2	2	2	2	2	2	2	1	1	2	2	1	1	2	2	0	1	2	2	1	2	1	1	2	2	1	1	1	2	2	2	1	2	1	2	2	2	2	1	2	2	1	2	2	1	2	1	2	1	1	0	1	2	2	1	2	2	1	1	1	1	2	2	1	2	2	2	2	2	2	2	0	2	0	2	1	2	2	2	2	2	2	2	2	2	2	1	2	2	2	0	1	2	1	2	2	2	2	2	1	2	2	2	2	1	2	2	2	1	2	2	2	2	1	2	2	2	2	1	0	0	2	1	1	2	2	1	2	1	1	2	2	1	2	1	0	1	2	2	1	2	1	2	0	2	0	2	1	2	1	2	1	2	2	2	1	2	1	1	1	2	2	2	2	1	0	1	2	2	2	2	2	2	2	0	2	1	2	2	1	1	2	1	1	1	1	1	2	1	2	1	1	1	1	2	2	2	2	0	1	2	2	2	1	1	1	2	1	1	2	1	2	2	2	1	2	2	2	1	2	0	2	1	2	2	1	2	1	2	1	2	1	1	2	0	2	2	2	2	1	1	1	1	1	1	1	2	1	1	2	1	0	2	2	2	1	1	2	2	1	1	1	1	0	1	2	2	1	0	2	2	2	2	1	2	1	2	2	2	1	0	2	2	2	1	2	2	1	1	1	0	2	1	1	2	1	2	1	1	2	1	2	1	1	2	2	0	2	1	1	2	1	2	1	2	1	2	1	1	1	1	2	1	1	2	1	1	2	2	2	2	1	1	1	1	2	1	1	1	1	2	1	2	1	1	1	2	2	1	2	1	2	1	1	2	1	1	2	2	2	2	1	1	1	2	2	1	1	2	2	2	2	1	1	1	2	1	2	2	2	2	2	2	1	2	1	2	2	1	2	1	2	2	1	1	1	2	2	2	2	2	1	2	2	2	0	2	0	1	1	2	2	1	1	2	2	2	2	1	0	0	1	2	1	1	2	1	1	2	2	1	2	2	2	2	2
American_Summer_Pearmain	1	1	1	1	2	1	1	1	2	1	1	2	2	2	1	1	1	1	2	2	2	2	1	2	2	2	1	2	1	1	2	2	1	2	2	1	1	2	1	2	2	2	2	0	1	1	1	1	1	1	1	1	1	2	2	2	2	2	1	2	1	2	1	1	2	2	1	2	2	1	1	2	1	2	2	2	2	2	1	1	2	2	2	2	2	2	1	2	2	1	2	1	0	1	1	1	2	1	2	0	2	2	2	2	2	2	1	2	2	2	2	2	2	2	2	2	2	2	2	2	1	1	1	1	2	1	2	1	2	1	0	2	2	1	1	0	1	2	1	1	1	2	2	2	2	2	1	1	2	1	1	2	1	1	1	1	1	1	1	1	2	2	2	2	1	1	2	2	1	2	1	1	2	2	0	2	2	2	2	2	2	2	2	2	2	0	2	2	2	2	2	1	2	2	1	1	2	2	2	2	2	1	1	2	2	2	1	1	2	1	1	2	1	1	2	2	1	1	1	2	2	2	0	1	2	1	1	1	1	2	1	2	1	1	1	1	2	1	1	1	1	1	1	2	2	1	1	0	2	2	1	1	2	1	1	1	1	2	1	2	2	2	2	2	2	2	1	2	1	1	2	2	1	2	1	2	2	2	1	1	2	2	2	2	2	2	2	2	0	2	2	2	2	2	2	0	0	0	2	1	2	2	1	1	2	1	2	2	1	2	0	2	2	2	1	1	1	1	2	1	2	1	1	2	1	1	2	1	1	2	2	1	1	2	1	1	1	2	1	1	2	1	2	2	2	2	1	2	0	1	1	1	1	1	2	2	2	1	1	1	1	1	1	2	1	2	2	1	1	1	1	0	2	2	2	2	2	2	1	1	1	1	2	2	2	2	1	2	2	1	2	1	1	2	2	2	0	2	2	2	2	2	2	2	2	2	2	2	2	2	2	2	2	1	1	1	1	2	1	2	2	1	1	2	1	1	2	2	1	2	2	1	2	1	1	1	2	2	1	1	1	1	0	1	1	1	1	1	1	1	1	1	1	1	1	2	1	2	1	1	2	2	2	2	2	1	1	1	0	0	0	1	2	2	1	1	2	1	1	1	2	1	1	1	2	2	2	1	2	1	2	2	2	1	2	2	1	2	2	2	1	1	2	2	2	1	1	2	1	2	2	2	1	1	1	1	2	1	2	1	2	2	1	2	1	2	2	2	2	1	2	1	1	1	2	2	2	2	1	1	1	2	1	2	1	1	1	2	2	2	1	1	0	2	2	2	2	1	1	2	1	1	2	2	2	1	2	2	2	1	2	1	1	1	2	2	2	2	1	2	2	2	2	1	1	2	2	1	1	1	2	2	1	2	2	1	1	1	1	1	1	1	1	1	1	1	2	1	1	2	1	1	1	2	1	2	1	1	2	2	1	1	1	1	2	2	2	2	2	2	1	1	0	2	2	0	0	0	1	2	1	0	1	0	2	1	2	0	2	1	1	1	1	2	2	1	1	1	2	1	1	2	1	1	1	2	2	1	1	1	2	2	2	2	2	1	2	2	1	2	1	2	2	1	2	1	2	2	2	2	1	0	1	1	1	2	1	1	1	2	2	1	2	1	1	1	2	1	1	2	2	2	1	0	1	2	2	1	2	1	2	2	0	2	2	1	2	1	2	2	2	1	1	1	2	2	1	1	2	2	2	1	2	1	1	2	1	2	2	1	2	1	1	1	2	2	2	1	2	2	2	2	1	1	1	1	1	2	1	2	1	2	1	1	1	2	1	2	2	1	1	2	1	2	1	2	2	1	1	1	2	2	1	2	1	1	2	1	1	1	1	2	2	2	1	2	2	1	2	1	2	1	1	2	1	2	1	1	1	1	1	1	1	1	2	2	1	1	2	2	1	2	2	1	2	1	2	0	0	2	0	0	2	0	2	2	2	0	2	1	2	2	2	0	0	2	2	0	2	0	2	2	0	1	2	2	0	2	2	2	2	2	2	1	2	2	2	2	2	0	2	0	0	0	2	2	0	2	2	2	1	2	1	2	2	2	2	1	1	1	0	1	0	2	2	0	2	2	0	0	1	0	2	2	0	2	1	2	2	2	2	2	2	2	2	0	2	2	2	2	2	2	2	2	2	2	0	2	2	2	1	1	2	2	2	2	2	1	2	1	2	2	2	2	0	2	2	2	2	2	2	2	2	1	0	2	1	2	0	2	2	2	1	2	1	1	1	2	1	1	2	1	2	2	1	1	1	1	2	1	1	1	2	1	2	1	1	2	2	2	1	2	2	2	2	2	0	1	2	2	2	2	2	1	1	2	2	2	2	0	1	1	2	2	2	2	1	1	1	2	0	2	2	0	2	1	2	0	2	2	2	1	2	2	0	2	2	2	2	2	2	2	1	1	2	2	2	2	2	2	2	0	2	2	2	1	2	2	2	2	2	2	1	2	1	2	1	1	1	2	1	1	1	1	0	2	2	1	1	2	2	1	2	0	1	2	2	2	2	2	2	2	2	1	1	1	1	2	1	1	0	2	2	1	0	0	2	1	2	1	1	1	1	1	1	2	2	2	2	1	2	1	2	1	2	2	1	1	2	2	2	2	2	2	2	2	2	2	2	2	2	1	1	2	1	2	2	1	2	2	2	1	2	2	2	2	0	0	2	2	2	2	2	2	2	1	2	2	2	2	2	2	2	2	2	2	1	2	2	2	2	2	2	2	2	2	1	1	1	2	2	2	2	2	2	2	2	2	2	1	2	2	2	2	1	2	2	2	2	2	2	2	2	2	2	2	2	2	2	2	0	2	2	2	2	2	2	2	2	2	0	2	2	2	2	2	0	2	2	2	0	2	2	2	2	1	2	1	1	1	0	1	1	1	2	2	2	2	1	2	2	2	1	1	1	2	2	1	1	2	1	1	2	2	1	1	2	2	2	2	2	2	2	2	1	0	1	1	2	1	2	1	2	2	2	1	2	2	2	2	1	0	0	1	1	2	2	0	0	0	2	0	0	2	2	2	2	0	2	0	2	1	0	2	0	0	2	2	2	2	0	2	2	2	2	2	2	2	1	2	2	1	2	1	2	1	2	2	1	1	1	1	2	1	2	2	1	2	1	1	2	2	2	1	2	2	2	0	2	0	2	2	2	2	2	2	2	2	2	2	2	2	2	2	0	2	2	2	2	0	0	0	2	2	2	2	2	0	2	2	2	2	0	2	2	2	0	2	2	2	2	2	2	2	2	2	2	2	2	2	2	2	2	2	2	2	2	2	2	2	2	2	2	2	0	2	2	2	2	2	0	2	2	0	0	2	2	2	2	2	2	2	2	2	2	2	0	0	0	2	2	2	2	2	2	2	2	2	2	2	0	2	2	2	2	2	2	0	2	2	2	2	2	2	2	2	2	2	2	2	2	2	2	2	2	2	2	2	2	2	2	0	2	2	2	2	2	2	2	2	2	2	2	2	2	0	2	2	0	0	2	2	2	2	2	2	2	2	2	2	2	2	2	2	2	2	2	2	0	2	2	2	2	2	2	2	2	2	2	2	2	0	2	2	2	2	2	2	1	2	2	1	1	2	2	1	2	2	1	2	2	2	1	1	1	1	2	2	2	2	2	1	1	2	1	2	1	2	1	1	1	1	2	1	1	2	1	2	0	2	1	1	2	2	2	1	2	2	1	2	2	2	1	1	1	2	1	2	1	1	2	2	2	2	2	2	2	1	2	1	2	1	2	1	2	2	0	2	2	2	2	2	2	0	2	0	2	2	2	2	2	2	2	2	2	2	2	0	2	2	0	0	2	2	2	0	2	0	2	2	2	2	0	0	2	2	2	2	0	0	0	2	0	2	2	0	2	2	0	2	2	0	0	2	2	2	0	0	2	2	2	0	2	2	2	2	0	2	2	0	2	0	2	0	2	2	1	1	2	2	2	2	2	2	1	2	1	1	0	1	2	2	2	2	2	1	1	2	2	2	1	2	2	2	1	2	2	1	2	1	2	1	1	1	1	2	2	1	2	0	2	2	2	1	2	2	1	2	2	2	2	0	2	2	2	2	2	2	2	2	2	2	2	2	2	2	2	2	1	1	2	1	1	1	2	2	1	2	0	1	2	1	2	2	2	2	2	2	1	2	0	2	2	2	2	1	2	1	2	2	0	2	2	1	2	1	2	1	1	1	2	1	2	2	2	1	2	0	2	2	2	1	2	1	2	2	1	2	1	1	1	2	2	2	1	2	1	2	1	1	1	2	1	1	1	1	1	1	2	2	2	1	2	0	2	2	1	1	1	1	1	1	2	2	2	0	1	0	2	1	2	2	1	1	1	1	1	1	1	1	2	1	2	1	2	2	1	1	1	2	1	1	1	2	2	2	0	2	0	1	1	0	2	2	2	0	2	2	0	1	2	0	1	2	2	2	2	0	0	2	2	0	2	2	0	0	2	2	2	2	2	2	0	2	2	0	2	2	0	2	2	2	0	2	2	2	0	2	2	2	1	2	0	2	2	0	2	2	2	2	2	2	2	2	2	2	1	2	2	1	2	2	2	1	2	2	0	2	1	0	0	0	1	2	0	2	2	1	1	2	0	1	0	0	2	2	0	2	2	1	2	1	2	1	2	2	1	2	2	1	2	2	2	2	2	1	2	2	1	0	2	2	2	1	2	2	2	1	1	2	1	0	1	1	1	1	1	2	2	2	0	2	0	2	2	2	2	2	1	2	2	2	2	1	2	1	2	1	2	1	1	2	1	1	2	1	2	1	2	2	1	2	2	2	2	2	1	2	1	2	2	2	2	2	1	1	2	1	1	1	2	2	1	1	0	2	1	1	2	1	2	2	1	0	0	2	2	1	2	2	0	1	2	1	1	0	2	2	1	2	1	2	1	1	2	1	1	2	2	1	1	0	1	0	2	2	0	2	2	1	2	1	2	2	1	2	2	2	2	1	1	2	2	2	2	2	2	1	2	2	1	2	2	2	2	2	0	0	2	2	2	2	2	2	2	2	2	2	2	0	2	2	2	2	1	1	2	2	0	2	2	0	2	0	2	2	1	2	1	1	2	2	1	2	1	2	1	2	2	2	2	2	2	2	2	2	2	2	1	2	1	1	2	1	2	1	2	1	2	1	2	1	2	2	1	1	2	1	2	2	2	2	1	2	2	2	2	2	2	2	0	2	2	2	2	2	2	2	2	2	2	0	2	2	2	2	2	2	2	2	2	2	2	2	2	2	2	2	2	2	2	2	2	1	2	2	1	2	2	1	2	1	1	2	1	2	2	1	2	2	1	2	1	1	1	2	2	2	1	2	2	1	2	2	2	2	1	1	2	2	1	1	2	0	2	2	0	1	2	2	2	2	1	2	2	0	2	0	1	1	2	0	1	2	2	2	2	2	1	1	2	2	2	1	2	2	2	0	2	0	2	2	2	2	2	1	2	1	2	2	1	2	2	1	2	2	1	0	2	2	2	1	2	2	1	2	2	2	2	2	2	1	1	1	2	2	0	2	2	1	1	2	1	2	1	1	1	1	2	1	2	1	1	2	2	1	0	2	2	2	2	2	2	1	2	1	2	1	2	2	2	1	1	1	1	0	2	1	1	2	1	1	0	1	1	1	1	2	2	2	2	2	2	1	1	2	2	2	1	1	1	1	1	2	2	2	1	1	0	2	1	0	1	2	1	1	2	2	1	1	2	1	1	2	0	2	1	2	2	1	2	2	0	2	2	0	0	1	1	1	1	1	2	2	1	1	1	1	1	2	1	1	2	2	2	1	2	1	1	2	2	2	0	2	2	2	1	2	2	1	1	1	1	1	2	2	2	2	2	1	1	1	1	2	1	2	2	1	2	1	1	2	0	0	2	2	2	2	2	1	2	1	1	1	2	2	0	1	1	1	1	1	1	2	1	2	2	1	0	1	1	1	1	2	1	2	2	1	1	2	0	2	1	0	2	0	2	2	2	1	0	2	1	1	1	1	1	1	1	2	1	2	2	1	2	2	1	2	1	1	1	1	1	2	1	2	2	1	2	2	1	1	2	2	1	2	1	2	2	2	2	1	1	1	2	1	1	1	2	1	2	1	1	1	1	1	2	2	1	1	1	1	2	1	2	1	1	1	1	2	2	2	2	2	1	2	1	0	1	2	1	1	1	1	1	2	2	2	0	1	2	2	1	2	0	2	2	1	1	2	2	1	2	1	1	1	1	1	1	1	1	1	1	1	1	1	2	1	2	1	1	1	1	2	2	1	2	1	2	0	1	2	1	2	2	1	1	2	1	1	1	1	1	2	2	2	1	1	1	2	1	1	2	2	2	2	1	1	2	0	1	1	2	1	2	2	1	2	1	2	2	1	1	1	2	0	2	2	1	2	2	2	1	2	2	1	0	2	2	2	1	1	1	1	2	2	1	2	2	1	0	1	2	2	1	2	2	2	1	2	1	1	1	0	1	2	1	1	2	2	1	2	1	1	2	1	2	2	2	1	1	2	2	2	2	2	2	2	2	2	2	2	1	2	2	2	1	1	1	2	2	2	2	2	2	2	2	2	2	1	2	2	2	2	2	2	2	2	1	2	2	2	2	1	2	2	2	1	1	2	2	2	2	2	2	0	1	2	2	2	2	1	2	2	2	2	1	2	1	1	0	2	1	2	1	0	0	2	2	2	2	0	2	2	2	2	2	2	2	1	0	1	2	2	2	2	2	2	2	2	2	0	2	2	2	2	0	2	0	0	2	2	2	2	2	2	2	2	2	0	0	0	2	1	1	2	2	2	2	2	2	2	2	2	2	2	0	2	0	0	2	2	2	2	2	0	2	2	2	2	2	2	2	2	2	2	2	2	2	2	2	2	2	2	2	2	2	2	2	2	0	2	2	0	2	2	2	2	2	2	2	2	2	0	2	2	2	0	2	2	2	2	2	2	2	2	2	2	2	2	2	2	2	2	2	2	2	0	2	2	2	0	2	2	2	2	2	2	2	2	2	2	2	2	2	2	2	2	2	0	2	2	1	2	1	2	2	2	0	2	2	2	1	0	2	2	2	2	1	2	2	2	2	0	0	2	2	2	1	2	2	2	2	2	2	2	2	1	2	0	2	1	2	2	2	2	0	2	1	2	2	2	2	2	2	1	2	2	2	2	1	1	2	2	1	2	2	1	2	2	2	2	2	2	2	2	2	2	1	1	0	1	2	2	2	2	2	2	2	2	2	2	2	1	1	1	2	2	2	2	1	1	1	2	2	1	2	2	2	1	1	2	2	2	2	2	2	2	2	2	2	1	2	2	1	2	1	2	1	2	2	2	1	2	1	2	2	2	2	2	2	1	2	0	2	2	1	1	2	1	2	2	2	2	1	1	2	2	2	1	2	1	2	2	2	2	2	2	2	2	2	2	2	2	2	2	1	1	2	2	2	2	0	2	1	2	1	2	2	2	2	2	2	2	2	2	1	1	1	2	2	2	2	2	2	0	2	0	2	2	2	2	2	2	2	2	2	2	0	0	2	0	2	2	1	1	2	1	0	1	1	2	2	2	2	2	1	2	1	1	2	1	2	2	2	2	2	1	2	2	2	2	2	2	2	2	2	2	2	0	2	1	1	2	2	2	2	2	2	2	2	2	2	2	2	2	2	2	2	2	2	1	2	2	2	1	2	2	2	2	1	2	2	2	2	2	2	2	2	2	1	1	2	1	2	1	1	2	0	2	2	2	2	0	2	2	0	2	2	2	1	2	1	2	1	2	1	1	2	2	2	1	2	2	2	2	2	1	2	2	2	2	2	2	2	2	2	1	2	2	2	2	2	1	2	2	1	1	2	2	2	2	2	2	2	1	2	1	1	2	2	2	2	2	1	2	1	1	1	2	2	2	2	2	2	2	2	2	2	2	2	2	2	2	2	2	2	2	2	2	2	2	2	2	2	1	1	1	2	2	2	0	0	2	1	1	1	2	2	1	1	2	1	1	2	2	2	2	2	1	1	2	2	2	2	1	1	2	2	1	1	1	1	2	0	2	2	2	1	2	1	1	1	2	2	2	1	2	2	2	2	2	2	1	1	1	2	2	2	2	2	2	1	1	2	1	1	1	1	1	2	2	1	2	1	1	2	2	1	2	1	1	1	1	1	2	0	2	1	0	2	2	0	2	1	1	2	1	1	2	2	2	1	1	1	1	0	1	1	2	2	2	2	2	1	0	1	1	2	1	1	2	2	1	2	2	2	2	2	2	1	2	2	1	2	2	1	2	1	2	1	1	2	1	0	1	2	1	1	2	1	2	1	1	2	1	1	1	2	2	1	1	1	1	1	2	2	1	1	2	2	1	1	1	1	2	2	1	0	1	1	2	1	2	2	2	2	1	1	1	1	1	1	1	2	1	2	1	2	2	2	2	1	1	0	1	1	2	1	1	2	1	2	1	1	2	1	2	2	1	1	2	1	1	1	1	1	2	2	1	1	1	2	1	1	1	1	1	1	1	1	1	1	1	1	1	1	2	1	2	1	1	2	1	1	2	1	2	1	1	1	2	2	1	2	1	2	1	1	1	2	2	2	1	2	2	1	2	2	2	2	1	1	2	1	2	2	2	2	2	2	2	0	2	2	2	0	2	0	2	2	0	0	2	2	2	0	0	0	2	2	2	2	2	2	0	2	2	2	0	2	2	2	0	2	2	2	0	0	2	2	2	2	2	2	2	0	0	2	0	2	0	0	2	2	0	2	2	0	2	2	2	2	0	0	0	2	2	2	0	2	2	2	2	2	0	2	2	2	2	2	2	2	2	0	2	2	2	0	0	2	0	0	2	2	2	1	2	1	1	2	2	2	1	1	1	0	1	2	1	2	2	2	2	1	2	2	2	1	1	2	0	2	2	2	2	1	1	2	2	2	0	0	2	2	1	1	1	1	2	2	2	2	2	2	1	1	1	1	1	2	0	2	1	2	2	2	2	1	1	1	2	2	2	1	1	2	2	2	2	2	2	2	2	2	1	2	1	1	1	2	1	2	1	1	1	2	1	2	1	1	2	2	2	2	2	2	2	2	2	2	2	2	2	2	0	2	2	0	0	2	2	2	2	2	2	2	2	2	0	2	2	2	2	2	0	0	2	2	0	2	2	0	2	0	2	2	2	2	2	2	2	2	0	2	0	2	2	2	0	0	2	2	0	0	2	2	2	0	0	0	0	2	2	2	0	2	0	0	2	2	0	2	2	2	2	2	2	2	2	2	0	2	2	0	2	0	0	0	2	2	2	2	2	2	2	2	2	2	2	2	0	2	2	2	2	2	2	0	2	2	2	2	0	2	2	0	0	2	0	2	0	2	1	1	1	1	2	1	1	1	2	1	2	2	1	2	1	2	1	1	1	1	1	2	2	2	1	1	1	2	0	2	2	2	2	0	0	2	2	0	2	2	2	2	2	2	2	0	2	2	2	2	2	2	2	2	2	2	2	2	2	2	2	2	2	2	0	2	2	2	0	2	2	2	2	2	2	0	2	0	2	0	2	2	2	2	2	2	2	0	2	2	2	0	0	0	2	2	0	0	2	2	2	2	0	2	2	2	0	2	2	2	2	2	2	0	2	2	2	2	2	2	2	0	0	0	2	2	0	0	0	2	2	0	0	0	2	2	2	0	1	2	1	1	2	1	1	1	2	2	1	1	1	0	2	1	1	0	1	2	2	1	1	2	2	2	1	2	2	1	1	2	1	2	1	1	2	1	2	2	1	1	2	1	1	1	1	1	1	1	1	1	1	1	2	1	1	1	2	1	1	1	2	1	1	1	1	1	2	1	1	2	2	1	1	1	2	1	1	1	0	0	1	1	1	1	1	1	1	2	2	2	1	1	1	2	1	1	1	1	1	2	1	2	1	1	1	1	2	1	1	1	2	1	2	2	2	1	2	1	2	1	1	2	2	2	1	2	2	2	1	2	1	2	1	1	1	1	2	2	2	1	2	2	1	1	2	1	1	1	2	2	1	2	1	1	1	1	2	1	1	1	2	1	1	1	1	2	1	2	1	1	1	1	1	1	1	1	2	1	2	2	2	2	1	1	1	1	1	1	1	1	1	1	1	1	2	2	2	1	1	1	1	1	1	1	1	2	2	2	1	2	1	2	1	2	2	2	1	2	2	2	2	2	2	2	2	1	2	1	2	2	2	2	2	0	2	2	2	1	2	2	2	0	2	1	2	1	1	1	2	2	1	1	1	2	2	2	2	1	2	1	2	1	1	2	2	2	2	1	1	2	1	2	2	2	1	1	1	1	1	1	1	1	2	2	0	2	2	2	0	2	0	2	2	1	2	2	1	2	1	2	2	1	2	1	1	1	1	2	1	2	2	2	1	1	2	1	2	1	1	2	2	2	1	1	1	2	2	1	1	1	2	1	2	1	2	1	2	1	1	1	1	2	2	1	0	1	1	1	1	2	1	1	1	1	1	1	1	1	1	1	2	2	2	1	2	2	1	2	2	1	2	1	0	1	2	2	1	2	2	1	1	1	1	1	2	1	2	2	2	2	2	1	1	1	2	1	2	2	2	2	1	2	1	1	1	1	1	2	1	1	2	2	2	1	2	1	1	1	2	1	1	2	1	2	1	1	1	1	2	1	1	2	1	2	1	1	2	2	2	1	1	1	1	1	2	1	2	1	2	1	1	1	1	1	1	2	1	1	1	2	2	2	1	2	2	1	1	2	2	2	2	2	1	2	2	2	2	2	2	1	1	2	1	1	1	1	2	2	1	1	1	2	1	2	2	1	1	1	2	1	1	1	1	2	1	1	2	1	1	1	2	2	2	1	2	2	2	1	1	1	1	2	1	1	1	2	1	2	2	2	1	2	2	1	2	2	1	1	2	1	2	1	1	0	1	1	1	1	2	2	2	2	2	2	2	2	2	1	1	1	1	2	2	2	2	2	2	2	2	2	2	2	2	2	2	2	2	1	2	1	2	2	2	2	0	0	2	2	2	2	2	1	1	1	2	2	2	2	2	2	2	2	2	2	1	2	2	2	2	2	2	2	1	2	2	2	0	2	2	0	1	2	2	2	1	1	2	0	2	2	2	1	1	0	2	0	2	2	2	0	1	2	2	2	1	1	1	2	0	0	2	1	2	2	2	1	2	2	1	2	0	2	2	1	2	2	2	1	1	2	2	2	0	2	2	1	2	1	2	1	1	2	2	1	1	1	1	1	0	2	2	2	2	2	2	2	2	1	2	2	2	2	1	2	2	2	2	2	2	1	1	1	2	2	1	2	2	2	1	2	2	2	1	2	2	0	2	2	2	2	2	2	2	0	2	2	2	0	2	2	2	2	2	2	2	1	2	0	2	2	2	2	0	2	2	2	2	2	2	2	2	2	2	2	0	2	2	2	2	2	0	2	0	2	2	0	2	2	2	2	2	2	2	2	2	2	2	2	2	0	2	2	2	2	0	2	2	2	2	0	0	2	2	2	2	2	2	2	0	0	2	2	0	0	2	2	2	2	0	0	2	0	2	2	0	2	2	2	2	2	2	2	2	2	1	2	2	2	1	2	1	1	2	2	2	2	1	2	2	1	0	2	2	2	0	2	2	0	0	2	2	2	1	2	2	2	2	2	2	2	1	0	0	2	2	2	2	1	0	2	2	2	2	2	1	2	0	2	2	0	2	2	0	2	2	1	1	1	2	2	1	1	2	2	0	2	0	2	2	2	0	2	2	2	2	0	2	2	2	2	2	2	0	2	2	2	2	2	0	2	2	2	2	2	2	2	2	2	2	2	2	2	2	2	2	2	0	2	2	2	2	2	2	2	2	2	2	2	2	2	2	2	1	1	1	2	2	2	2	1	2	2	2	2	2	2	1	2	2	2	2	2	2	0	0	2	2	2	1	2	1	2	2	2	2	2	2	2	0	2	1	1	1	2	1	2	2	2	1	2	1	1	1	2	2	1	2	1	1	1	1	1	1	2	1	1	2	2	1	1	1	2	2	2	2	1	2	2	2	1	2	2	2	1	2	1	1	2	1	2	1	2	1	2	2	2	1	2	1	2	1	2	1	2	2	2	1	2	2	2	2	2	1	1	2	1	1	1	1	1	1	2	1	1	1	1	1	1	1	1	1	1	1	2	1	2	2	1	1	2	1	1	1	2	1	1	1	1	2	2	1	2	1	1	1	1	1	1	1	1	2	2	1	2	2	1	1	1	1	2	1	1	2	1	1	2	2	1	2	2	2	1	0	1	1	1	1	2	0	2	2	0	2	2	2	2	2	2	2	2	0	0	2	2	0	2	2	0	2	2	0	2	2	0	2	2	2	2	1	2	1	2	2	2	2	0	2	2	2	2	2	2	2	1	1	2	1	2	1	2	2	2	2	2	2	2	2	2	0	2	2	2	2	0	0	2	2	2	2	2	2	2	0	2	2	0	2	2	2	2	2	2	0	2	2	2	2	2	2	2	0	2	2	2	2	2	2	2	2	2	2	2	2	2	2	2	2	0	2	2	0	2	2	2	1	1	2	1	1	2	2	2	2	0	1	2	2	2	2	1	2	1	1	1	1	2	2	1	2	2	1	2	1	1	2	1	1	2	1	2	1	1	2	2	1	2	0	0	0	2	2	0	0	2	1	2	2	0	2	2	2	2	2	2	2	0	1	0	1	1	2	1	2	2	2	2	2	0	1	1	1	2	1	2	2	1	1	2	2	2	2	1	1	1	2	2	1	1	1	2	1	2	1	1	2	1	1	2	2	2	2	2	1	2	2	0	2	2	2	1	1	2	0	0	2	1	1	2	2	2	2	2	1	1	1	2	2	2	2	2	1	1	1	1	1	1	2	2	2	2	1	1	2	2	2	1	0	1	1	2	1	1	1	0	2	2	2	0	2	0	2	0	2	0	2	2	2	2	2	2	2	0	2	2	0	2	0	2	0	2	2	2	2	0	0	0	2	0	2	0	2	2	2	2	2	0	2	2	1	2	2	1	1	2	1	2	1	2	1	1	2	2	1	2	1	1	2	2	1	2	1	1	0	2	1	1	2	0	0	2	0	2	2	1	2	2	2	1	1	1	1	2	1	1	1	2	2	1	2	2	2	2	1	1	2	1	2	1	1	1	2	2	2	1	2	1	2	2	2	1	2	2	2	2	1	2	1	0	2	2	2	1	2	1	2	1	1	2	1	1	1	1	2	2	2	2	2	2	2	2	2	1	2	1	1	2	1	1	2	1	1	1	1	2	1	1	2	1	2	1	2	2	1	1	1	2	2	0	2	2	1	2	1	2	2	1	1	2	0	1	2	2	2	2	1	1	2	1	1	2	1	1	1	1	1	1	1	2	1	1	1	2	2	1	0	1	1	1	2	1	1	1	2	2	0	1	2	1	2	2	1	2	2	1	2	2	2	2	2	2	1	2	1	1	2	1	2	2	1	2	1	2	2	2	2	2	0	2	0	2	2	2	2	0	2	2	2	2	0	2	2	2	0	0	0	2	0	2	2	2	0	2	2	2	0	2	2	2	2	2	2	0	2	0	0	2	2	2	0	0	2	0	2	0	0	0	0	2	2	0	0	2	2	2	0	2	0	2	2	0	2	2	0	0	2	0	0	2	2	2	2	0	2	0	0	2	2	2	1	2	2	1	2	2	1	1	2	2	1	2	1	2	2	2	1	2	2	2	1	2	2	2	1	1	1	1	2	1	2	1	2	1	2	2	2	2	2	1	2	1	1	1	1	1	1	1	2	1	2	2	1	1	2	1	2	1	1	1	1	1	1	1	2	1	2	1	1	2	2	1	1	1	2	2	2	2	2	0	0	2	2	0	0	0	0	2	2	0	0	0	0	2	2	2	0	0	2	0	2	0	2	0	0	2	0	0	2	0	2	2	0	0	0	0	2	0	0	0	2	2	0	0	0	2	2	0	2	0	2	2	2	0	2	2	2	2	2	2	2	0	2	2	0	2	2	2	2	0	0	0	2	2	2	0	2	2	2	0	2	2	0	2	0	0	0	0	0	2	2	0	0	2	2	2	0	0	2	0	2	2	2	0	2	0	2	0	2	2	2	2	2	2	0	2	2	2	2	2	2	2	2	2	2	2	2	0	2	2	2	2	2	0	0	0	2	0	2	2	0	2	2	2	2	2	2	0	2	2	2	2	2	2	2	2	2	2	2	2	2	2	0	2	2	2	2	2	2	2	2	2	0	0	2	0	2	2	2	2	2	2	1	1	2	1	1	0	2	2	2	2	2	1	1	2	1	2	1	1	2	2	2	0	2	2	2	2	2	2	2	2	2	0	2	2	0	2	2	2	2	0	2	2	0	2	0	2	2	2	2	0	0	2	2	2	0	0	0	2	2	0	2	2	1	1	1	1	1	2	1	1	2	1	1	2	2	2	2	2	1	2	1	1	2	1	2	1	2	1	1	1	1	2	2	1	2	2	2	1	1	1	2	1	1	1	2	2	2	1	1	2	2	2	1	2	2	1	1	2	1	2	1	1	2	2	1	1	0	2	2	2	0	2	2	0	0	2	0	0	2	2	2	2	1	2	1	2	2	2	2	1	2	1	1	1	2	2	1	2	2	1	1	1	2	1	2	2	1	0	1	1	0	1	2	0	2	2	2	1	0	1	2	1	2	0	0	0	2	1	2	1	1	2	0	2	1	2	2	1	2	1	1	1	1	0	2	1	0	1	2	1	1	1	2	2	2	2	2	2	1	1	2	2	2	2	1	2	2	2	1	2	2	2	1	1	1	1	1	1	2	1	1	1	2	1	1	2	2	2	2	1	2	2	1	0	1	2	1	1	2	2	2	1	2	1	1	1	2	1	1	1	2	2	1	2	1	1	2	1	2	2	1	2	1	2	1	0	2	1	1	1	2	1	1	2	1	1	1	2	2	2	1	1	2	2	1	2	1	2	2	2	0	0	1	2	1	2	1	2	2	1	2	2	2	2	1	2	1	1	2	1	1	1	2	1	1	1	2	2	1	1	1	2	1	2	2	1	2	1	1	2	1	1	2	1	2	1	1	1	2	2	1	1	1	0	1	2	0	1	2	0	0	2	1	1	0	2	1	2	2	2	1	1	2	2	2	2	0	0	2	2	2	2	1	1	2	2	1	1	2	1	1	2	2	2	1	1	1	1	1	2	2	2	2	1	2	2	1	1	0	1	2	2	1	2	2	2	1	1	1	2	2	1	2	2	1	1	1	2	2	1	2	2	1	1	2	1	2	0	2	2	1	0	2	2	1	0	1	2	0	2	1	2	1	1	1	1	1	0	2	1	2	2	2	1	1	1	2	1	1	2	1	1	1	1	1	2	1	1	1	1	1	2	2	1	2	2	1	1	1	1	2	1	1	2	1	1	1	1	1	1	1	2	1	2	1	1	2	2	1	2	1	1	1	1	2	1	1	1	1	2	1	1	1	1	1	2	1	2	1	2	1	1	2	2	2	2	1	1	1	2	2	1	1	2	1	1	1	2	1	2	0	1	2	2	1	2	1	2	2	2	2	1	1	2	1	1	2	2	1	1	2	0	0	2	1	2	1	1	2	1	0	2	2	1	2	2	2	0	2	2	2	0	0	0	1	1	0	2	2	2	2	0	2	2	1	2	1	2	2	1	1	2	2	1	2	2	2	2	2	0	2	2	1	1	2	2	1	0	2	1	2	1	2	2	1	1	2	1	1	1	2	1	2	1	1	2	2	1	1	2	2	2	2	1	2	2	2	2	1	2	2	1	2	1	1	2	2	1	2	2	2	1	2	1	1	1	2	2	2	2	1	1	1	2	1	1	0	1	1	1	2	2	2	1	0	1	2	2	2	1	2	1	1	2	2	1	2	2	2	1	1	2	2	2	2	2	2	2	2	2	1	1	1	2	1	2	1	2	1	2	2	1	1	1	1	1	1	1	0	2	0	2	2	2	2	2	2	1	2	1	2	2	2	1	2	2	2	2	2	1	1	2	1	2	2	1	2	2	1	2	2	2	2	2	1	0	1	2	0	0	2	2	1	0	0	2	0	2	2	0	2	0	2	2	1	2	0	2	2	0	2	2	2	0	2	0	0	0	2	2	2	2	2	2	2	0	2	0	2	2	2	2	2	0	2	2	2	2	2	2	1	1	0	0	0	0	2	2	1	0	2	2	2	2	2	1	1	2	2	1	2	2	2	2	2	0	2	2	2	2	1	2	2	2	2	1	1	2	2	2	2	2	2	1	2	2	1	2	1	2	2	2	2	2	0	2	1	2	0	2	2	1	1	2	1	1	2	0	2	0	2	2	2	2	1	2	2	2	2	2	0	2	2	2	2	0	1	1	0	1	2	2	2	0	2	2	2	0	2	0	2	1	2	2	2	2	2	2	2	2	1	1	2	2	1	2	1	0	0	0	2	0	0	2	2	2	1	1	2	1	2	1	2	2	1	2	2	0	2	2	1	1	2	2	1	2	2	1	2	1	2	2	1	1	1	1	1	2	1	2	2	1	1	2	1	2	2	2	1	2	1	2	2	2	1	1	2	1	1	2	1	2	1	1	1	2	2	1	2	2	2	1	1	1	1	1	2	2	2	1	2	1	2	1	1	1	1	1	1	2	2	1	2	0	2	2	2	1	2	2	2	2	1	1	2	1	1	1	1	1	1	1	2	1	2	2	2	1	1	1	1	2	1	2	2	2	2	1	2	1	2	2	1	2	2	1	1	1	1	2	1	1	2	1	1	2	2	1	1	2	1	1	1	2	1	1	1	2	1	1	1	1	2	2	2	2	1	1	2	1	2	2	1	1	2	1	1	2	1	1	1	1	2	2	2	2	0	2	1	2	1	1	1	2	2	2	2	0	2	2	1	2	2	2	0	2	0	2	2	0	0	2	2	2	2	0	2	2	2	2	0	0	2	1	1	1	1	2	2	1	1	1	1	2	1	2	0	1	1	2	1	1	0	1	2	2	2	1	1	1	2	1	2	2	2	2	2	2	2	1	2	1	2	1	2	1	2	2	2	2	2	2	2	2	0	0	0	2	2	0	2	2	2	2	2	0	2	2	2	0	2	2	0	2	2	2	1	2	1	1	1	1	1	1	2	1	2	1	1	1	2	2	1	2	1	1	1	1	1	1	1	2	2	2	1	1	2	2	2	1	1	1	1	2	1	2	1	1	2	1	1	1	1	1	1	1	1	1	1	1	2	1	2	2	2	1	2	2	2	1	1	1	2	1	1	1	1	1	1	1	1	1	1	1	1	1	2	1	1	2	1	1	1	1	2	1	1	2	2	1	2	1	1	1	2	1	2	1	2	1	1	1	2	2	1	2	1	1	2	2	1	1	1	2	2	0	2	2	2	1	1	2	2	2	1	2	0	2	1	2	1	1	1	2	1	2	1	2	2	2	1	2	2	2	2	2	2	2	0	0	2	0	2	2	2	2	2	2	2	0	2	0	2	2	0	2	2	0	2	2	2	2	2	0	0	2	2	2	2	2	2	2	2	0	2	0	2	2	2	2	0	2	2	0	2	2	2	0	0	2	2	2	2	2	2	0	2	2	2	2	2	0	2	0	2	2	2	0	2	2	2	0	2	2	1	1	1	1	2	1	1	1	1	2	1	2	1	2	2	1	2	2	1	1	1	2	1	2	2	1	1	2	2	2	2	2	2	1	1	2	2	1	1	2	2	1	2	1	1	2	2	2	2	1	1	2	2	2	1	2	1	2	2	1	2	2	2	1	1	2	1	1	1	2	2	2	1	2	1	1	2	1	2	1	1	2	1	2	1	2	2	2	1	2	1	1	1	2	1	1	2	1	1	1	2	1	1	2	2	1	2	2	2	1	2	2	1	2	1	2	2	1	1	2	1	1	2	2	2	2	1	1	1	1	2	1	2	1	1	1	1	1	1	2	1	1	1	1	1	2	2	2	1	1	1	1	2	2	2	1	2	2	2	2	1	2	2	2	2	1	2	1	2	2	1	2	2	2	1	1	2	1	2	1	1	2	2	2	2	1	1	1	1	2	1	1	2	2	1	1	1	1	2	2	1	2	1	1	2	2	2	1	2	1	2	2	1	1	1	1	2	1	1	2	1	2	1	2	2	2	2	2	2	1	1	2	2	1	1	1	1	1	1	2	1	2	2	1	2	2	2	2	1	1	2	2	2	1	1	1	1	2	2	2	2	1	1	2	1	2	2	2	2	1	1	2	1	1	2	1	1	1	1	2	2	1	1	2	1	1	1	1	1	2	1	2	1	2	2	2	1	1	1	1	1	2	2	2	1	1	2	1	1	1	2	2	1	2	2	1	2	2	1	2	1	1	1	2	1	1	1	1	1	1	1	1	1	1	2	1	1	2	2	2	2	2	2	2	0	2	2	0	2	2	2	2	2	2	2	2	0	0	2	2	0	2	2	2	2	2	2	0	2	2	2	2	0	2	2	2	2	2	0	2	2	2	2	2	2	2	0	2	2	2	2	2	2	1	2	1	2	2	1	2	2	1	1	1	2	2	2	2	1	2	2	1	2	2	1	2	2	1	2	2	2	2	2	2	2	1	2	2	1	2	2	1	2	2	1	1	2	1	2	2	0	1	2	2	2	1	2	2	2	1	2	2	1	2	2	1	2	2	2	1	2	2	2	1	2	2	1	2	2	2	1	1	2	2	1	2	2	2	0	2	2	0	0	2	2	2	2	2	2	2	1	2	1	2	1	1	1	1	0	2	2	2	1	1	1	2	1	1	1	1	1	1	1	1	1	2	2	1	1	1	2	1	1	1	1	1	1	1	1	2	1	1	1	1	1	1	2	2	2	2	2	1	1	2	2	2	1	1	2	2	1	2	1	1	2	2	1	0	2	0	2	2	2	2	1	1	1	1	1	0	2	2	2	2	2	0	0	2	2	2	2	2	0	2	2	0	2	0	2	2	2	2	0	2	2	2	1	1	2	2	2	2	2	2	2	2	2	2	2	2	2	2	0	1	0	1	2	2	1	2	2	2	0	2	2	2	2	2	2	2	2	2	2	0	0	2	2	0	2	2	2	2	2	0	2	2	2	2	2	2	2	0	2	0	0	2	2	2	2	2	0	2	0	2	2	0	2	2	2	2	0	0	0	2	2	2	2	2	2	2	2	2	2	2	2	2	2	2	2	2	2	2	2	0	2	2	2	2	2	2	0	0	0	0	2	2	2	2	2	2	2	2	0	0	2	2	2	0	2	2	2	2	2	0	2	2	2	2	2	2	2	0	2	2	2	2	2	2	2	2	2	0	2	1	1	1	1	1	2	2	2	1	2	2	1	1	1	2	2	2	1	2	2	1	1	2	1	1	2	2	1	1	2	2	2	2	2	1	1	2	1	2	2	2	2	0	2	2	2	2	2	2	2	2	2	2	2	2	2	2	2	2	2	2	2	2	0	2	2	2	2	0	2	2	2	2	2	2	2	2	2	2	0	2	0	2	2	2	2	2	0	0	0	2	2	0	2	2	2	2	0	2	2	2	2	0	2	2	2	0	2	2	0	2	0	2	0	2	2	2	2	2	2	2	2	2	2	2	2	0	2	0	0	0	2	2	2	2	0	2	2	2	2	2	2	2	2	0	2	2	2	2	2	2	2	2	2	2	0	0	2	0	2	1	2	2	2	2	2	2	2	1	2	1	2	2	2	2	2	1	1	2	2	2	1	1	2	0	2	0	0	2	2	2	2	1	2	2	1	2	2	2	1	1	1	1	1	2	2	1	1	2	2	2	2	1	2	1	2	2	2	1	1	1	2	2	2	1	2	2	1	2	1	2	1	2	2	2	2	2	2	2	2	2	2	2	2	1	2	1	2	1	0	2	0	2	1	1	1	2	1	2	2	1	1	2	2	1	0	0	2	2	2	1	0	1	2	0	1	2	2	1	1	2	2	2	2	2	2	1	2	2	2	2	1	1	2	1	1	2	2	2	1	2	0	2	2	2	2	1	2	1	2	2	1	2	1	2	2	1	2	1	2	2	2	2	1	2	2	1	2	2	1	1	2	2	1	2	2	2	2	2	2	2	2	1	1	2	2	2	2	2	0	2	2	2	2	2	2	2	2	2	1	2	2	2	2	2	2	1	1	2	2	2	2	1	2	2	2	2	2	2	2	2	2	2	1	1	1	2	2	0	1	2	2	2	2	1	2	2	1	0	0	0	0	1	2	2	2	2	2	2	2	2	2	2	2	2	0	2	2	2	2	2	2	1	0	1	2	1	1	1	1	1	2	2	0	1	1	1	2	2	2	2	2	2	2	1	2	1	2	1	2	2	2	1	2	2	2	2	2	2	2	2	1	2	2	2	0	2	1	2	2	2	1	2	2	1	2	2	0	2	2	1	2	2	1	1	1	2	1	1	2	2	2	1	2	2	2	1	1	2	2	1	1	1	1	1	2	0	1	1	1	1	1	2	2	2	0	0	2	2	1	2	2	1	1	2	1	2	1	1	2	1	1	1	2	1	1	2	1	1	2	2	2	2	2	1	1	1	2	1	1	1	2	0	2	1	1	1	1	1	1	2	1	2	1	2	2	2	1	2	1	1	1	2	2	2	1	1	1	2	1	1	1	1	2	1	1	2	2	1	1	2	2	2	1	1	1	1	2	1	1	2	1	1	2	2	1	2	2	0	2	2	2	1	1	1	0	0	2	2	2	1	2	2	1	2	1	2	2	2	2	2	0	2	2	2	2	0	2	2	2	2	2	2	2	2	2	0	2	2	2	0	2	2	2	2	2	2	1	1	2	2	1	2	1	1	2	1	1	2	1	1	2	1	2	2	2	2	2	2	2	2	2	1	1	1	2	2	2	1	1	2	2	2	0	1	1	1	2	1	2	1	1	2	1	1	2	1	1	2	1	1	1	2	1	1	1	2	1	2	2	1	1	1	1	2	2	2	1	1	1	1	1	1	1	2	1	2	1	1	1	2	1	1	1	2	1	2	1	1	2	2	1	1	1	1	1	1	2	2	2	0	0	0	1	2	2	2	2	1	1	2	1	2	1	2	1	1	2	1	1	0	0	1	2	0	0	0	1	1	1	1	1	2	1	1	1	1	2	1	1	1	1	1	1	2	1	1	1	1	2	1	2	1	2	1	2	2	2	1	2	1	1	1	2	1	1	0	2	1	1	0	0	2	1	2	1	1	2	1	1	1	1	1	2	1	1	2	1	1	1	1	1	1	1	1	1	1	1	1	1	1	0	2	1	1	1	1	1	2	1	1	2	1	1	2	1	1	1	1	1	2	1	1	1	2	2	1	2	1	1	2	1	1	2	1	1	2	1	2	2	2	2	1	1	2	1	1	1	2	1	1	1	1	1	1	2	1	2	1	1	1	1	1	2	2	1	2	2	1	1	1	2	2	1	1	1	1	1	1	1	2	1	2	2	1	2	1	1	2	1	2	1	1	1	1	1	1	1	1	1	2	1	1	1	2	2	1	1	2	2	1	2	1	2	1	1	1	2	1	1	2	1	1	1	1	1	1	1	1	0	1	1	1	1	1	1	2	1	1	0	1	2	2	2	1	1	0	1	2	1	1	1	2	1	1	1	2	1	1	2	2	1	1	1	1	2	2	1	1	1	2	2	2	1	1	2	1	2	1	2	1	2	1	2	1	2	1	1	1	1	2	1	2	1	1	1	1	1	1	1	2	1	1	2	1	1	1	1	1	1	1	1	2	1	1	2	1	1	1	1	2	1	1	1	1	2	1	1	2	2	1	1	1	1	2	1	1	0	0	1	1	1	2	2	1	2	1	1	1	1	1	1	1	1	1	2	1	1	1	1	1	2	1	1	2	2	1	1	2	2	1	2	1	1	1	2	2	2	1	2	1	2	1	1	1	1	2	1	1	2	2	1	1	2	2	1	2	2	2	1	2	1	2	2	1	1	2	1	1	2	1	2	2	1	2	2	1	1	2	2	1	1	2	1	2	2	1	1	2	1	2	1	2	2	1	0	2	1	2	1	1	2	1	1	1	1	1	1	2	2	2	2	2	1	2	1	2	2	2	1	1	1	2	2	2	1	2	2	2	1	1	2	2	2	2	1	2	1	2	2	2	1	1	1	2	1	1	1	2	1	2	2	1	1	1	2	1	1	2	2	2	2	0	1	2	2	2	2	1	2	2	1	1	2	2	1	1	1	2	1	1	2	1	1	1	1	1	1	1	2	1	2	2	1	2	1	1	1	1	1	2	2	2	1	2	2	2	0	2	2	2	2	1	0	2	0	2	0	1	1	2	2	2	0	2	1	2	2	2	2	0	2	1	1	2	0	2	2	2	2	0	2	2	2	2	2	1	1	1	2	0	1	2	1	2	2	2	0	0	1	2	1	1	1	2	1	1	1	1	1	2	2	2	2	2	2	2	2	1	1	2	1	1	2	2	0	0	2	2	2	2	2	2	0	2	2	2	2	2	2	2	2	2	2	2	1	2	2	1	1	1	1	1	1	0	1	2	2	1	2	2	1	2	2	1	1	2	1	2	2	2	1	2	1	1	0	2	2	2	2	2	2	1	2	2	1	1	2	1	2	2	2	2	1	1	2	0	2	0	2	2	2	1	0	1	2	1	2	2	2	2	1	2	1	2	2	2	1	2	1	2	2	2	2	2	2	2	1	2	0	2	1	2	1	2	1	2	1	1	2	2	1	2	2	1	1	2	1	1	2	2	1	2	1	1	2	1	2	1	2	0	0	2	1	2	1	2	2	1	1	1	1	1	2	1	1	2	2	0	2	0	0	2	0	2	2	2	0	0	0	2	2	2	1	1	1	1	2	2	2	1	1	1	1	2	2	1	2	1	2	2	2	1	1	1	2	1	1	2	2	1	0	1	0	2	1	1	2	2	2	2	2	2	2	2	2	2	1	2	2	2	1	1	2	1	2	1	2	1	2	2	1	0	2	1	2	2	2	2	1	1	2	2	2	2	2	2	2	2	2	2	2	2	2	2	2	2	2	1	1	2	1	1	2	2	2	2	2	2	2	0	2	2	2	2	0	2	2	2	2	2	2	2	2	0	2	2	1	2	2	2	2	2	2	2	2	1	2	2	1	2	2	1	1	2	2	1	2	2	1	2	2	2	2	2	1	2	2	2	1	2	2	1	2	2	0	1	2	2	2	0	2	1	2	1	2	2	2	2	2	2	2	1	1	1	2	1	1	2	2	2	2	2	2	2	1	2	2	0	0	2	1	2	2	2	2	2	2	2	1	1	0	1	2	2	2	1	2	1	2	2	1	1	2	2	1	2	2	1	1	1	2	2	1	2	2	2	1	2	1	1	2	2	1	2	2	2	1	2	2	1	1	1	2	1	2	1	1	2	2	1	2	1	0	2	2	2	0	2	2	2	2	0	2	2	2	2	2	0	0	2
Amzr_Gauthier	1	1	1	1	2	1	1	1	2	2	1	2	2	2	1	1	1	1	2	2	2	1	1	2	2	2	1	2	1	2	2	2	1	2	2	1	1	2	1	2	2	2	2	1	1	1	1	1	1	1	0	0	2	1	2	1	2	2	0	2	2	1	2	0	2	2	2	2	2	1	1	2	2	1	2	2	2	2	2	1	2	1	2	2	2	2	2	2	2	1	2	2	0	1	2	2	2	1	2	1	2	1	2	2	2	2	2	2	1	0	1	2	1	1	1	2	1	1	2	1	1	1	1	1	2	1	2	2	1	2	1	2	2	2	1	1	2	1	2	2	1	2	1	1	2	2	1	1	1	2	1	2	1	1	1	2	1	1	2	1	1	2	1	1	1	1	1	1	1	1	2	1	1	1	1	1	1	1	1	1	1	1	1	1	2	1	2	1	1	1	2	2	1	2	1	1	1	2	1	2	2	2	0	1	1	2	0	1	1	0	2	2	1	1	2	2	1	2	2	2	2	2	0	1	2	1	1	1	1	2	1	2	1	1	1	1	2	1	1	1	1	1	1	2	2	1	1	0	2	2	1	1	2	1	1	1	1	2	1	2	1	1	2	2	1	1	2	2	2	1	1	2	2	2	1	0	1	1	1	2	2	2	2	2	2	2	2	2	0	2	2	2	2	0	0	2	2	0	2	2	2	2	2	0	2	2	1	2	1	2	0	2	2	2	1	1	1	1	2	1	2	1	2	2	1	1	2	1	1	2	2	1	1	2	1	1	1	2	1	1	2	1	2	2	2	2	1	2	1	2	2	1	1	1	2	2	2	1	1	1	2	2	2	0	2	2	2	2	2	2	2	0	2	2	2	2	2	2	2	1	1	1	2	2	2	1	2	2	2	1	2	2	2	2	2	2	2	2	2	0	2	1	1	1	2	1	1	2	1	2	2	2	1	1	1	1	1	2	2	1	2	2	1	2	1	1	2	2	1	2	2	2	2	2	2	2	1	2	2	2	0	2	1	2	1	1	1	2	2	2	2	1	2	2	1	1	1	2	2	2	1	2	2	2	2	1	1	0	1	1	1	2	2	2	1	2	2	2	2	2	2	2	0	2	2	2	2	2	2	1	2	2	2	0	2	2	0	2	2	2	2	0	2	2	2	2	2	2	2	2	2	2	2	0	2	0	2	2	2	0	2	2	2	2	0	2	2	2	2	2	2	0	0	2	2	2	2	2	2	2	2	2	0	2	2	2	0	2	2	2	2	2	0	2	2	2	2	0	2	2	2	2	2	2	2	2	2	2	2	2	2	2	2	0	2	2	2	2	0	2	2	2	2	0	0	2	2	2	2	2	2	2	0	2	2	2	0	2	0	0	2	2	0	2	0	2	2	2	2	2	2	2	2	2	2	2	1	0	2	2	2	2	0	2	2	2	2	2	2	2	0	0	2	2	0	2	2	0	2	2	2	2	0	2	2	2	2	2	2	2	2	2	0	2	2	0	1	1	2	1	0	2	2	2	2	2	2	0	2	2	2	2	2	2	2	2	2	2	2	0	1	2	1	2	2	1	1	2	2	2	2	2	2	0	0	2	0	2	2	2	2	2	2	2	2	2	2	2	2	2	2	2	0	0	2	2	2	2	1	2	2	1	2	2	2	2	2	2	2	0	2	1	0	2	2	2	2	2	2	2	2	1	2	2	2	2	1	2	2	2	1	1	2	2	0	2	2	2	2	2	2	2	2	2	2	2	2	1	2	2	2	2	1	2	2	2	1	1	1	2	2	0	1	2	1	2	1	1	1	2	2	2	2	2	2	1	2	1	2	1	2	1	2	2	2	2	2	2	2	2	2	2	2	1	2	2	2	1	2	2	0	2	2	2	2	2	1	1	2	2	2	2	2	1	2	2	2	2	2	1	2	0	2	2	1	2	0	2	2	2	1	1	1	2	2	1	1	2	2	2	2	1	2	2	2	1	1	2	2	2	2	2	1	2	2	2	2	2	0	2	2	2	2	2	2	2	2	1	1	1	2	1	2	2	2	2	2	2	2	2	2	2	2	2	2	2	2	1	2	2	2	2	2	2	0	2	1	1	2	2	2	2	2	1	2	0	2	2	2	2	2	2	2	2	2	1	1	2	2	2	1	2	2	1	2	2	1	1	2	0	2	2	2	2	1	2	2	1	1	2	1	1	1	1	0	2	2	2	1	1	2	2	0	2	1	1	1	2	1	1	2	1	2	2	1	1	1	0	2	1	1	1	2	1	2	1	1	2	2	2	1	2	2	2	2	2	0	1	2	2	2	2	2	1	1	2	2	2	2	0	2	1	2	2	2	2	1	1	2	1	1	2	2	0	2	0	2	1	2	2	2	1	2	2	1	2	2	1	2	1	2	2	1	2	2	1	1	2	2	2	2	0	2	2	2	2	1	2	2	1	1	2	2	2	2	2	2	2	2	2	2	1	1	1	1	1	1	2	1	2	2	2	1	0	2	1	1	1	1	2	2	1	2	2	2	0	2	0	2	2	1	2	2	2	1	1	1	0	1	2	2	2	2	0	2	0	0	2	0	0	2	2	2	2	0	0	0	0	2	2	2	2	2	2	1	2	2	2	2	1	2	2	1	2	1	2	2	1	2	2	2	1	2	1	2	2	1	1	2	2	2	2	2	2	2	2	2	2	2	2	2	2	2	2	2	2	2	2	2	2	2	2	2	2	2	2	2	2	2	2	2	2	2	2	2	2	2	2	2	2	2	2	2	2	0	2	2	2	2	2	2	2	2	2	2	2	2	2	2	2	0	2	2	2	2	2	2	2	2	2	0	2	2	2	2	2	0	2	2	2	1	2	1	2	2	2	2	2	2	1	1	2	2	2	2	2	1	2	2	2	2	2	2	1	2	2	1	2	2	1	2	2	1	0	2	1	2	1	1	1	1	2	1	1	1	1	1	2	2	2	2	1	2	2	2	1	1	2	2	2	2	0	2	2	0	2	2	0	0	0	2	0	0	2	2	2	2	0	2	0	2	0	0	2	0	0	2	2	2	2	0	2	2	2	2	2	2	2	1	2	2	2	2	0	2	1	2	2	1	1	1	1	1	1	2	2	1	2	1	2	2	1	2	1	2	1	1	2	1	2	2	0	2	0	1	1	1	1	1	0	0	1	0	2	2	2	1	2	1	2	2	2	1	1	1	1	1	2	1	1	1	1	1	1	1	2	2	1	2	1	1	1	1	2	2	0	1	1	2	0	2	1	1	1	1	2	2	2	2	2	2	2	2	2	0	1	1	1	2	2	1	2	2	0	0	1	2	2	2	2	2	2	2	2	2	1	0	1	1	2	2	2	2	2	2	2	2	2	2	2	1	2	2	1	2	1	1	1	2	2	2	2	2	2	2	1	2	2	2	2	2	2	2	2	2	2	2	2	2	2	2	0	2	2	2	2	2	2	2	2	2	2	2	2	2	1	2	2	1	1	2	2	2	2	2	2	2	1	2	2	2	2	2	1	1	1	2	2	1	2	2	2	1	1	1	1	1	1	2	1	1	1	2	1	1	1	1	2	1	2	2	1	1	2	2	1	2	2	1	2	2	2	1	1	1	1	2	2	2	2	2	1	1	2	1	2	1	2	1	1	1	1	2	1	1	2	2	1	1	1	2	2	1	1	2	2	1	1	1	1	2	1	1	2	1	2	1	2	1	2	2	2	2	2	2	2	2	1	2	1	2	1	2	2	2	2	0	2	2	2	2	2	2	0	2	1	2	2	2	2	2	2	2	1	2	1	2	2	1	2	2	2	2	0	1	1	2	1	2	1	1	2	0	2	2	2	1	1	1	1	1	2	2	2	1	1	2	0	2	2	1	1	2	2	2	2	1	2	2	1	2	1	2	1	2	1	2	2	2	2	1	1	1	1	2	0	1	0	2	2	2	2	2	2	0	1	2	2	0	2	1	1	2	1	2	2	2	2	2	2	1	2	1	1	2	1	1	0	2	0	2	2	2	1	2	0	0	0	1	0	0	0	0	0	0	0	0	2	0	0	2	0	0	2	2	1	1	1	2	1	1	1	2	2	2	2	2	2	1	2	2	1	1	2	2	2	1	2	1	2	1	2	2	2	2	1	0	1	1	1	2	1	0	2	2	1	1	2	1	2	2	2	0	2	2	2	0	1	1	2	2	2	2	1	1	2	2	0	2	0	2	2	1	2	2	1	1	1	2	1	0	2	2	2	0	2	2	2	2	1	1	2	0	1	1	2	0	2	2	0	2	2	1	2	1	2	2	1	2	2	2	2	2	1	2	1	2	1	1	1	1	2	2	1	1	1	1	1	1	1	1	1	2	1	2	2	1	1	1	2	1	1	0	2	1	1	0	2	1	2	0	1	2	1	2	1	2	2	1	1	1	1	2	1	2	1	2	1	1	1	2	1	2	2	2	1	2	1	1	2	2	2	1	1	1	1	2	2	1	2	1	2	1	2	1	2	1	1	2	2	1	2	1	2	2	1	2	2	2	1	1	1	2	2	2	2	0	1	2	2	2	1	2	1	1	1	2	2	2	1	1	1	2	2	1	1	2	2	2	1	2	2	1	0	1	1	2	2	2	1	2	2	2	1	1	1	2	2	1	2	1	1	2	2	1	2	2	2	1	1	2	2	0	2	0	2	2	2	2	0	2	2	2	0	2	2	2	2	2	0	2	2	0	2	0	0	2	2	0	2	2	2	2	2	2	2	0	0	2	0	2	2	0	0	2	0	0	0	2	2	0	2	2	2	2	2	2	2	1	2	2	2	2	2	1	1	2	2	2	0	2	2	1	0	0	1	1	1	2	0	0	2	1	2	2	1	2	0	2	2	1	1	1	1	2	2	2	2	1	2	1	2	0	0	2	0	1	1	2	1	2	1	2	1	1	2	1	2	2	1	2	1	2	1	1	1	2	2	2	2	1	1	1	1	1	1	1	2	1	1	2	2	2	1	2	2	1	2	2	1	2	2	0	2	2	2	1	2	2	1	1	2	2	1	1	2	1	2	2	1	1	0	1	2	1	2	2	1	1	2	2	0	2	1	2	2	2	1	1	1	0	1	2	1	2	1	1	1	1	1	1	2	2	2	2	2	2	1	2	1	1	1	1	2	2	0	1	1	1	1	1	1	2	1	1	2	2	1	1	2	1	1	1	1	2	1	1	1	1	1	2	1	2	1	2	1	1	1	1	1	2	1	2	2	1	2	1	2	2	2	1	2	2	1	2	2	1	2	2	2	1	1	2	2	1	2	2	1	2	2	2	2	2	2	2	1	2	0	2	2	0	2	0	0	1	2	0	2	2	2	1	1	2	0	2	1	0	2	1	1	1	1	1	2	2	2	1	1	2	2	2	1	1	2	2	2	2	2	2	2	2	2	1	1	2	2	1	0	2	0	2	1	2	1	1	2	2	2	2	2	1	1	1	2	2	2	1	0	2	2	2	1	2	2	1	2	2	2	2	2	2	1	1	1	2	2	0	2	1	1	2	2	1	2	1	1	2	1	2	2	1	2	2	2	2	2	1	2	2	2	0	2	2	2	2	2	2	2	2	2	2	2	2	2	2	2	2	0	2	2	0	1	1	0	0	0	2	2	2	2	2	2	2	2	2	0	2	2	1	2	2	2	2	2	2	2	2	2	0	0	2	0	2	2	2	1	0	2	2	2	1	2	2	2	2	2	2	2	1	2	2	2	2	2	2	0	2	2	1	0	2	2	2	1	2	0	2	2	2	1	2	0	2	2	2	0	2	1	2	2	1	2	2	2	2	2	2	2	2	1	1	1	2	2	2	2	1	1	2	2	1	1	2	1	1	2	1	1	1	1	2	2	0	1	2	1	1	2	2	0	1	2	2	2	2	1	1	1	0	1	2	0	2	1	2	2	2	2	0	1	2	0	2	2	2	2	1	1	2	2	0	2	2	2	2	1	2	2	1	2	0	2	2	2	1	2	2	2	1	0	1	2	2	1	2	2	2	2	2	2	0	2	2	1	0	1	2	1	1	2	1	0	2	2	2	0	2	2	2	2	1	2	1	1	1	1	1	1	2	2	2	1	0	2	1	1	1	1	1	2	1	1	2	2	1	1	0	2	1	1	1	1	1	2	0	2	1	0	1	2	1	1	1	2	2	2	2	2	0	1	1	2	0	2	0	2	2	1	2	2	0	2	2	0	1	2	2	2	2	2	2	2	2	2	2	2	1	2	1	2	0	0	2	2	1	2	1	1	1	1	2	2	1	2	2	0	2	2	2	1	1	1	1	2	2	2	2	1	2	2	2	0	2	2	2	2	2	2	1	1	1	1	1	1	2	2	1	2	2	2	2	2	1	2	2	0	1	1	1	2	2	2	1	2	1	1	0	2	1	1	1	1	1	1	1	2	2	2	1	2	0	1	2	2	1	2	2	1	2	1	1	2	1	0	1	2	1	2	1	2	1	1	0	2	2	1	2	2	1	1	2	2	2	1	2	1	2	2	2	1	1	2	1	1	2	1	2	2	1	1	2	1	1	2	1	2	2	2	1	2	2	1	2	2	2	2	2	1	2	1	2	2	2	1	1	2	1	2	2	1	1	2	2	2	2	2	2	2	2	2	2	2	2	2	2	2	2	2	0	2	1	2	1	2	1	0	1	2	2	2	2	0	1	1	1	2	1	1	1	1	2	1	2	1	1	1	1	2	2	1	1	2	1	2	1	1	1	2	2	1	2	1	2	2	2	1	2	2	2	0	1	1	2	2	2	2	2	2	2	2	2	2	1	0	2	2	2	0	2	2	2	0	0	2	2	0	0	1	0	0	0	0	1	0	0	0	0	0	2	0	1	0	0	0	0	0	1	2	0	0	2	2	0	2	0	1	1	2	1	1	2	2	0	2	1	1	1	2	1	2	2	0	1	1	1	0	2	0	2	1	1	1	0	2	1	0	2	2	0	0	0	0	0	2	2	2	2	0	0	2	1	0	0	2	2	2	2	0	0	2	2	2	2	1	1	1	0	2	0	0	1	1	2	1	0	1	2	2	2	2	1	0	1	0	0	1	0	0	2	1	2	2	0	0	2	2	1	2	0	1	2	2	2	1	0	1	0	0	2	1	1	2	1	1	1	2	1	0	2	1	1	1	0	2	0	2	1	1	1	0	1	0	1	1	1	1	1	0	1	2	0	0	2	1	0	1	1	0	1	1	2	0	0	2	2	2	2	1	0	0	2	2	2	0	0	2	0	2	1	1	2	2	0	1	1	1	0	1	1	1	1	2	1	0	2	2	2	0	2	0	0	0	2	2	2	1	0	0	1	0	0	0	1	0	2	0	2	2	1	0	0	0	1	0	2	1	2	1	2	2	2	2	1	1	2	1	2	1	1	2	2	2	2	2	1	2	1	2	2	2	2	1	1	1	1	1	0	1	2	1	2	2	1	1	2	2	2	1	1	2	2	1	2	2	2	1	2	1	1	1	1	1	1	1	1	2	1	2	1	1	1	1	1	1	0	0	2	0	1	0	0	2	1	1	1	1	0	2	1	1	2	1	1	1	1	1	1	1	2	2	1	1	2	1	1	2	2	2	2	0	2	0	1	1	2	2	1	2	2	1	2	2	1	1	2	1	2	2	2	2	1	1	1	1	2	2	1	1	2	2	1	1	2	2	2	1	1	0	1	1	2	2	1	2	2	2	1	1	2	1	2	2	1	2	1	1	2	1	1	2	1	2	2	1	1	1	1	2	0	1	1	0	2	2	1	1	1	0	1	1	2	1	0	1	2	2	2	2	2	1	1	1	1	1	1	2	2	1	1	1	1	1	2	1	1	2	1	2	2	1	1	1	1	1	2	2	2	1	2	2	0	2	1	2	2	2	1	1	1	1	2	1	1	1	1	1	2	1	1	1	2	1	2	1	2	1	2	2	2	2	1	1	1	2	1	1	1	2	2	1	1	1	1	1	2	2	2	2	2	1	0	2	2	2	1	1	2	2	2	2	2	2	2	2	0	2	2	2	2	1	1	1	2	2	2	2	1	2	2	1	2	2	2	2	2	2	1	2	1	1	1	2	1	2	2	2	2	2	0	1	2	1	2	0	2	2	2	2	2	1	2	2	2	2	1	2	0	1	2	0	2	2	0	2	2	1	2	2	2	2	2	1	2	2	2	2	2	2	2	2	2	1	2	2	2	1	2	1	1	1	1	2	2	2	2	2	2	1	2	1	1	2	2	2	2	2	1	2	2	2	1	2	1	0	0	1	2	1	2	2	1	2	1	1	2	0	2	1	2	2	2	2	1	2	2	2	1	2	1	2	2	1	1	1	2	2	2	0	0	2	1	1	2	2	1	1	2	2	1	0	2	2	1	2	1	2	2	2	0	2	1	2	1	1	1	2	2	1	2	2	2	1	2	1	1	2	1	2	2	1	2	2	2	2	1	2	1	1	1	2	1	2	1	2	2	1	2	2	1	1	1	2	2	1	1	2	1	1	1	2	2	1	2	2	1	2	2	2	1	2	1	2	1	2	2	0	2	0	1	0	2	0	1	1	1	2	0	1	0	0	1	2	2	0	2	1	2	1	1	1	1	0	2	1	2	1	0	1	2	1	1	0	0	1	2	1	2	1	0	1	0	2	2	2	2	1	2	0	1	2	1	1	1	0	2	2	1	2	1	1	0	1	1	2	2	2	2	2	2	2	0	1	2	2	1	2	1	2	2	1	2	2	2	1	1	1	1	1	2	2	2	2	1	2	2	2	1	1	1	2	0	2	1	1	2	2	0	1	2	2	2	0	0	2	2	2	1	2	0	2	2	2	2	0	0	0	0	1	2	1	2	2	1	2	0	2	2	2	1	1	2	0	1	2	2	2	2	2	2	2	2	0	1	1	1	2	1	0	0	2	2	2	2	2	1	2	1	2	2	1	2	1	2	1	2	1	2	2	1	2	1	2	2	1	2	1	2	1	2	2	2	1	2	2	2	2	2	1	2	1	2	2	1	2	2	1	2	1	2	2	1	2	1	2	1	1	2	2	2	1	1	2	2	1	2	1	1	1	1	1	1	1	2	2	2	2	1	2	2	1	1	1	1	2	2	1	1	1	2	1	1	2	1	2	1	1	2	2	2	1	1	1	2	1	1	1	1	1	2	1	1	1	2	1	1	1	1	1	1	1	1	1	2	2	2	1	2	1	1	1	2	1	1	1	1	2	1	2	1	2	2	0	2	2	0	2	1	1	1	1	2	1	1	1	1	2	2	1	2	1	1	1	2	2	1	1	2	0	1	1	2	2	1	1	2	1	1	1	2	1	2	2	2	2	2	1	1	1	1	1	2	2	1	2	2	1	1	1	2	1	2	1	0	1	2	2	2	2	1	1	1	1	2	1	2	1	1	1	2	2	1	2	1	1	2	1	2	1	2	1	2	2	1	1	1	1	1	1	2	1	2	2	2	1	2	2	1	2	0	1	1	2	2	2	0	0	2	2	2	0	2	2	2	2	1	2	2	2	2	2	2	1	1	2	1	1	0	2	2	0	2	1	1	1	1	2	2	2	0	2	2	2	1	2	2	2	2	2	0	2	2	2	1	0	2	2	2	0	0	2	2	1	1	1	2	2	2	1	2	1	2	2	1	2	2	2	2	2	2	1	1	2	0	2	2	1	1	2	2	1	2	2	2	0	2	1	2	2	2	1	1	2	1	0	2	0	0	2	0	2	2	2	0	2	0	0	2	2	1	0	2	0	0	0	2	2	0	0	1	2	0	0	0	2	0	0	0	1	0	1	2	2	1	1	0	2	2	2	2	0	1	0	0	0	2	2	1	1	1	1	2	2	2	2	0	0	2	2	1	2	2	2	2	1	2	0	0	2	2	2	2	1	1	2	1	2	1	1	2	1	1	1	2	2	2	2	2	2	2	2	2	1	2	1	1	2	2	0	2	2	2	2	0	2	1	2	0	2	2	0	2	2	2	0	2	2	2	0	1	2	1	1	1	1	2	2	2	1	2	1	2	1	2	2	1	1	2	2	2	2	1	1	1	1	1	2	1	2	1	1	1	2	2	1	1	1	0	2	2	2	1	2	2	2	1	2	2	2	2	2	1	1	2	1	1	1	1	2	2	1	2	2	2	2	2	1	1	2	2	1	1	2	1	2	2	2	0	2	1	1	0	2	1	2	2	2	2	2	1	2	2	2	2	2	2	1	2	0	0	0	2	0	2	0	2	2	0	0	0	1	2	1	2	2	1	2	2	2	1	2	2	2	2	2	2	2	2	1	2	1	2	2	2	2	2	2	2	2	2	2	1	2	2	2	2	2	1	2	2	2	1	2	2	2	2	1	2	2	2	1	2	0	2	0	0	2	2	2	1	2	2	2	2	2	0	2	2	2	2	2	2	1	2	1	2	0	2	2	2	2	2	0	2	2	2	2	2	2	2	2	0	0	0	2	2	2	0	2	2	0	2	2	2	2	2	0	2	2	2	2	2	2	0	2	2	1	1	1	1	1	2	2	2	2	1	1	1	2	1	2	2	2	2	1	2	1	2	1	1	1	2	1	1	2	2	2	1	2	1	1	1	2	1	1	2	1	2	1	1	1	1	2	1	1	2	1	2	1	1	2	2	2	1	1	1	1	1	2	1	2	1	2	1	1	1	1	1	1	2	1	1	1	2	2	2	1	2	2	1	1	2	2	2	2	1	1	1	2	1	2	2	2	1	1	2	1	1	1	1	2	2	1	1	1	2	2	2	2	2	1	1	2	1	1	1	1	2	1	1	2	1	1	1	2	2	2	1	2	2	2	1	1	1	1	2	1	1	1	2	1	2	1	1	2	1	2	1	2	1	2	1	1	1	1	1	1	1	1	2	1	2	2	1	2	2	1	1	1	1	1	1	1	1	1	0	1	2	1	2	0	0	1	1	1	1	1	2	2	2	1	2	2	1	2	1	2	1	0	2	1	1	2	1	2	1	2	2	2	1	1	2	1	1	2	2	1	1	0	1	1	1	2	1	1	2	2	1	1	1	2	2	1	2	0	2	2	1	2	1	2	1	1	1	1	1	2	2	1	2	1	1	2	1	2	1	2	2	1	1	1	2	1	0	2	2	2	2	2	1	1	2	0	2	1	2	1	1	1	2	1	0	2	2	0	0	2	2	2	2	0	0	2	1	1	1	2	1	0	0	0	2	2	2	2	2	2	2	0	2	1	2	1	2	1	2	1	0	0	0	0	0	2	1	2	1	2	2	2	2	2	1	2	2	2	1	2	1	2	0	1	1	1	2	1	2	1	1	1	1	0	0	2	1	2	1	2	1	2	2	2	2	2	1	2	2	0	2	2	1	1	2	2	1	2	2	2	2	2	2	1	2	2	2	0	2	2	0	1	2	2	0	2	2	2	2	1	2	1	2	2	2	2	2	2	1	2	2	2	1	1	1	2	2	1	1	2	2	2	1	2	1	1	2	2	1	2	1	1	2	1	1	2	1	1	1	1	1	1	1	2	1	2	2	2	1	2	2	1	2	2	2	0	2	1	1	2	2	1	1	1	2	2	2	2	1	2	1	2	2	2	1	0	0	1	2	2	1	1	1	2	2	2	2	2	1	0	2	2	1	1	2	1	2	2	2	2	1	2	1	1	2	2	1	2	2	2	1	1	2	1	2	2	1	1	2	1	2	1	2	2	1	1	2	2	1	1	2	1	2	2	2	2	2	2	1	1	1	2	1	2	1	1	1	1	1	2	1	2	2	2	1	2	1	2	1	2	1	1	2	0	2	1	2	1	2	1	1	1	1	2	2	1	2	1	1	1	2	1	2	1	1	1	1	2	2	2	2	2	2	1	2	2	2	2	2	2	0	0	2	2	2	2	2	1	1	1	1	2	2	2	2	0	2	1	1	1	2	1	2	2	2	2	2	1	1	1	2	2	1	2	1	1	1	1	1	2	1	2	1	1	2	1	1	2	1	2	2	2	1	2	2	2	2	1	0	1	2	1	2	2	1	2	1	2	1	2	1	1	2	1	2	2	2	1	1	1	1	1	2	2	1	1	1	0	2	2	1	2	2	0	1	2	2	2	0	2	2	1	1	1	2	2	1	1	1	1	1	2	2	2	1	2	1	1	2	1	1	2	1	2	1	2	2	1	2	2	2	2	2	1	1	2	2	1	2	1	2	1	2	1	2	1	2	1	2	2	2	2	2	1	2	2	1	2	0	0	0	2	2	2	1	2	1	1	2	2	1	1	1	0	2	1	2	1	2	2	2	1	2	2	1	2	2	1	1	2	1	2	1	1	1	1	2	1	2	2	2	1	1	2	2	2	2	2	2	2	2	2	2	1	2	1	2	2	0	1	1	1	2	2	1	2	2	1	1	0	2	2	1	2	1	1	2	1	2	1	2	1	1	2	1	1	2	1	2	1	2	2	1	1	1	2	1	1	1	2	1	1	2	2	2	1	2	2	1	1	2	1	2	1	1	2	2	2	1	1	2	1	2	1	1	2	2	2	2	2	1	0	1	0	2	1	2	1	0	2	2	2	1	2	2	1	1	1	1	1	2	1	1	2	2	1	2	1	2	1	1	2	1	1	1	1	1	2	1	1	2	1	2	1	1	1	2	1	2	1	1	2	1	1	1	1	2	2	2	1	2	2	1	2	1	2	1	2	2	2	2	2	1	2	2	1	1	1	1	1	0	2	2	2	1	2	2	1	1	1	1	2	1	1	2	2	2	2	2	2	2	2	1	2	2	2	2	2	2	1	0	2	1	1	2	2	2	2	2	1	2	2	2	2	2	2	2	1	2	2	0	1	1	2	2	2	1	0	1	2	2	1	1	0	2	2	1	2	2	1	2	2	1	2	2	0	1	2	1	2	0	2	1	2	2	2	2	2	0	2	2	0	1	1	2	1	2	2	2	2	0	0	0	2	1	2	2	2	2	2	2	2	0	2	0	0	2	2	2	2	2	2	2	2	2	2	2	2	2	2	2	2	2	1	2	2	2	2	2	1	2	2	2	2	1	1	1	0	1	1	1	1	2	2	2	1	2	2	2	2	1	2	2	1	1	2	2	2	2	1	2	2	1	2	0	2	1	2	2	2	1	2	2	2	2	1	1	1	2	2	2	2	1	2	1	1	1	1	1	1	2	2	2	1	2	1	2	2	2	2	2	1	2	1	2	1	1	2	2	2	1	1	2	1	2	1	1	1	1	2	1	1	2	1	1	1	1	1	1	2	1	1	1	1	1	1	2	2	0	0	2	2	2	2	2	0	2	2	2	1	2	2	1	2	1	1	1	2	2	1	2	2	2	2	2	0	2	1	2	2	2	1	2	2	1	2	1	2	2	1	2	2	2	1	2	2	1	2	1	1	2	2	1	0	1	0	1	2	1	2	2	1	1	2	2	2	1	2	1	2	2	1	2	2	2	1	1	1	1	2	1	2	0	2	1	2	2	2	0	2	2	2	1	1	1	2	1	2	1	2	1	2	2	1	1	1	1	1	2	2	2	1	0	2	1	2	2	2	2	2	2	2	2	2	2	2	1	2	2	1	1	1	2	1	2	1	1	1	2	1	1	2	2	1	2	1	1	2	1	1	1	1	1	2	2	1	2	1	2	2	2	0	0	2	2	1	1	2	2	2	1	0	2	2	2	2	2	2	2	0	1	0	0	2	0	2	0	0	0	2	2	1	2	2	2	2	0	0	0	0	2	2	2	2	0	1	2	2	2	0	2	2	2	1	0	2	2	2	2	2	0	2	2	0	2	0	2	0	0	2	0	1	2	1	0	0	2	2	0	0	1	2	2	0	0	1	1	0	2	2	2	0	0	2	1	2	0	2	0	0	2	0	0	2	0	1	1	2	1	2	1	2	1	1	1	1	1	1	2	1	1	2	1	2	1	1	2	2	1	1	2	1	2	2	2	1	1	2	2	1	2	1	2	2	2	0	0	1	2	2	2	1	2	1	1	1	2	1	1	1	1	1	1	2	1	2	2	1	2	0	1	2	2	0	2	2	0	0	2	0	2	0	0	0	2	2	0	0	0	2	2	0	2	0	2	2	0	0	2	0	2	2	2	2	0	2	2	2	2	2	2	2	2	2	2	2	2	2	0	2	2	2	2	2	0	0	2	2	2	2	2	2	2	2	2	2	2	0	2	2	2	0	0	2	0	2	2	2	2	2	2	0	2	2	2	2	2	0	2	2	2	0	0	2	2	2	2	2	0	2	2	2	2	0	2	2	2	2	0	2	2	2	2	2	2	2	2	2	0	2	2	0	2	2	2	2	0	2	2	0	2	0	2	2	2	2	0	0	2	2	2	0	0	0	2	2	0	2	1	0	0	0	0	0	2	0	2	2	0	0	2	2	2	2	2	0	2	2	2	0	0	0	2	2	2	0	2	0	2	2	0	2	2	2	2	2	0	2	2	2	2	2	2	2	0	0	2	2	2	0	2	2	0	0	0	0	2	0	2	2	2	2	2	2	2	2	2	2	0	2	2	2	2	2	2	2	0	0	0	2	2	2	2	0	2	2	2	0	1	0	0	1	2	2	2	2	2	0	0	2	2	2	2	2	0	2	1	0	1	2	0	2	2	2	2	0	1	2	2	2	2	2	2	2	1	1	2	2	2	0	2	1	0	2	2	2	1	1	1	1	0	2	2	0	1	2	1	1	1	2	2	1	2	2	2	2	1	2	2	2	1	2	1	1	1	2	1	1	1	2	1	1	2	1	1	2	1	1	1	2	1	1	1	2	2	2	1	1	2	1	2	2	2	1	1	1	2	1	2	2	2	2	0	2	0	1	1	1	2	0	2	0	0	2	2	1	2	1	1	2	2	2	0	2	0	2	0	2	2	0	2	0	2	0	2	2	2	0	0	1	2	2	2	2	2	2	2	1	2	2	1	2	2	2	2	2	0	2	2	2	2	1	2	0	2	2	0	0	2	2	0	1	0	1	2	1	2	2	2	2	2	1	2	2	2	2	2	2	2	0	2	2	2	2	2	0	2	2	2	2	0	2	2	0	2	0	2	2	0	2	2	0	2	2	0	2	0	2	2	0	2	2	0	2	2	2	2	2	0	2	1	2	2	2	2	2	2	2	1	1	0	2	1	1	2	1	2	2	1	1	1	2	2	1	2	1	2	2	2	1	1	2	1	2	1	1	1	2	2	0	2	2	2	1	1	0	2	2	1	2	1	2	1	1	1	1	1	2	1	1	1	2	2	2	0	2	2	1	1	2	2	1	1	2	2	1	2	2	2	2	2	2	2	2	1	1	2	2	2	2	2	1	1	1	2	2	1	1	1	1	2	2	1	1	1	2	2	1	2	2	2	2	2	2	2	2	2	2	2	1	2	2	2	2	1	1	2	1	2	2	2	2	2	2	2	2	1	2	2	2	2	1	2	1	2	2	2	1	1	2	1	2	1	1	1	1	2	2	1	2	2	2	1	1	2	1	2	0	2	2	2	2	1	2	2	2	1	1	2	2	1	2	2	1	2	1	2	1	1	1	1	1	2	1	1	1	1	1	1	1	1	2	2	2	0	2	2	1	1	1	1	1	1	1	2	2	1	1	1	2	2	1	2	1	2	1	1	1	1	2	2	2	2	0	2	2	2	1	2	2	2	2	2	2	2	0	2	2	2	2	2	2	2	2	1	2	2	2	2	1	1	2	2	2	1	0	2	2	2	2	1	2	2	2	2	2	2	2	0	2	2	1	1	1	1	1	2	2	1	1	2	1	2	2	2	2	2	1	1	1	2	1	2	0	2	2	1	2	1	2	1	0	2	2	2	2	1	2	2	2	1	2	1	1	2	2	1	2	1	1	1	2	2	2	2	2	2	1	1	1	1	2	2	1	1	2	1	1	2	2	2	1	1	1	1	1	1	1	2	1	2	2	2	2	2	2	1	2	2	1	1	1	2	2	2	1	1	1	2	1	2	2	1	2	2	2	1	2	1	2	2	1	1	1	2	0	2	2	1	2	2	2	1	2	2	2	2	2	2	2	2	2	2	2	1	2	2	1	2	1	2	1	2	2	2	2	2	1	0	1	1	1	2	2	2	0	0	2	1	1	2	1	2	2	0	1	2	2	2	2	2	2	2	2	2	2	2	2	2	0	2	1	0	0	2	2	0	2	1	1	1	2	0	2	2	2	2	0	2	2	2	2	1	1	2	2	2	2	2	2	2	2	2	0	2	1	2	2	2	2	2	0	2	1	2	0	2	2	2	1	2	1	1	2	0	2	1	2	2	1	1	1	2	2	2	1	2	1	2	2	1	2	1	1	2	1	2	1	2	2	1	2	2	1	1	1	1	1	2	1	1	2	2	1	1	2	2	2	2	2	0	2	0	2	2	2	2	2	2	2	2	2	2	0	2	2	2	2	2	2	2	2	2	2	0	2	2	0	0	2	2	0	2	2	2	2	2	2	2	0	2	2	2	0	2	2	2	0	2	2	2	2	2	0	2	2	2	2	2	2	2	2	2	2	2	0	2	2	0	2	2	2	2	2	2	0	0	2	2	1	2	2	2	2	2	2	1	1	1	1	1	2	1	1	1	0	2	2	1	2	1	2	1	2	2	2	2	2	1	2	1	2	2	2	2	1	2	2	2	1	2	2	1	2	2	2	2	2	2	2	1	1	1	1	1	2	2	2	1	2	2	2	0	2	0	1	2	2	2	2	2	2	2	2	1	2	2	0	1	0	2	0	0	0	1	2	0	1	0	2	2	2	2	1	1	2	1	2	2	1	1	2	1	0	2	1	2	0	0	2	2	2	1	1	2	1	2	2	0	1	2	1	2	1	1	2	2	1	2	1	2	1	0	2	0	2	0	2	2	2	2	2	2	1	0	2	2	1	2	0	1	2	2	1	2	2	1	2	1	1	2	2	1	1	1	2	2	2	2	1	1	2	2	2	2	2	1	1	1	2	1	1	2	1	1	1	2	1	1	1	2	1	2	2	2	1	1	1	1	1	2	1	1	1	1	2	1	2	2	1	1	2	1	1	2	1	2	1	1	2	2	1	1	1	1	1	0	1	1	1	1	2	1	2	1	1	1	2	2	1	2	1	1	1	1	1	1	1	1	2	2	2	1	2	2	1	1	1	2	1	1	2	2	1	1	2	1	1	1	1	1	1	1	1	1	1	1	2	1	2	2	2	1	2	2	2	1	1	1	2	1	1	1	1	1	1	1	1	1	1	1	1	1	2	1	1	2	1	1	1	1	2	1	1	2	2	1	2	1	1	1	2	1	2	1	2	1	1	1	2	2	1	2	1	1	2	2	1	1	1	2	2	0	2	2	2	1	1	2	2	2	1	2	0	2	1	2	1	1	1	2	1	2	1	2	2	2	1	2	2	2	2	2	2	2	1	1	1	1	2	1	2	2	2	2	2	1	2	1	2	2	1	1	1	1	1	1	1	1	1	1	1	0	1	2	0	0	0	0	2	2	2	2	0	2	2	0	2	2	0	2	0	0	0	0	2	2	0	2	0	2	2	0	2	2	1	0	2	2	2	2	0	0	2	2	0	2	0	2	2	2	0	2	0	2	2	2	2	2	0	2	2	2	2	0	2	2	2	2	0	0	2	2	0	2	0	2	2	2	0	2	2	2	2	2	2	0	2	2	2	1	2	1	1	1	1	2	2	1	2	1	2	2	1	1	1	1	1	1	1	1	2	2	2	2	0	2	2	2	2	2	0	0	2	0	2	2	2	2	2	2	2	1	2	2	1	1	2	2	2	2	1	1	1	2	1	2	1	1	2	2	2	1	2	1	1	2	1	2	2	2	1	2	0	2	2	2	1	1	1	1	1	2	1	1	1	2	1	1	0	2	2	2	1	2	1	2	2	2	1	1	1	2	2	2	1	2	2	2	2	2	1	2	2	2	1	2	2	1	2	2	1	2	2	1	1	2	2	2	2	1	1	2	1	2	2	2	1	2	2	2	2	2	2	1	1	0	1	1	0	2	2	1	2	2	2	2	1	0	2	2	2	2	0	0	2	2	2	2	2	0	2	2	0	0	0	2	0	0	2	2	0	2	2	1	1	2	2	2	2	1	1	2	2	0	0	2	1	0	1	2	1	1	1	1	1	1	1	1	2	1	2	2	1	1	1	1	1	1	2	2	2	1	1	2	1	1	2	2	2	1	1	2	1	1	2	1	1	1	1	2	2	1	2	2	1	1	1	1	2	1	2	2	2	2	2	1	1	2	1	1	1	2	2	2	1	1	2	1	1	2	1	1	2	1	2	1	2	1	1	2	2	2	2	2	1	0	1	1	2	1	2	1	2	2	2	1	2	2	2	2	2	2	2	2	1	2	2	0	2	2	2	2	2	2	2	2	1	0	2	1	1	1	2	2	2	2	2	1	2	2	1	1	1	2	2	1	1	2	1	1	2	2	1	1	1	1	1	1	2	2	1	1	2	2	2	2	1	2	1	1	1	2	2	1	1	2	1	1	1	2	1	1	2	2	1	2	1	2	2	2	1	1	1	2	1	1	1	2	1	2	2	1	2	1	0	2	2	2	2	2	0	2	2	2	2	2	2	1	2	1	1	2	2	1	2	2	2	1	2	1	1	2	1	0	2	1	2	1	2	2	1	0	2	2	2	2	2	1	1	1	2	1	1	2	2	2	1	2	1	1	0	2	1	2	1	1	2	1	1	2	2	2	1	2	1	1	1	1	1	1	2	2	1	2	1	2	1	1	2	2	2	1	1	1	2	2	1	2	1	2	2	1	1	1	1	1	0	2	0	0	1	2	2	1	0	0	2	2	2	1	2	2	2	2	1	1	2	2	0	0	1	2	0	0	2	2	2	2	1	2	2	0	1	2	1	1	2	2	1	2	0	0	2	2	0	2	1	2	1	1	0	0	2	2	0	0	2	0	2	1	1	1	2	1	1	1	1	1	1	1	1	2	2	1	2	2	1	2	2	2	1	2	2	1	1	2	1	2	1	2	1	1	2	0	1	1	1	1	1	2	1	2	2	1	1	1	2	1	1	2	2	1	2	1	1	1	1	1	1	1	1	1	0	2	2	1	2	0	2	2	2	0	0	2	0	0	0	0	0	0	0	0	2	0	0	0	0	0	2	0	2	0	2	2	2	0	0	2	2	0	2	0	2	0	2	1	2	2	1	0	0	2	2	2	2	2	0	0	0	0	2	0	2	2	2	0	1	1	0	1	2	0	2	1	2	1	2	0	1	0	2	2	2	0	0	2	2	2	2	2	1	0	1	2	2	0	2	2	1	2	1	2	1	2	2	2	1	2	2	2	1	2	1	1	1	2	1	2	1	2	2	1	2	1	1	2	2	1	0	1	1	2	2	2	2	1	2	2	2	2	1	2	2	1	2	2	2	1	2	1	2	2	1	2	2	1	1	1	1	2	0	2	2	1	1	2	1	2	1	1	0	2	2	1	1	2	2	1	2	1	1	1	0	2	2	1	1	2	2	0	1	1	1	2	2	1	2	1	2	1	1	1	0	2	2	1	2	1	1	2	1	2	1	2	2	2	2	0	2	1	2	1	1	2	2	1	1	2	2	1	2	0	1	0	1	1	1	1	2	0	2	2	1	1	1	1	0	1	2	1	2	1	2	1	2	1	2	1	1	1	1	1	1	1	2	2	1	2	1	2	2	1	1	1	1	2	1	1	2	2	1	1	2	1	0	1	2	1	1	2	0	2	1	0	0	2	0	2	2	1	1	1	2	2	1	0	1	2	0	1	2	0	2	2	2	2	0	1	0	1	1	1	2	0	2	2	1	2	1	1	1	2	1	1	1	2	2	2	2	1	2	0	2	2	2	0	2	2	2	1	1	1	2	2	2	2	0	1	0	1	0	2	2	0	1	0	2	2	1	2	0	1	0	2	2	2	0	2	2	1	0	0	2	0	0	2	0	0	2	1	0	0	1	1	0	2	2	0	0	2	1	0	2	0	0	0	2	2	0	2	0	0	2	2	2	0	2	2	2	0	0	0	0	2	1	2	2	2	1	0	1	0	2	1	0	0	1	0	2	1	0	0	2	2	1	1	0	0	2	2	2	2	1	0	2	2	0	0	0	0	1	2	1	2	2	0	2	2	2	2	2	2	2	2	1	0	0	2	1	2	0	1	0	0	2	2	2	1	0	0	1	0	1	2	0	1	2	1	2	0	2	1	1	0	2	2	2	0	1	2	0	1	1	1	1	1	2	1	2	2	2	2	2	2	0	2	2	0	0	2	0	0	2	0	0	2	0	0	2	0	0	1	0	0	2	2	2	0	2	1	2	2	0	2	0	2	2	0	1	1	1	2	1	0	1	2	2	2	2	2	0	2	1	1	2	0	1	0	2	2	0	1	2	2	0	2	2	1	1	2	0	2	0	0	2	2	0	0	1	1	2	1	2	2	2	1	2	2	2	2	2	2	1	1	1	1	1	2	1	1	1	1	1	1	2	2	2	1	2	2	1	2	1	2	2	2	1	2	2	2	2	2	1	0	2	1	0	2	0	0	2	2	0	2	2	0	0	2	2	2	2	2	2	2	2	0	2	2	2	2	2	2	0	2	2	2	0	2	2	2	0	2	2	0	2	2	1	2	2	2	2	2	1	2	1	2	1	1	1	1	1	2	0	2	0	2	2	2	2	2	2	2	2	2	0	2	2	1	2	2	1	0	0	1	0	0	1	0	1	2	1	1	0	2	2	2	0	2	0	2	1	1	2	2	1	2	1	1	2	1	1	2	1	1	2	1	2	2	2	2	2	2	2	2	2	2	2	2	2	2	2	2	2	2	2	2	0	2	2	2	2	2	2	2	2	2	2	2	2	2	0	2	2	2	0	2	0	0	2	2	2	2	2	2	0	2	0	2	2	2	2	2	0	2	0	2	2	2	2	2	1	2	1	2	1	1	1	1	1	1	1	1	2	2	1	1	2	1	2	2	0	0	1	2	2	2	2	2	2	1	1	1	2	2	2	1	1	2	2	2	2	2	2	2	2	2	2	2	2	2	2	2	2	2	2	2	2	2	0	2	1	2	2	2	2	2	2	2	2	2	2	1	2	2	2	2	2	2	1	1	0	2	2	2	2	2	2	2	2	2	2	2	2	2	2	2	2	2	2	2	2	2	2	2	2	0	2	2	2	2	2	2	2	0	2	0	2	2	2	2	2	2	2	2	2	2	2	2	2	2	2	2	2	2	0	2	2	0	2	2	2	2	2	2	1	1	1	2	1	1	2	1	1	2	1	2	2	2	2	2	0	2	2	2	2	2	2	1	2	2	2	1	0	0	1	1	2	2	1	2	1	2	2	2	0	0	2	2	1	2	2	2	0	2	2	2	2	2	0	2	2	2	2	2	1	1	2	1	2	2	2	1	1	2	2	2	0	0	1	2	0	0	0	2	0	0	1	2	2	2	2	2	1	2	0	2	1	2	1	1	2	1	2	1	1	2	2	2	0	1	1	0	1	2	2	2	0	2	1	2	0	2	0	2	2	2	2	2	0	0	0	1	2	1	2	2	2	1	1	2	1	2	2	2	1	1	1	1	2	2	1	1	1	2	2	2	1	1	2	1	2	1	2	2	2	1	2	1	2	1	1	1	1	2	0	2	1	1	1	2	1	1	1	2	0	2	2	1	1	1	2	1	2	1	1	2	1	2	2	2	1	1	1	2	2	1	1	1	2	2	1	2	2	1	1	1	2	2	2	0	0	0	2	1	1	2	2	1	2	1	1	1	1	1	2	1	1	1	2	1	1	2	1	1	2	1	1	2	2	2	2	1	2	2	2	1	2	1	2	2	2	1	2	1	2	1	2	2	2	2	1	2	2	2	1	2	2	1	2	1	2	2	2	2	2	2	2	2	0	2	2	2	2	1	2	1	1	2	2	2	2	1	2	1	1	1	1	1	2	1	1	1	2	2	1	2	2	1	2	1	1	1	1	1	2	1	0	1	1	1	1	2	1	2	1	1	1	2	1	1	2	1	1	2	1	2	2	2	1	2	2	2	1	2	2	2	2	1	1	2	2	2	2	2	2	2	1	0	1	2	2	2	2	2	0	2	2	2	1	0	0	2	2	2	2	1	1	2	2	2	2	1	2	2	1	2	2	2	2	2	0	2	2	2	2	1	1	2	1	1	1	2	2	2	2	2	2	1	1	2	1	2	1	1	1	0	0	2	2	2	1	1	2	2	1	2	1	1	2	1	1	2	2	1	1	2	2	1	1	1	2	2	1	0	1	2	0	2	1	2	1	0	1	1	2	1	1	1	2	1	1	2	2	1	1	1	2	2	2	2	1	1	1	2	2	2	2	1	2	0	1	1	1	2	2	2	2	2	2	2	1	2	1	2	2	1	2	2	2	2	1	2	2	2	1	2	2	2	2	1	1	2	2	1	0	2	2	1	2	2	2	2	1	0	1	1	2	1	2	1	2	1	2	2	2	2	1	2	2	1	2	2	1	2	1	2	1	1	0	1	2	2	1	2	2	1	1	1	1	2	2	1	2	2	2	2	2	2	2	0	2	0	2	1	2	2	2	2	2	2	2	2	2	2	1	2	2	2	0	1	2	1	2	2	2	2	2	1	2	2	2	2	1	2	2	2	1	2	2	2	2	1	2	2	2	2	1	0	0	2	1	1	2	2	1	2	1	1	2	2	1	2	1	0	1	2	2	1	2	1	2	0	2	0	2	1	2	1	2	1	2	2	2	2	1	2	0	2	2	2	2	2	1	0	1	2	2	2	2	2	2	2	0	2	1	2	2	1	1	2	1	1	1	1	1	2	1	1	0	2	2	1	2	2	2	2	1	2	2	2	2	2	2	2	2	2	2	2	2	2	2	2	1	2	1	1	1	2	1	1	2	2	2	2	2	0	2	0	2	2	1	2	0	2	2	2	2	2	2	2	2	2	2	2	2	2	2	2	0	1	2	2	2	2	2	2	2	2	2	2	2	0	2	2	2	2	0	2	2	2	2	2	2	2	2	2	2	0	1	2	2	2	1	2	2	2	0	0	0	2	2	2	2	2	2	1	1	2	2	2	2	2	2	1	1	2	2	2	2	2	2	2	1	2	2	0	2	2	0	2	2	2	2	1	2	2	2	1	2	2	2	2	2	2	2	1	1	0	2	0	2	2	2	2	2	2	2	2	0	2	2	1	2	2	1	2	2	2	2	2	2	2	1	2	1	1	2	2	2	2	2	1	2	1	1	2	2	2	2	2	2	1	2	1	2	2	1	2	1	2	2	1	1	1	2	2	2	2	2	1	2	2	2	0	2	0	1	1	2	2	0	2	2	2	2	1	0	0	0	0	2	0	2	2	0	2	2	2	1	2	2	2	2	2
Antonovka_Obyknovennaja	2	0	2	0	2	0	2	2	2	2	2	2	2	2	2	0	0	2	2	2	2	2	2	1	1	2	0	2	2	2	2	2	2	2	2	2	1	2	2	2	2	2	1	2	2	1	2	1	0	1	2	1	1	1	2	1	2	2	2	2	0	2	0	2	2	2	0	0	0	2	1	1	0	2	2	2	2	2	1	2	2	1	2	2	2	2	1	1	2	2	1	2	1	1	1	1	2	2	1	2	2	0	1	2	2	2	0	1	2	2	1	2	1	2	2	2	1	2	2	2	1	2	2	1	2	2	2	1	2	1	1	2	2	2	1	1	2	1	2	2	2	2	1	0	2	2	2	2	2	0	2	2	2	2	2	2	1	2	1	2	1	2	1	1	2	1	1	1	2	1	2	2	1	1	2	1	1	2	2	1	1	0	2	2	2	0	2	1	2	2	2	2	2	2	1	1	2	2	1	2	1	1	0	1	2	1	2	2	2	1	1	1	1	1	1	2	2	2	2	2	2	2	2	2	2	0	2	2	0	0	2	1	1	1	1	1	2	1	1	1	1	1	1	1	2	1	1	1	1	1	1	2	1	1	1	1	1	2	1	2	1	1	2	2	1	1	2	2	2	1	2	1	2	1	0	0	1	0	1	2	0	1	2	1	1	2	2	0	2	0	1	2	2	2	2	2	0	2	2	1	2	1	2	2	1	0	0	2	2	0	2	0	1	2	2	0	0	0	0	2	0	2	0	1	1	0	2	0	1	2	1	2	0	2	2	0	0	2	2	0	2	2	2	0	2	2	0	2	0	2	2	0	0	0	2	2	2	2	2	2	2	2	2	0	2	2	2	2	2	1	2	0	1	2	2	2	2	2	2	1	1	1	2	2	2	1	1	2	2	1	2	1	1	2	2	2	1	2	2	1	2	2	1	2	2	2	1	2	2	1	1	2	1	1	1	1	2	2	1	1	2	2	2	2	2	2	2	1	2	2	2	2	1	1	1	1	2	2	2	2	1	1	0	1	1	1	1	2	2	1	2	1	1	1	1	2	1	2	2	1	2	2	2	2	2	1	0	1	1	1	1	1	2	2	1	1	1	2	1	1	1	1	2	1	2	1	1	1	2	1	2	2	1	2	2	1	2	1	1	1	2	1	2	1	2	2	1	0	2	0	2	1	1	2	1	2	2	2	1	2	1	2	2	2	1	2	1	1	2	1	1	2	1	1	1	2	1	2	2	1	2	1	2	2	1	2	2	0	2	2	1	1	0	2	2	1	1	2	1	1	2	1	1	1	2	1	2	2	1	1	1	1	2	1	1	1	1	1	2	2	1	1	2	2	1	1	1	1	2	2	2	0	2	1	1	1	2	2	2	2	2	2	2	1	2	1	2	0	0	0	0	0	0	2	1	1	1	1	1	2	1	2	2	2	2	1	2	1	1	2	1	0	1	2	1	0	0	1	1	2	1	1	2	0	2	1	2	1	0	1	1	0	2	2	2	1	1	1	1	2	2	1	1	1	2	2	1	1	1	1	1	1	1	1	1	1	2	2	1	1	1	2	1	1	2	1	1	2	2	2	1	0	1	0	0	1	1	1	2	1	1	2	2	2	1	0	2	1	1	1	0	2	1	1	2	1	1	2	2	1	1	2	2	1	1	1	2	2	1	1	1	2	0	1	2	2	1	1	2	2	1	2	2	1	2	1	2	2	2	2	2	1	2	1	1	2	2	2	1	1	1	2	1	1	2	2	1	2	2	2	1	1	2	1	1	2	2	2	0	2	2	1	2	2	1	2	1	1	2	2	2	2	2	2	2	1	2	1	2	1	2	1	1	1	2	2	2	2	2	2	2	2	2	2	2	2	2	1	2	2	0	2	1	2	1	2	1	1	2	2	2	2	2	1	2	2	2	2	2	2	2	0	1	1	2	1	2	2	1	1	1	1	1	2	2	1	1	1	2	1	2	2	2	2	1	2	2	2	2	1	2	1	1	2	2	2	2	2	1	2	2	2	2	2	1	1	2	1	1	1	2	2	2	2	2	2	2	2	2	2	2	2	2	2	2	2	2	1	2	2	2	2	1	2	1	2	1	2	0	2	2	2	2	2	1	0	2	2	2	2	2	2	2	2	2	1	1	2	1	2	1	2	2	1	1	2	1	1	2	2	2	2	2	2	2	2	2	2	2	1	2	2	2	1	0	2	2	2	1	1	2	2	0	2	1	1	1	2	1	1	2	2	2	2	0	0	0	0	2	2	0	0	2	2	1	1	2	1	1	2	2	2	2	2	2	1	2	2	2	2	2	2	2	0	2	2	2	2	2	1	1	2	2	1	2	2	1	1	1	2	1	2	2	1	1	1	2	1	1	2	2	2	2	2	0	2	2	2	2	2	2	2	1	1	2	0	0	1	2	2	1	2	0	2	2	2	0	2	2	1	2	2	2	2	1	2	2	2	2	2	2	0	0	2	0	2	2	0	2	2	2	0	2	0	0	2	2	1	1	2	2	1	2	2	1	2	1	2	0	1	1	2	1	2	1	1	2	0	2	0	0	2	0	2	0	2	2	2	2	2	2	0	2	1	2	2	2	2	2	2	2	2	2	2	2	2	2	1	2	1	2	1	2	2	2	2	1	2	1	2	2	2	2	1	2	2	1	1	2	2	2	2	2	1	2	0	2	1	2	2	2	2	2	2	2	2	0	2	2	2	2	2	1	1	2	2	0	0	1	1	1	2	1	2	2	1	2	2	2	1	1	1	2	2	2	1	2	1	1	1	2	2	2	2	1	2	1	0	0	0	2	2	0	0	0	0	1	1	2	1	0	2	0	2	2	2	2	1	2	2	2	2	2	2	2	1	2	0	2	0	2	2	2	2	1	1	1	2	2	2	1	2	2	1	2	2	2	0	1	2	2	2	2	0	2	2	1	2	2	2	2	1	2	2	2	2	2	2	2	2	2	2	1	2	2	0	1	2	1	1	2	0	1	1	1	2	2	2	2	2	1	2	2	1	1	2	0	2	1	2	1	2	2	2	2	2	2	0	2	2	2	0	2	1	2	2	0	2	2	1	1	1	1	1	2	1	2	1	1	1	1	2	2	0	2	2	0	2	2	2	2	2	2	2	2	2	2	0	2	0	2	2	2	2	2	2	2	2	2	2	2	2	2	2	1	2	2	2	2	0	1	1	2	2	2	2	2	1	1	1	2	2	1	2	2	2	1	2	2	2	1	2	2	2	2	2	2	1	2	1	2	2	2	2	2	2	2	2	2	2	2	2	2	2	0	1	1	2	2	2	1	2	2	0	0	1	2	2	2	1	2	1	1	1	2	1	0	0	0	2	1	1	1	2	2	1	2	1	2	1	1	1	2	2	1	2	1	1	1	2	2	1	1	1	2	2	2	2	2	2	2	1	1	2	1	2	2	2	2	1	2	1	2	2	2	1	2	1	1	2	1	2	2	2	2	1	2	1	2	2	2	2	1	2	2	2	1	2	2	2	2	2	2	2	2	2	2	2	0	2	2	2	2	2	2	2	2	2	2	2	2	1	2	2	2	2	2	2	1	2	2	2	1	2	1	1	2	2	2	2	2	2	2	0	2	2	2	2	2	1	1	1	2	2	2	2	2	2	1	1	1	1	2	2	2	2	2	1	2	0	2	2	1	0	2	2	0	1	2	0	1	0	2	2	2	2	2	2	2	1	1	1	0	2	1	0	1	2	0	2	2	2	1	2	0	2	0	1	2	1	1	2	1	0	1	2	2	0	2	2	1	2	2	2	1	1	2	2	1	0	2	2	2	1	1	2	1	2	1	1	1	1	0	2	1	0	2	2	2	2	2	0	2	0	2	2	0	2	2	1	2	2	2	1	0	2	2	1	1	0	0	2	0	2	0	2	2	0	0	2	0	2	0	2	2	2	2	2	2	0	2	0	2	2	2	2	0	0	0	0	2	2	2	2	0	2	2	2	2	2	2	2	2	2	0	0	2	2	0	2	2	0	2	2	0	2	2	0	2	0	2	2	2	0	2	2	0	2	2	2	2	0	2	2	2	2	1	1	2	1	2	2	2	2	2	2	2	2	2	2	2	1	1	2	2	2	1	2	1	2	1	2	2	2	2	2	1	2	2	1	1	1	2	1	1	0	2	2	2	0	2	2	0	2	2	2	2	2	2	2	2	2	2	0	0	2	2	0	2	2	0	2	2	2	2	2	2	2	2	2	0	0	0	2	2	0	0	2	2	2	2	2	2	2	2	2	0	2	2	0	2	2	2	2	2	2	2	2	2	2	2	2	2	2	2	0	2	2	2	2	2	0	2	0	0	0	0	2	0	0	2	1	1	0	1	2	0	0	0	2	0	2	0	2	2	2	1	2	0	2	0	0	2	2	2	0	2	2	0	1	2	0	1	2	2	2	1	0	1	2	1	1	2	1	1	0	2	2	2	2	2	2	0	2	2	1	1	1	2	1	2	2	0	1	2	2	0	2	2	2	0	2	1	2	2	0	2	2	2	2	2	2	1	2	2	1	0	1	2	2	2	2	1	1	2	2	0	2	1	0	0	0	1	2	0	2	2	1	2	2	1	1	1	0	1	2	2	1	1	1	2	2	1	2	2	2	1	2	2	0	2	2	2	2	2	2	2	2	2	0	2	2	2	0	2	2	2	2	1	2	0	0	2	0	2	2	2	2	2	2	0	2	0	1	2	2	1	2	2	2	2	2	0	2	2	0	2	0	2	2	0	2	2	2	2	2	2	0	2	0	0	2	2	2	2	2	2	2	2	2	0	2	2	2	2	2	2	2	2	0	2	2	0	1	0	2	1	1	2	0	1	2	0	1	2	1	2	0	2	2	1	2	1	1	2	2	2	2	1	2	1	2	0	0	2	0	0	0	1	2	1	1	1	1	2	2	1	2	2	1	2	1	1	2	1	1	2	2	2	2	1	1	2	1	1	2	1	2	1	1	1	2	2	1	2	2	1	1	2	1	2	1	1	1	1	2	2	2	2	1	2	2	2	2	2	1	1	1	2	1	1	0	2	1	2	1	2	2	2	1	2	2	2	2	1	2	1	2	2	2	2	2	2	1	1	2	1	2	1	0	1	2	2	2	1	2	2	2	2	1	2	1	2	2	0	2	2	2	1	1	1	2	2	1	1	2	2	2	2	2	2	2	2	2	2	2	2	1	2	1	2	1	2	2	2	2	2	2	2	2	2	2	1	2	2	2	1	2	2	2	1	2	2	2	2	2	1	2	0	2	2	1	2	2	1	2	2	1	1	2	1	2	1	1	2	1	1	1	2	2	1	2	1	1	2	2	1	2	1	2	2	1	2	1	2	2	1	2	1	2	2	1	2	2	1	1	1	0	1	2	1	1	2	1	2	2	2	2	2	2	2	2	0	2	2	2	0	1	2	1	2	0	2	0	2	2	2	2	1	2	2	0	0	2	2	2	0	0	2	0	2	2	2	2	0	1	0	0	2	2	0	1	1	2	1	2	0	1	1	2	2	2	0	1	0	2	2	0	2	1	1	2	2	2	2	2	0	2	2	1	2	2	2	1	2	1	0	0	2	2	2	0	0	0	1	1	2	1	1	2	1	0	0	2	2	0	0	2	2	2	2	0	2	2	2	2	2	2	0	0	2	0	0	2	0	2	0	2	0	2	0	0	1	2	1	0	2	2	2	0	2	1	1	1	0	2	1	2	2	2	0	2	0	2	2	0	0	0	2	2	0	0	2	2	0	2	0	1	1	1	1	1	2	1	1	2	1	1	2	1	2	1	2	1	1	0	1	2	2	0	2	1	1	1	2	2	2	2	2	1	0	0	1	2	0	2	2	2	2	0	1	2	0	0	2	1	2	2	2	2	2	0	0	1	2	2	0	0	2	2	1	1	1	2	1	2	2	0	0	2	1	1	1	2	1	2	1	2	1	0	1	2	2	2	1	2	2	2	2	2	0	2	2	2	1	2	1	2	0	2	2	2	2	2	1	2	1	1	1	1	0	2	2	2	1	2	1	2	1	2	1	0	0	1	1	2	2	1	1	2	2	2	2	2	2	2	2	1	1	2	1	2	1	0	1	2	2	0	2	2	1	2	1	0	2	2	0	2	2	2	1	1	0	2	2	2	0	0	2	2	2	2	1	2	1	1	2	2	0	1	2	2	1	2	1	1	2	2	1	2	0	2	2	0	1	1	2	1	1	1	2	2	2	0	0	2	2	1	2	2	0	0	2	2	2	2	1	2	2	2	2	2	2	2	2	1	0	2	2	1	0	1	2	1	2	1	1	2	1	2	2	1	2	2	2	2	2	2	1	0	1	1	2	2	1	1	2	2	1	1	1	2	1	2	2	0	2	2	1	2	2	1	0	1	1	1	1	2	1	2	1	1	0	1	2	2	1	1	2	1	0	1	2	2	1	2	2	1	2	0	2	2	0	1	1	2	2	1	2	2	2	2	2	2	1	2	1	2	2	2	2	2	2	2	2	2	2	2	2	1	1	2	1	2	2	1	1	1	1	2	2	2	2	2	2	2	2	2	2	1	2	1	2	2	2	2	2	2	2	2	2	2	0	0	2	2	2	2	2	2	2	2	1	2	2	1	0	2	2	1	1	1	2	2	2	2	1	0	2	2	2	2	2	1	0	0	0	2	2	2	1	1	1	1	2	2	2	2	2	2	0	1	2	2	2	2	2	2	2	1	2	1	2	2	2	2	1	1	1	1	1	2	1	1	1	2	2	2	0	2	2	2	2	0	0	2	1	1	1	2	2	2	2	0	1	2	2	1	2	2	2	0	1	2	0	0	0	0	0	0	1	0	1	1	1	1	0	0	1	0	0	0	0	0	0	0	1	2	0	0	2	1	0	2	0	0	1	1	2	2	1	2	0	2	1	2	1	2	1	1	2	0	1	0	2	0	1	1	1	2	0	2	0	0	2	0	1	2	1	0	0	0	2	1	1	2	0	0	1	1	0	2	1	1	2	1	2	1	1	2	1	1	2	0	2	1	0	2	0	0	1	1	2	0	0	2	2	1	2	1	2	0	0	0	0	2	0	0	2	1	2	1	0	0	1	2	1	2	1	0	1	2	1	1	1	2	1	1	1	1	1	1	1	2	1	2	2	1	1	2	0	1	2	1	0	2	2	1	2	1	2	1	1	2	2	2	1	1	0	1	1	1	1	2	1	2	1	1	2	2	1	1	1	1	1	1	2	1	1	1	1	2	2	1	1	1	1	1	1	2	1	2	1	2	2	2	1	2	1	2	2	1	2	1	1	2	1	1	1	1	1	1	2	1	1	2	1	1	2	1	1	1	1	1	2	1	2	1	2	0	2	1	1	1	1	2	1	1	2	1	2	1	1	2	2	1	2	2	1	1	1	2	1	1	2	1	2	1	2	2	2	1	1	1	2	1	1	1	2	1	2	1	1	1	2	2	1	2	2	2	2	1	2	0	2	1	2	1	1	1	1	1	1	1	2	2	1	2	1	1	1	0	2	1	1	1	2	0	0	0	1	2	1	1	1	1	0	2	1	1	2	1	1	1	1	1	1	1	2	1	1	1	2	1	2	2	2	1	2	0	2	0	1	1	2	1	1	2	2	1	2	2	1	1	2	2	1	2	2	2	1	1	1	1	2	2	1	1	1	2	1	1	2	2	2	1	1	0	1	1	2	2	1	2	2	2	1	1	2	1	2	2	1	2	1	1	2	1	1	2	1	2	1	1	0	1	2	1	1	2	0	1	1	1	2	1	0	1	2	2	2	2	1	2	1	1	1	2	1	2	2	2	2	1	2	2	2	2	2	2	2	2	2	1	2	1	2	1	2	2	2	2	2	2	2	2	2	1	1	2	2	2	2	1	2	2	0	2	2	2	2	2	0	2	2	2	2	2	2	2	2	0	2	2	2	2	1	0	2	2	2	2	2	0	2	2	2	2	2	2	2	1	2	1	2	2	2	2	2	0	2	1	1	2	2	1	2	2	2	1	1	1	1	2	0	2	2	2	1	2	1	1	1	2	2	2	1	2	2	2	2	2	2	2	1	1	1	1	1	1	2	2	0	1	1	1	1	2	0	1	2	2	1	2	2	2	1	2	2	2	1	1	1	1	2	2	0	2	2	0	2	2	0	2	2	1	2	1	1	2	2	2	1	2	1	2	1	2	2	2	1	2	1	2	2	0	2	1	2	1	1	1	2	1	2	2	2	2	2	2	1	2	2	2	2	2	2	2	0	0	1	2	0	2	0	0	2	2	2	2	2	2	2	0	2	0	2	1	1	2	2	2	2	2	1	2	2	0	2	0	1	2	2	2	2	0	1	0	1	1	2	2	1	1	2	2	2	2	2	0	0	2	2	2	2	0	2	2	0	2	2	2	0	2	0	2	2	2	2	2	2	2	2	2	0	2	2	2	2	2	2	2	2	2	2	0	0	2	2	2	0	2	2	2	2	2	2	0	2	2	0	2	0	2	0	2	2	0	2	0	2	1	1	1	1	2	2	1	1	2	2	2	2	2	1	1	1	0	1	0	1	0	0	0	1	1	0	2	1	1	1	2	1	0	1	1	1	1	2	2	2	2	0	2	2	2	0	2	0	2	2	0	0	2	2	2	0	0	0	2	1	1	2	2	1	0	2	1	1	1	2	1	1	1	2	1	1	1	1	1	1	2	2	2	1	1	2	2	1	2	2	1	2	1	1	2	0	1	2	0	1	1	1	2	2	2	1	1	1	2	2	1	1	1	1	2	2	1	1	1	1	1	1	2	1	2	1	2	2	2	1	1	1	1	2	1	1	2	1	1	2	1	1	1	1	0	1	1	1	2	1	1	1	1	0	1	1	2	1	2	2	2	2	2	2	2	2	2	1	1	2	0	2	2	2	2	2	1	1	2	2	2	2	0	2	2	1	1	2	1	2	1	2	1	1	1	2	2	1	2	2	2	2	1	1	1	2	1	1	1	1	1	2	2	2	2	1	1	2	1	2	1	2	1	2	2	1	1	2	2	1	2	1	2	1	1	2	2	2	2	1	1	2	1	2	1	1	1	2	2	1	1	2	1	1	1	2	2	2	2	1	1	1	2	1	2	2	2	1	2	2	1	2	2	2	1	2	1	2	1	1	1	2	1	1	2	2	1	2	1	1	1	2	1	2	1	2	1	1	2	0	1	2	1	1	1	2	1	1	1	2	1	1	1	2	2	1	1	1	2	2	0	2	2	1	2	1	1	1	2	2	1	1	1	1	2	2	1	2	1	1	1	2	2	2	1	2	2	1	1	2	2	2	1	2	1	1	1	2	1	2	2	2	2	2	1	1	2	1	1	2	2	1	2	2	0	2	0	2	1	2	1	0	1	2	2	2	2	1	1	2	0	2	2	1	1	1	1	2	2	2	2	2	0	2	2	2	2	2	2	2	1	0	1	0	2	2	2	2	1	1	2	2	2	2	1	1	2	1	2	1	0	2	0	0	1	2	2	2	0	2	2	2	2	2	2	2	2	2	2	2	0	0	2	0	0	0	2	2	1	2	1	1	1	2	1	2	2	1	2	2	2	2	2	2	2	2	2	1	1	1	1	2	1	2	2	2	1	0	2	2	1	1	1	2	2	2	1	2	2	2	2	2	2	2	2	2	2	2	0	1	2	0	2	2	2	1	2	2	2	2	2	2	0	2	2	1	2	2	2	1	2	1	0	2	0	1	2	0	2	1	2	0	1	1	0	2	2	1	1	2	1	0	1	2	2	0	0	0	2	1	0	0	1	0	0	0	1	0	2	2	2	2	2	0	2	2	2	2	0	1	0	0	0	2	2	0	2	2	2	2	2	2	2	0	1	2	2	2	2	2	2	2	1	2	0	0	2	2	2	2	1	1	1	2	1	1	1	2	1	1	1	2	2	2	2	2	2	2	2	2	1	2	0	1	2	2	0	2	2	1	2	0	2	1	2	0	2	2	0	2	2	2	1	2	0	2	0	2	2	0	1	0	2	2	2	2	0	2	1	1	1	2	2	0	0	2	1	1	1	0	2	2	2	2	2	0	2	0	2	2	2	2	0	1	1	1	2	1	1	1	2	2	2	1	1	1	2	2	2	1	1	2	1	1	1	1	2	2	1	2	1	1	2	2	2	2	2	2	2	2	2	2	2	2	1	1	1	2	2	2	2	2	2	0	0	0	2	2	2	2	2	2	0	0	2	0	2	2	2	0	2	0	2	2	2	1	1	2	2	1	0	2	1	2	2	2	1	1	2	1	2	1	1	2	1	2	1	2	1	2	2	2	1	2	2	1	1	2	1	2	1	2	1	1	2	2	1	2	1	2	1	2	2	2	1	1	2	1	2	1	1	2	2	2	1	1	1	2	2	1	2	1	1	1	2	1	2	2	2	1	2	2	1	2	1	1	1	1	1	1	1	2	1	1	1	1	1	2	2	0	1	0	2	2	2	1	2	2	1	2	1	2	2	2	0	1	2	2	1	2	0	0	1	1	1	1	2	1	2	2	2	2	2	1	0	1	2	1	2	2	1	2	1	2	1	2	1	1	1	1	2	2	0	0	1	2	2	1	1	2	2	2	2	1	2	2	1	1	1	1	2	2	2	2	2	2	1	2	1	2	2	1	2	2	1	1	2	2	2	1	1	2	2	2	2	2	2	1	2	2	2	1	2	1	2	0	2	2	2	0	2	2	1	2	2	2	0	2	0	1	2	1	1	2	0	1	0	0	1	2	1	2	2	2	1	1	1	2	0	0	2	1	1	0	0	1	0	0	2	0	0	0	1	2	2	2	2	0	0	0	0	0	2	2	0	1	2	1	0	2	2	1	1	2	2	2	1	2	2	1	2	1	2	0	1	0	0	2	0	2	2	1	2	2	2	0	2	2	2	0	0	0	1	2	2	1	1	2	1	1	1	1	1	1	1	2	2	2	1	1	1	2	2	2	2	1	0	2	1	1	2	1	1	1	2	2	2	1	1	2	1	1	2	1	1	1	0	1	1	1	2	1	1	1	2	1	1	1	2	2	1	2	0	2	1	1	2	1	2	1	1	1	1	1	2	2	1	2	1	1	2	1	2	1	1	1	1	1	1	2	1	0	2	2	1	2	1	1	1	2	0	2	1	2	1	1	1	2	2	0	2	2	1	2	1	1	2	2	2	0	1	0	2	2	2	1	1	1	1	1	1	1	1	2	1	1	1	1	1	2	2	1	2	1	2	1	1	2	2	1	1	2	2	1	1	2	2	1	1	2	1	1	1	1	2	2	1	1	1	1	1	1	1	2	1	0	1	1	2	0	2	2	2	2	2	1	2	2	1	2	1	2	1	2	1	1	1	1	1	2	2	1	2	1	1	2	2	1	2	1	1	1	0	2	2	2	2	0	2	2	1	2	2	2	1	1	2	2	2	2	1	1	2	2	1	0	0	2	2	2	2	2	1	2	2	2	2	2	2	2	2	2	1	2	0	0	2	2	2	2	2	2	2	0	2	2	1	2	2	2	1	2	1	1	2	2	2	2	2	2	1	1	0	2	0	2	1	1	2	1	1	1	1	1	2	2	1	2	2	1	0	2	2	2	2	2	2	1	1	2	1	1	2	1	1	2	2	1	1	2	1	2	2	1	2	2	1	2	0	2	1	1	2	1	1	2	1	2	1	2	1	1	1	2	1	1	0	2	2	0	1	2	1	1	1	2	2	2	2	2	2	2	2	0	2	0	2	0	2	2	2	2	0	0	2	0	2	2	2	0	2	0	2	0	2	2	2	2	0	2	0	2	0	2	0	2	0	0	2	2	0	2	0	0	2	2	2	2	0	2	0	2	2	2	2	2	2	2	0	2	0	2	2	2	2	1	1	2	2	2	2	2	2	0	2	2	2	2	2	2	0	2	2	0	0	2	0	2	2	2	2	2	0	0	0	2	2	2	2	0	2	2	0	0	2	2	2	2	2	2	0	0	2	2	2	2	2	2	2	2	2	0	2	2	2	2	2	0	2	2	0	2	2	2	2	2	2	2	2	2	2	2	0	2	2	2	2	2	0	2	2	2	2	2	0	2	2	2	0	0	2	2	2	2	2	2	0	0	0	0	0	0	0	0	0	2	1	2	2	1	1	2	0	1	0	2	2	1	2	1	2	2	1	2	1	2	1	2	1	1	2	1	1	2	0	1	2	1	1	2	2	1	0	2	2	1	1	2	2	1	1	2	1	1	0	1	1	1	1	2	1	1	1	2	2	1	1	1	1	2	2	2	2	1	2	2	2	1	1	2	1	1	1	2	2	1	1	2	2	2	2	2	2	1	1	1	2	1	1	1	1	1	1	1	1	1	1	1	2	1	2	2	1	2	2	2	2	2	1	1	1	2	2	2	2	2	2	1	2	1	1	2	1	2	1	2	0	0	2	2	2	2	2	2	0	2	2	2	2	2	2	2	0	2	2	2	2	2	2	1	2	2	2	2	2	2	2	1	2	1	2	2	1	2	2	2	2	2	2	2	2	2	2	2	2	0	0	2	0	1	2	2	1	0	2	2	2	2	2	1	2	2	2	2	1	2	2	1	2	2	2	2	2	2	2	0	2	2	2	2	2	2	1	1	1	0	2	2	2	1	2	2	2	2	2	2	2	2	2	2	2	2	2	2	2	2	2	2	2	2	2	2	2	0	2	2	2	2	2	2	0	0	2	0	2	0	2	2	2	1	2	1	1	1	2	1	2	2	2	2	2	2	2	2	2	2	2	1	2	2	2	2	1	2	2	1	2	2	0	1	2	1	2	2	1	2	1	1	1	2	1	2	2	1	1	1	1	1	2	2	2	1	1	2	2	2	2	1	1	1	1	1	2	2	1	2	2	2	1	2	2	2	1	2	0	0	2	1	1	0	1	2	2	1	1	1	1	1	1	2	1	2	2	2	1	2	1	1	1	2	1	1	1	1	1	2	1	0	2	1	0	2	2	2	2	2	2	2	2	2	2	2	2	2	2	2	2	2	1	2	2	1	2	2	2	2	1	2	2	2	2	0	2	1	2	1	1	1	1	1	2	2	2	1	2	2	1	1	2	2	1	1	1	2	1	0	1	2	2	2	1	2	2	2	2	2	2	2	2	1	1	1	1	1	1	1	2	2	2	1	2	2	1	2	2	2	2	2	0	2	1	1	2	2	2	2	2	2	2	2	2	2	2	2	2	1	1	1	1	1	2	2	1	2	2	2	1	2	1	1	1	2	1	1	2	1	2	2	2	1	2	2	1	2	1	1	1	2	2	2	2	1	1	2	1	2	2	1	2	1	2	2	2	1	1	1	1	1	1	2	2	2	1	2	1	2	1	2	2	1	2	0	0	2	1	2	2	2	1	2	2	2	1	1	1	2	2	1	1	0	1	2	2	2	0	2	1	2	2	2	2	2	0	2	2	2	0	2	2	0	2	2	2	2	2	0	2	2	0	2	0	2	0	2	0	2	2	2	0	2	2	0	0	2	2	2	2	0	2	2	2	2	2	2	0	0	0	2	0	2	2	0	0	2	0	2	0	0	2	2	0	0	0	2	2	2	1	2	1	2	2	1	1	2	2	2	1	2	1	2	2	1	2	2	1	2	2	2	2	2	1	2	2	1	1	1	1	1	1	1	2	2	1	1	1	2	1	2	1	1	2	2	2	2	1	1	1	1	2	1	2	1	1	1	2	2	1	2	2	2	2	1	1	1	1	2	2	1	1	1	2	2	2	2	1	0	1	2	2	1	2	1	2	1	2	2	2	2	0	2	1	2	1	0	1	1	1	2	1	1	1	1	2	1	1	2	2	1	1	1	1	1	1	2	2	2	1	0	2	1	2	1	2	1	1	1	1	1	2	0	2	2	1	1	1	1	2	1	2	2	2	1	1	1	1	2	1	1	2	1	2	2	2	0	2	1	2	1	2	2	1	1	1	2	2	2	2	2	1	2	2	0	1	1	1	1	2	1	1	1	2	1	1	1	2	1	1	2	2	1	2	2	1	2	2	2	1	2	2	1	2	1	1	1	2	1	2	1	2	1	2	2	2	2	2	1	2	1	2	1	2	2	2	1	2	1	1	2	2	2	2	1	2	1	1	1	2	1	2	2	1	1	2	2	0	1	2	2	2	2	2	1	1	2	1	2	2	2	2	1	1	1	1	2	2	1	2	2	2	1	0	1	2	2	2	2	2	0	0	0	1	0	2	2	0	2	2	0	2	0	0	0	1	2	2	0	2	2	2	2	0	1	1	2	0	0	2	2	2	0	1	2	2	2	0	1	2	1	1	1	2	2	2	2	1	1	2	2	2	1	1	2	1	1	2	1	2	2	2	2	0	2	0	2	2	2	2	2	2	2	2	0	2	2	2	2	2	2	2	2	2	0	2	2	2	2	2	2	0	2	1	2	0	2	2	1	1	2	1	1	2	1	1	1	2	1	2	1	1	1	1	2	2	1	2	1	2	2	2	2	2	2	2	0	2	0	2	2	0	2	2	2	0	2	2	0	0	2	0	2	2	2	2	2	0	2	2	0	2	2	2	2	2	2	2	2	2	0	2	1	1	1	2	2	1	2	1	0	2	2	2	2	2	2	2	2	2	2	1	2	2	2	1	2	1	2	1	2	1	2	2	2	2	0	2	2	2	2	2	2	1	2	2	2	2	1	2	2	0	2	1	2	0	2	2	2	1	1	2	2	0	2	2	2	1	2	1	2	2	2	1	2	2	2	1	1	1	1	2	2	2	2	2	2	2	2	1	2	1	1	2	2	0	1	1	2	2	0	1	0	0	2	2	2	2	2	2	0	1	1	0	2	1	2	0	2	0	0	2	2	1	2	1	1	2	2	2	0	2	0	2	0	2	2	0	2	0	2	0	2	0	2	0	0	0	2	2	2	2	0	2	2	0	0	2	2	2	2	2	2	2	0	2	2	2	2	2	2	2	2	2	0	0	2	2	0	0	0	0	2	2	2	2	2	2	2	2	2	2	2	2	2	2	2	0	2	2	2	2	2	0	2	2	2	2	0	2	2	0	2	0	2	2	0	2	2	0	2	2	0	2	0	2	2	0	2	2	0	2	2	2	2	2	0	2	2	1	2	2	2	2	1	1	1	1	0	1	0	0	2	0	1	1	0	1	2	1	2	0	1	0	2	2	2	2	1	2	1	0	0	0	1	2	1	2	1	1	1	1	2	2	1	2	2	2	1	2	2	1	1	2	1	2	1	2	2	1	1	1	2	1	2	1	1	2	1	1	2	1	0	2	1	1	1	1	2	2	2	2	2	1	1	1	1	1	1	1	2	1	1	1	0	1	2	2	1	2	2	1	1	1	1	2	1	1	2	1	1	1	1	1	1	1	2	1	2	1	2	2	1	1	2	0	2	2	2	2	2	2	2	2	1	2	2	1	2	1	2	1	1	2	2	1	2	1	2	2	2	2	2	1	2	2	2	1	2	2	2	2	2	2	1	0	1	1	1	1	1	2	1	1	1	1	1	2	2	1	2	2	1	1	2	1	1	1	1	1	1	1	2	2	1	1	1	1	1	1	2	2	0	2	1	2	0	1	0	1	0	0	2	2	1	1	1	2	1	2	2	1	2	1	1	1	1	1	2	2	1	1	2	2	1	1	1	2	1	2	2	2	2	1	2	2	2	2	1	2	2	1	0	2	2	1	1	2	1	2	2	2	1	0	2	1	1	2	1	1	2	2	2	2	2	2	2	0	2	2	2	2	2	2	2	0	2	0	2	2	2	0	0	0	2	0	2	2	0	2	2	0	2	0	2	2	2	2	2	0	2	0	0	0	2	2	1	2	1	2	1	2	2	2	0	1	2	2	2	2	2	1	2	2	2	2	1	2	2	1	2	2	2	2	2	1	1	2	0	2	0	2	2	0	2	2	2	2	1	1	2	2	2	1	1	2	2	1	2	1	2	2	2	0	1	1	0	2	2	2	1	2	1	2	2	1	0	1	2	0	0	2	2	0	2	2	0	2	2	2	0	2	1	1	2	2	2	2	1	2	2	2	1	2	2	1	2	0	2	1	2	2	2	1	1	0	1	2	1	2	2	1	2	1	1	2	2	1	1	2	2	1	2	1	2	1	2	1	1	1	1	2	1	1	1	2	2	2	1	2	1	2	2	1	2	2	1	2	2	2	0	2	2	1	0	1	2	2	2	0	2	2	2	2	2	2	2	2	2	2	1	2	2	2	2	2	2	2	2	1	2	2	2	2	2	2	2	2	1	2	1	0	2	2	2	2	2	2	2	0	2	0	2	2	2	2	1	2	2	2	0	1	2	0	2	2	2	2	2	2	2	2	2	0	2	0	2	0	0	0	2	0	0	1	1	2	2	2	0	2	0	1	2	2	2	2	2	2	2	2	2	0	2	2	0	2	2	0	2	2	0	2	2	2	2	2	2	0	2	0	2	2	2	0	2	0	2	2	2	2	2	0	2	2	0	2	2	2	0	2	2	0	2	2	0	2	2	0	2	2	2	2	2	0	2	2	2	2	0	2	2	0	0	2	2	2	2	2	2	2	0	0	2	2	2	2	0	2	0	2	0	0	2	2	0	2	2	2	2	0	0	2	2	2	2	2	0	2	2	2	0	2	2	2	2	0	2	0	2	2	2	0	2	2	2	2	2	2	2	0	2	2	2	2	2	2	2	2	2	2	0	2	0	0	2	2	2	2	2	2	2	2	2	2	2	0	2	0	2	0	0	0	2	2	0	0	0	0	2	2	2	2	0	2	2	2	1	2	2	2	2	1	1	1	1	1	2	2	2	2	1	2	2	2	2	2	1	2	2	1	1	1	2	1	2	2	1	1	2	2	1	2	0	1	1	2	2	2	1	1	2	1	1	1	1	1	2	1	2	1	0	1	1	1	2	2	1	2	2	1	2	1	1	2	1	2	2	1	1	1	2	2	1	2	2	0	2	2	1	2	2	1	2	2	2	2	2	1	1	2	2	2	2	2	2	2	2	2	2	0	0	1	2	1	1	1	2	2	1	2	1	2	2	1	1	1	2	1	2	2	2	1	1	2	1	2	0	0	0	1	0	2	2	0	2	2	2	0	2	2	2	0	2	0	0	2	1	2	2	2	2	2	2	1	0	2	0	0	2	2	1	1	2	1	2	2	0	1	1	2	2	0	0	0	2	2	2	2	2	2	0	1	2	2	0	0	2	1	2	2	1	1	0	0	2	2	1	2	0	2	2	2	2	2	1	2	2	2	2	2	1	2	1	2	0	2	2	2	2	2	2	2	2	1	2	2	2	2	2	2	1	2	1	1	2	2	1	2	2	2	0	2	1	2	2	2	2	2	1	0	2	0	1	2	0	2	2	1	1	2	1	2	2	2	1	2	1	2	2	2	2	2	2	2	1	1	1	2	1	2	2	2	2	2	1	2	1	2	2	1	1	1	2	2	2	2	2	1	0	1	2	2	2	1	2	2	1	2	1	1	1	2	2	0	2	2	2	2	1	2	2	2	0	1	2	2	2	2	1	1	0	2	2	2	2	2	2	2	2	2	1	1	1	2	2	1	2	2	1	1	1	1	1	1	2	1	2	2	1	2	1	2	1	0	1	2	2	0	0	2	2	0	2	0	2	0	2	1	1	2	1	1	2	1	0	0	2	2	2	1	2	2	2	1	2	2	1	2	2	0	1	1	2	1	1	1	1	2	1	2	2	2	0	2	1	1	2	2	1	2	2	0	2	1	2	1	2	2	2	1	2	2	2	1	1	2	2	1	2	2	1	2	1	1	1	2	1	2	2	2	1	1	2	1	2	2	2	2	2	2	1	1	2	2	1	2	0	1	2	1	1	2	1	2	1	2	1	1	2	2	2	1	2	1	2	2	2	1	2	1	2	2	2	1	2	1	1	2	2	2	2	1	2	1	2	1	0	1	2	1	1	2	2	2	2	2	2	2	1	1	2	1	2	2	2	2	2	1	2	2	1	2	1	1	1	1	2	1	2	2	2	2	1	2	2	2	1	1	1	2	2	1	1	2	1	2	1	1	2	1	2	1	1	1	2	1	1	1	2	1	1	1	2	2	1	2	2	1	1	2	2	2	2	1	2	1	1	1	2	2	1	0	0	2	2	2	2	2	2	1	2	1	2	2	2	2	0	2	2	2	2	2	2	0	1	2	2	1	2	2	2	0	1	2	2	2	0	2	1	2	0	0	2	2	2	2	2	2	0	2	2	2	2	2	1	2	1	2	0	1	1	1	2	2	2	2	1	2	1	0	0	1	2	2	0	1	1	2	1	1	0	1	2	1	1	1	1	1	1	1	1	1	1	2	2	1	1	1	1	1	2	1	1	2	1	0	1	2	1	1	1	1	2	1	2	2	1	1	1	2	1	1	1	1	1	1	2	2	2	2	2	1	2	2	2	1	2	1	1	1	2	2	2	1	1	1	2	2	1	2	2	2	2	2	1	2	1	1	2	2	2	2	2	2	2	2	2	1	2	2	2	2	1	2	1	1	1	2	2	2	2	2	1	2	1	2	2	2	2	2	1	2	2	2	2	2	2	2	2	0	1	1	2	2	1	2	2	2	1	2	2	1	2	2	1	2	2	2	1	2	2	2	1	2	2	1	2	2	2	1	1	2	2	1	2	2	2	2	2	2	1	1	2	1	1	2	2	1	2	0	2	1	2	1	0	2	2	0	2	2	2	2	2	1	2	2	2	2	2	2	2	2	2	2	1	1	1	2	2	2	2	2	2	1	2	2	2	1	2	1	0	1	2	1	0	1	2	1	1	2	2	2	1	1	1	1	1	2	1	2	2	1	2	2	2	1	1	1	1	1	2	1	1	1	1	2	2	1	2	1	1	1	2	1	2	2	1	2	2	2	2	0	2	2	0	2	0	2	2	2	2	0	2	2	2	1	1	2	2	2	2	2	2	2	2	2	2	1	1	1	2	1	2	1	1	1	2	2	1	1	1	1	1	1	1	1	2	0	1	1	1	1	2	2	1	1	2	1	2	1	2	1	2	1	1	1	1	1	1	1	2	0	2	2	1	1	1	1	1	1	1	2	1	1	2	1	1	2	2	2	1	1	2	1	1	1	1	1	1	1	1	2	2	2	2	2	2	2	2	1	2	1	2	1	2	2	2	2	2	0	1	1	2	2	2	2	2	2	2	2	2	1	0	2	1	2	1	2	2	2	2	2	0	2	2	2	2	2	2	2	1	2	2	1	2	2	2	2	2	2	0	1	2	2	2	1	2	1	1	2	2	2	1	2	2	1	0	1	2	2	2	2	1	1	2	2	2	2	2	2	1	2	2	2	2	2	2	1	2	2	2	2	1	2	1	1	1	2	2	1	1	2	2	2	2	2	2	2	2	2	2	2	2	2	2	1	2	2	1	2	1	2	1	1	1	1	1	1	2	2	2	2	0	2	2	1	1	0	1	0	2	2	2	1	2	1	0	1	2	2	1	1	2	1	2	2	2	1	0	2	2	1	2	1	1	1	2	1	1	2	1	2	1	2	1	1	1	1	1	1	1	1	1	1	1	1	2	1	1	2	2	1	1	1	1	1	1	2	2	1	2	2	2	2	2	1	2	1	0	2	1	2	1	2	2	2	2	1	2	2	2	2	1	1	1	2	2	1	1	1	1	1	1	2	2	1	1	2	1	1	2	2	2	2	1	2	2	0	1	2	2	1	1	1	1	1	2	2	1	2	1	2	2	2	2	2	2	1	2	2	2	1	1	2	2	2	1	2	2	2	2	2	2	2	2	1	2	1	2	2	2	1	1	2	2	2	2	1	0	2	2	0	1	1	1	2	2	1	2	2	1	2	1	1	2	2	1	1	0	2	2	2	2	1	1	2	0	1	2	2	2	1	2	2	2	2	2	2	2	1	1	1	2	2	2	1	1	1	1	1	1	1	1	1	2	1	1	2	1	1	1	1	2	0	2	2	1	1	1	1	1	2	1	1	1	1	2	1	1	1	1	2	1	2	1	1	2	2	1	1	1	1	2	1	1	2	2	1	1	1	1	1	1	1	1	1	1	2	1	1	1	1	2	1	1	1	1	2	1	2	2	1	1	2	1	1	1	1	1	1	2	1	2	2	1	1	1	2	2	2	1	1	2	1	1	1	1	1	2	1	1	1	1	1	2	2	1	1	1	1	1	1	2	1	2	2	1	1	1	2	1	1	1	2	2	1	1	1	1	1	1	1	1	2	1	1	1	2	1	2	2	2	2	1	2	2	1	1	2	1	1	2	1	1	2	1	1	2	1	1	1	1	1	2	2	2	1	1	1	2	2	1	1	1	2	2	1	2	2	1	2	1	1	1	1	2	2	2	1	1	2	1	1	1	1	1	1	1	2	1	1	2	2	1	2	2	1	1	2	0	2	0	0	2	2	0	0	1	1	2	1	2	1	1	2	2	2	2	1	2	2	2	1	1	2	1	1	1	2	2	2	2	2	2	1	1	2	2	1	2	2	2	1	1	2	2	2	1	2	1	0	1	1	2	2	1	1	2	2	1	1	2	0	1	0	2	2	0	0	0	1	2	0	0	2	2	2	2	0	2	0	2	2	2	2	2	0	1	2	2	1	2	0	2	2	1	1	2	2	2	2	1	1	2	1	0	1	0	1	1	1	2	1	1	2	2	2	2	2	1	1	1	1	1	2	2	2	2	1	1	1	1	1	0	0	1	0	1	2	1	1	0	2	2	2	0	2	0	2	1	1	2	2	1	2	1	1	2	1	1	2	1	1	2	1	2	2	2	2	2	2	2	2	2	1	1	1	2	2	1	2	2	2	2	2	1	1	2	1	2	2	2	2	2	2	2	2	2	1	1	2	1	1	1	2	1	1	1	2	1	2	2	1	2	0	2	2	2	2	1	1	2	1	2	1	1	2	1	2	1	1	1	2	1	2	1	2	2	1	1	1	2	2	1	1	2	1	2	2	1	1	0	2	2	2	2	2	1	1	1	1	2	2	2	1	1	2	2	2	2	2	1	1	1	1	2	1	1	1	1	1	1	1	1	2	2	2	1	2	2	2	2	0	2	1	1	2	2	1	1	1	2	2	2	1	2	1	2	2	1	2	2	2	2	2	2	2	2	2	1	2	2	1	1	2	2	2	2	2	2	1	2	2	1	0	2	1	0	2	1	1	1	1	1	1	1	1	1	1	2	2	1	1	0	2	2	2	1	1	1	2	2	2	2	1	2	1	1	1	1	1	1	2	2	1	1	2	1	1	2	1	1	2	1	1	2	2	1	1	1	2	2	1	2	2	2	1	1	1	1	1	2	0	0	2	1	1	2	1	1	1	1	1	2	1	2	1	2	1	2	1	1	2	2	1	1	1	2	1	2	1	1	2	2	1	2	1	2	2	2	0	2	1	1	2	2	2	0	2	1	2	2	2	2	0	2	2	2	2	2	0	0	2	0	2	0	2	2	0	2	0	2	0	0	2	2	2	0	2	2	0	0	2	2	2	2	2	2	2	2	2	0	2	2	2	2	2	0	0	0	2	2	2	2	2	2	2	2	2	0	2	2	2	0	0	2	0	2	2	0	2	2	2	2	2	0	2	2	0	2	2	2	0	2	0	2	0	2	2	2	2	2	2	0	2	2	2	2	0	0	2	2	2	1	1	2	2	2	2	1	2	1	2	2	2	2	1	2	1	2	0	0	2	1	1	1	2	2	1	1	1	2	2	2	1	1	2	1	1	0	1	1	1	2	2	2	1	1	1	2	1	2	1	2	1	1	1	2	2	1	1	1	1	2	1	1	2	2	1	2	2	2	1	2	2	1	1	2	2	2	1	2	1	2	1	2	1	2	1	1	2	1	2	2	2	2	1	2	1	2	2	1	1	1	1	1	1	1	1	1	0	2	2	2	2	1	2	1	1	1	1	2	1	1	2	1	2	2	1	1	1	2	2	2	1	2	1	2	2	2	2	1	1	2	1	1	1	1	1	2	2	2	2	1	2	1	2	1	1	2	1	1	1	1	1	2	2	1	2	1	2	1	2	2	2	2	1	1	2	2	2	2	2	2	2	0	0	2	2	0	0	2	0	0	2	2	2	0	2	2	2	2	0	2	2	2	2	2	0	0	2	2	2	0	0	2	2	2	2	0	1	2	2	2	1	1	2	2	2	0	2	2	1	2	2	2	1	1	2	2	2	1	1	2	0	0	2	2	1	0	2	1	2	2	1	2	2	1	2	0	1	1	2	2	2	1	2	1	2	2	1	2	0	2	2	1	2	1	2	2	0	2	0	2	2	2	2	2	1	2	2	2	1	1	1	2	2	1	2	2	2	2	1	2	2	2	0	2	1	1	1	1	2	2	2	2	2	2	2	2	2	2	2	2	1	2	1	2	2	1	2	2	2	2	2	2	2	1	1	1	1	2	1	0	2	2	1	1	2	2	2	2	1	1	1	2	1	2	1	2	0	2	2	2	2	2	2	2	1	2	2	1	2	2	2	0	0	0	1	1	2	0	2	2	2	1	1	1	1	1	1	2	1	2	2	1	2	2	0	2	0	2	1	2	1	1	1	2	2	2	2	2	2	1	2	1	2	0	2	1	2	1	2	1	2	2	1	2	2	2	2	0	1	2	1	1	2	1	2	2	1	2	2	2	2	1	1	1	2	1	1	2	2	1	2	1	1	2	2	1	2	1	0	1	1	2	1	2	1	2	1	2	0	2	1	2	1	2	1	2	2	2	2	1	2	0	2	2	2	2	2	1	1	1	2	1	2	1	1	2	2	1	1	0	2	1	1	2	1	1	0	2	2	1	1	1	2	1	2	1	1	2	1	1	2	1	1	2	1	1	1	1	1	2	1	1	2	2	2	1	1	1	2	1	1	2	2	1	1	1	2	2	1	2	1	2	1	2	1	1	2	0	2	2	2	2	1	1	1	1	1	1	1	2	1	1	2	2	1	2	2	1	1	1	2	2	1	1	1	1	1	1	1	2	1	1	2	1	2	2	1	2	2	2	2	2	1	1	1	2	2	2	2	1	2	2	2	1	2	2	1	2	1	2	2	2	2	2	2	2	2	2	1	1	1	1	1	2	1	2	1	1	1	2	2	1	1	2	2	1	1	2	1	1	2	2	1	2	2	1	2	1	2	2	1	1	0	1	2	1	1	2	1	2	1	2	1	1	2	2	1	1	1	1	2	2	2	2	2	2	2	1	2	0	0	2	2	2	1	2	2	2	1	2	2	2	2	2	1	2	2	2	1	1	2	0	1	1	2	2	1	2	1	2	2	1	2	2	2	2	1	2	1	2	0	2	1	2	2	0	2	2	2	1	1	1	1	1	2	2	2	0	2	1	0	2	2	1	2	1	1	1	2
Antonowka_Safran	1	1	1	1	2	1	1	1	2	2	1	2	2	2	1	1	1	1	2	2	2	2	1	2	1	2	1	2	1	2	2	1	1	2	2	1	1	2	1	2	2	2	1	1	1	1	1	1	1	1	1	1	2	2	2	2	2	2	1	2	1	2	1	1	2	2	0	1	1	2	1	1	1	2	2	2	2	2	1	1	2	2	2	2	2	2	1	1	2	2	2	2	1	1	2	2	1	1	2	1	2	1	2	2	2	2	1	1	1	2	1	2	0	2	2	2	1	2	2	2	0	1	1	2	2	2	2	2	2	2	1	2	2	2	0	1	1	1	1	2	2	2	1	1	2	1	2	2	2	0	2	2	2	2	1	2	1	2	0	1	2	2	2	2	1	1	2	2	1	2	2	1	2	2	2	2	2	2	2	2	0	1	1	2	2	0	2	0	2	2	2	2	1	2	2	2	2	2	1	1	1	1	0	1	2	1	1	1	1	0	2	1	1	1	1	2	1	2	2	2	2	2	1	1	2	0	2	2	1	1	2	2	1	1	1	1	2	1	1	1	1	1	1	1	2	2	2	0	1	0	2	2	1	0	1	1	2	2	0	1	0	0	2	2	0	1	2	2	2	1	2	0	2	0	1	0	1	0	2	2	1	0	2	1	2	2	2	0	2	0	1	1	2	2	2	2	1	2	2	1	2	1	2	2	1	0	0	2	2	0	2	0	0	2	2	0	0	0	1	1	1	1	1	1	0	0	2	0	2	2	1	2	0	2	2	0	0	2	2	0	2	2	1	0	2	2	0	2	0	2	2	0	0	0	2	2	2	2	2	1	2	2	2	0	2	2	2	2	2	1	2	0	1	2	2	2	2	2	2	1	1	1	2	2	2	1	1	2	2	1	2	1	1	2	2	2	1	2	2	1	2	2	1	2	2	2	1	2	2	1	1	2	1	1	1	1	2	2	1	1	2	2	2	1	1	2	2	1	2	2	2	2	1	1	1	1	1	1	2	2	2	1	0	1	1	1	1	2	1	1	2	1	1	1	0	2	2	1	2	1	2	1	2	2	2	1	1	1	2	2	1	1	2	2	1	1	1	2	1	1	1	1	2	1	2	1	1	1	2	1	2	2	1	2	2	1	2	1	1	1	2	1	2	1	2	2	1	0	2	0	2	1	1	2	1	1	2	1	1	2	1	2	2	2	1	2	1	1	2	1	1	2	1	1	1	2	1	2	2	1	2	1	2	2	1	1	2	0	2	1	1	1	0	1	1	1	1	2	1	1	2	1	1	1	2	1	2	2	1	1	1	1	2	1	1	2	2	0	2	2	1	1	2	2	2	1	1	0	1	1	2	1	2	1	0	0	2	2	2	2	1	2	2	1	2	1	2	0	0	0	0	0	0	2	0	1	1	1	1	2	1	2	2	2	2	2	2	1	2	2	0	1	0	1	2	0	0	2	2	2	1	2	2	0	2	2	2	0	0	0	0	0	2	2	2	2	2	1	0	2	2	0	0	2	2	2	0	0	0	0	0	0	0	0	0	0	2	2	0	2	2	1	2	0	2	0	0	2	2	2	0	0	0	0	0	0	2	0	2	2	0	2	2	2	2	0	1	0	0	0	0	2	2	0	2	0	1	2	2	0	0	2	2	0	2	0	2	1	0	2	0	2	0	0	2	2	0	0	2	2	0	1	2	2	2	0	2	2	2	1	2	0	2	0	2	2	2	2	0	0	0	1	0	0	2	2	0	2	2	2	0	0	2	0	0	2	2	2	1	2	2	2	2	2	2	2	2	1	2	2	2	2	2	2	2	0	2	0	2	0	2	2	0	0	2	2	2	2	2	2	2	1	2	2	2	2	2	2	2	2	0	2	0	1	2	2	2	0	2	2	2	2	2	0	2	2	1	2	2	1	2	1	2	2	2	1	2	2	2	1	2	1	1	1	1	2	2	1	2	1	2	2	2	2	1	2	2	2	2	0	2	0	0	2	1	2	2	1	1	2	2	2	1	2	1	2	2	2	0	1	2	1	2	2	2	2	2	2	1	2	2	2	2	1	2	2	2	1	2	2	2	2	0	2	0	2	1	1	1	2	2	2	2	2	1	0	2	1	2	2	2	1	1	2	2	2	0	1	2	2	2	2	2	1	2	2	1	1	2	1	1	1	1	1	2	1	2	2	2	1	2	1	2	1	0	2	2	2	2	1	2	1	1	2	2	2	0	1	2	2	2	2	2	2	0	0	0	1	2	1	1	1	2	2	0	2	2	0	1	2	2	2	1	2	2	2	1	1	1	2	2	2	2	0	2	2	2	1	2	1	0	2	2	1	2	1	2	2	1	2	1	2	2	1	2	1	2	1	1	2	2	2	1	2	1	2	1	2	1	2	2	2	1	1	2	1	1	1	2	2	2	2	1	2	2	1	0	1	2	0	1	2	2	1	0	2	2	2	2	2	2	0	0	1	0	2	2	0	2	2	2	1	2	0	1	2	2	1	1	2	2	1	2	2	2	2	2	2	0	2	1	2	0	1	2	2	2	0	2	1	1	2	1	1	1	2	1	2	2	2	2	1	2	1	2	2	2	2	1	2	2	2	2	2	2	2	2	2	2	0	2	2	2	2	2	2	2	2	2	2	2	2	2	0	2	2	2	2	2	2	2	2	2	0	2	0	2	0	2	2	2	1	1	2	2	2	0	2	2	2	2	2	1	1	2	1	1	1	1	1	1	2	1	1	2	1	1	1	1	2	1	1	1	2	1	1	1	1	0	1	2	2	2	2	1	2	2	1	1	1	1	2	1	1	1	1	1	1	1	1	0	2	1	2	2	2	2	2	2	1	2	2	1	2	2	2	1	1	1	0	2	2	2	2	2	2	1	2	2	2	1	2	2	0	2	2	1	1	2	1	2	2	1	0	2	1	2	2	1	2	1	1	2	2	2	2	2	2	2	2	2	2	2	2	2	1	1	1	2	2	2	0	2	2	0	2	2	1	1	1	2	1	1	1	2	2	1	1	2	1	1	2	1	2	1	1	2	1	2	2	1	1	2	1	2	2	1	1	2	2	2	2	2	1	1	1	2	2	2	1	1	2	1	0	2	2	0	1	2	2	2	2	2	1	2	2	2	1	2	1	2	1	2	1	2	2	2	2	2	2	1	2	1	1	1	1	1	1	1	1	1	1	2	2	2	2	2	1	2	1	2	1	1	2	2	2	1	2	1	2	1	2	2	1	2	2	2	1	2	1	2	2	2	2	2	2	2	2	2	2	2	2	2	2	0	2	2	2	2	2	1	2	2	0	0	2	2	2	2	1	2	1	1	2	1	1	0	1	1	2	2	2	2	2	2	2	2	2	2	2	1	2	2	1	2	1	1	1	2	2	2	2	2	2	2	1	2	2	2	2	2	2	2	2	2	2	2	2	2	2	2	0	2	2	2	1	2	2	2	2	2	1	2	2	2	1	2	1	2	2	2	2	2	2	1	2	1	1	2	2	2	2	2	1	1	1	2	2	1	2	1	2	2	2	2	1	2	2	2	2	2	2	1	2	2	2	2	2	1	2	2	2	1	2	1	1	2	2	2	2	2	2	2	1	2	2	1	2	2	0	0	2	2	2	2	2	2	2	2	1	2	2	2	2	2	2	2	1	2	0	2	2	2	0	2	2	0	2	2	1	1	0	2	2	2	2	2	2	2	2	0	2	0	2	1	0	1	2	0	2	1	2	2	2	1	2	1	2	2	2	2	2	1	1	2	2	2	0	1	2	2	2	2	2	1	1	2	2	1	0	2	1	2	1	1	1	1	1	2	2	2	1	0	2	1	1	2	2	1	2	2	1	2	1	2	1	1	2	2	1	2	2	2	2	1	2	2	2	1	0	1	2	1	1	1	2	2	0	1	2	1	1	0	2	1	1	2	2	2	0	2	0	2	2	2	2	1	1	0	0	2	2	1	1	1	2	2	2	2	2	2	2	2	2	0	1	2	2	0	2	2	1	2	2	1	2	2	1	2	0	2	1	1	1	2	2	1	2	2	2	2	1	2	2	1	2	1	1	2	1	2	2	2	1	2	2	2	2	2	2	1	1	1	2	2	2	1	1	1	2	2	1	1	2	1	2	1	2	1	1	1	1	2	1	1	1	2	1	2	0	2	2	0	2	2	2	2	2	1	2	2	2	2	0	0	2	2	1	2	2	0	2	2	2	2	2	2	2	2	2	0	0	1	2	2	1	0	2	2	2	2	2	2	2	2	2	0	2	2	0	2	2	2	2	2	1	2	2	2	2	2	2	2	1	2	0	2	2	2	1	1	0	2	0	1	0	0	2	0	0	2	1	1	0	1	2	0	0	0	2	1	2	0	2	2	2	1	2	0	2	0	0	2	2	2	0	2	2	0	1	2	0	1	2	2	2	1	0	1	2	1	1	2	1	1	0	2	2	2	2	2	2	0	2	2	1	1	1	2	1	2	2	0	1	2	2	1	2	2	2	0	2	1	2	2	0	1	2	1	2	2	2	1	2	2	1	0	1	2	2	2	2	1	1	2	2	1	2	1	0	0	0	1	2	0	2	2	1	2	2	1	1	1	0	1	2	2	1	1	1	2	2	1	2	2	2	1	1	2	1	2	2	1	1	2	2	1	2	2	0	1	2	2	1	2	1	1	2	2	2	0	0	1	1	1	1	1	1	1	1	1	2	1	2	2	1	1	2	1	2	2	2	0	2	1	1	2	1	2	2	1	2	1	1	2	1	1	0	2	1	1	2	2	2	2	2	1	2	2	1	1	1	2	1	2	2	2	1	2	1	2	2	1	1	0	2	2	2	2	1	2	2	1	1	1	2	2	1	2	2	1	2	1	1	1	1	2	2	1	2	2	2	0	0	2	0	0	0	2	2	1	1	1	1	1	1	1	2	2	1	2	1	1	2	1	1	2	2	2	2	1	1	2	1	1	2	1	2	1	1	1	2	2	1	2	1	1	1	2	1	2	1	2	1	1	2	2	1	2	1	1	2	1	1	2	1	1	1	2	1	1	1	1	1	2	2	2	1	2	2	2	1	2	1	2	2	2	1	2	2	1	1	2	1	2	1	1	1	1	1	2	2	2	2	1	2	1	1	2	2	1	2	1	2	1	2	1	2	1	1	1	1	2	1	1	1	2	1	1	2	2	2	1	1	2	1	2	0	1	0	2	2	2	1	2	2	1	1	2	1	2	1	1	2	1	2	1	2	2	1	1	2	1	2	1	1	1	2	0	2	2	2	1	2	1	2	2	2	1	2	1	1	1	2	2	1	2	1	1	2	1	2	1	1	1	1	1	2	1	2	2	1	2	1	2	2	1	2	1	2	2	1	1	1	2	1	1	0	1	2	1	1	1	2	2	2	1	2	2	2	2	2	1	2	1	2	1	0	2	1	2	1	1	0	2	2	2	2	1	2	2	1	0	2	2	2	0	0	2	0	2	2	2	2	0	1	0	1	2	2	0	2	2	2	2	2	0	1	2	2	2	2	0	1	1	2	2	0	2	1	2	2	2	2	1	2	0	2	1	1	2	1	2	2	1	1	0	0	2	1	2	0	0	0	0	0	2	0	0	2	0	0	0	2	2	0	1	2	2	1	2	1	2	2	2	2	2	1	0	0	2	0	0	2	1	2	1	2	0	2	1	0	0	2	2	1	2	2	1	0	2	2	2	0	0	2	2	2	2	2	1	2	1	2	2	1	1	1	2	1	1	1	2	1	1	1	1	1	1	2	1	2	2	2	2	1	1	2	1	2	2	2	2	1	0	0	1	2	2	1	2	2	1	1	2	1	1	1	1	1	1	0	1	2	1	2	1	1	1	0	1	2	0	0	1	1	2	1	1	1	2	1	1	1	2	1	1	1	2	2	1	1	1	2	1	2	2	1	1	2	1	1	1	2	1	2	1	2	2	0	1	1	1	1	1	2	2	2	2	2	1	2	2	2	1	2	1	2	0	1	2	2	2	2	1	2	1	2	1	1	0	2	2	2	1	1	2	2	1	2	1	0	1	1	2	1	2	1	1	2	2	2	2	2	2	2	2	2	0	2	0	2	1	0	2	2	2	0	2	2	2	2	0	0	2	2	0	2	1	2	1	1	1	1	2	1	0	0	2	2	2	2	1	2	1	1	2	2	1	1	2	2	1	2	0	2	2	1	2	2	0	2	1	1	0	2	2	2	2	2	2	2	1	0	0	2	2	2	2	2	1	1	2	2	2	2	1	1	1	2	2	2	2	2	1	0	1	2	2	2	1	1	2	1	1	2	2	1	2	1	2	0	1	2	2	2	1	2	1	0	1	1	2	1	2	2	2	2	1	1	1	2	1	1	2	0	2	1	1	2	2	1	0	1	1	1	1	2	1	2	1	1	0	1	2	2	1	2	2	1	1	1	2	2	2	2	2	2	2	1	1	2	1	1	2	2	1	1	2	1	1	2	2	1	1	1	1	2	2	2	2	2	1	2	2	2	2	2	2	1	1	2	1	2	2	1	1	1	1	1	2	1	1	2	1	1	2	1	2	1	1	2	2	1	2	1	2	1	1	1	2	2	1	1	1	2	1	2	2	1	2	2	1	2	2	1	0	2	2	1	1	1	2	2	2	2	1	0	2	2	2	2	2	1	0	0	0	2	2	2	1	1	1	1	2	2	2	2	2	2	0	1	2	2	1	1	1	2	1	1	2	1	1	2	1	1	1	2	0	0	2	2	2	2	2	2	2	2	1	2	1	1	2	1	1	2	2	2	1	2	2	2	2	0	1	2	2	1	2	2	2	0	1	2	0	0	0	0	0	0	1	0	1	1	1	1	1	0	1	0	0	0	0	0	0	0	1	2	0	0	2	1	0	2	0	0	1	1	2	2	1	2	0	2	1	2	1	2	1	1	2	0	1	0	2	0	1	1	1	2	0	2	0	0	2	0	1	2	1	0	0	0	2	1	1	2	0	0	1	1	0	2	1	1	2	1	2	1	1	2	1	1	2	0	2	1	0	2	0	0	1	1	2	0	0	2	2	1	2	1	2	0	0	0	0	2	0	0	2	1	2	1	0	0	1	2	1	2	1	0	1	2	1	1	1	2	1	1	1	1	1	1	1	2	1	2	2	1	1	2	0	1	2	1	0	1	2	1	2	1	2	1	1	2	2	2	1	1	0	1	1	1	1	1	1	1	1	1	2	2	1	1	1	1	1	1	2	1	1	1	1	2	2	1	1	1	1	1	1	1	1	2	1	2	2	2	1	2	1	2	2	1	2	1	1	2	1	1	1	1	1	1	2	1	1	2	1	1	2	1	1	1	1	1	2	1	2	1	2	1	2	1	1	1	1	2	1	1	2	1	2	1	1	2	2	1	2	2	1	1	1	2	1	1	2	1	2	1	2	1	2	1	1	1	2	2	2	2	2	2	2	2	2	1	1	2	0	1	1	2	2	2	2	2	2	1	2	0	2	2	2	2	2	2	2	2	2	2	0	0	2	0	2	2	0	0	1	0	0	0	0	2	2	2	2	2	0	2	0	2	2	0	2	2	2	2	1	0	2	2	1	2	2	1	2	2	2	2	2	0	2	0	1	2	2	2	2	1	2	2	2	2	2	2	2	2	2	2	2	2	0	0	0	2	2	2	2	2	1	2	0	2	2	2	2	2	1	0	1	1	2	2	1	2	2	2	1	1	2	1	2	2	1	2	1	1	2	1	1	2	1	2	1	1	0	1	2	1	1	2	0	1	1	1	2	0	0	0	2	1	2	1	1	1	2	1	2	2	2	1	1	1	1	1	1	2	2	1	2	2	1	2	1	1	1	1	1	2	2	1	1	2	1	1	2	2	2	0	1	2	2	1	2	1	2	2	1	2	1	1	2	1	0	1	1	1	1	1	1	1	2	0	2	1	2	1	1	1	2	1	1	2	2	1	2	1	1	2	2	1	1	1	1	0	2	2	2	2	2	0	1	1	1	2	1	1	2	2	2	1	1	1	1	2	1	2	1	2	2	2	2	0	1	2	2	2	2	2	1	2	2	2	2	2	2	2	1	1	1	1	2	2	0	1	1	1	2	2	1	2	2	2	2	1	2	2	0	2	2	2	2	1	2	1	1	2	0	2	2	1	1	2	0	2	2	1	2	2	2	2	2	1	1	2	1	2	1	2	2	2	1	2	1	2	2	1	2	1	2	1	2	1	2	2	2	2	2	1	2	2	1	2	1	2	1	2	2	2	1	1	0	1	1	1	0	0	2	1	2	2	1	2	1	1	2	0	1	0	0	2	2	2	1	2	1	1	1	0	2	1	1	1	1	1	2	1	1	1	0	1	1	1	1	1	2	1	2	2	1	0	1	1	1	2	1	0	1	2	0	2	1	2	0	1	1	1	1	2	2	2	2	1	2	1	1	1	1	2	2	1	1	2	1	1	1	0	1	1	2	2	1	2	1	1	2	2	1	1	1	1	1	1	1	1	1	1	1	1	1	1	1	1	1	1	1	2	1	1	2	2	1	2	2	1	1	1	2	1	1	0	1	0	1	0	2	1	0	1	1	1	1	2	1	0	1	2	1	1	1	2	2	1	1	2	2	1	1	1	1	1	1	0	0	2	2	1	1	1	0	2	0	1	2	2	1	1	1	0	1	2	1	0	1	0	2	1	1	2	1	1	0	2	1	2	1	2	2	2	2	2	1	1	2	1	1	2	1	1	2	1	1	1	1	1	1	1	0	2	1	2	1	1	0	1	1	2	1	2	2	1	1	1	2	1	1	2	1	1	2	2	1	1	0	0	1	1	2	1	0	0	1	2	2	0	1	1	1	1	0	2	0	1	2	0	1	0	1	2	1	2	1	2	1	2	1	1	2	2	1	2	2	0	2	1	1	2	2	2	2	2	2	2	2	0	2	1	1	1	2	1	2	0	2	1	2	1	2	1	2	2	1	2	2	2	1	1	2	2	2	2	2	2	2	2	2	2	2	1	2	1	1	2	2	2	2	2	1	1	2	2	1	2	1	2	1	1	2	2	2	2	1	1	1	1	2	1	1	1	2	2	1	1	2	1	1	1	2	2	2	2	1	1	1	2	1	2	2	2	1	2	2	2	1	2	1	1	2	1	2	1	1	1	2	2	1	1	2	1	2	0	1	1	2	1	2	1	2	1	1	1	0	1	2	1	1	2	2	2	2	0	2	2	0	1	1	2	0	1	0	2	2	1	2	2	1	2	2	2	2	1	2	0	0	0	0	2	2	0	1	0	0	2	2	2	1	0	2	2	2	1	2	2	2	2	2	0	2	2	2	2	1	2	2	2	2	2	2	1	2	2	1	2	2	2	2	0	1	1	2	1	2	2	1	2	2	2	2	2	2	2	2	0	2	2	1	1	1	1	1	2	2	2	2	0	2	2	2	2	2	2	1	1	1	1	0	2	1	2	2	2	1	1	1	2	2	1	0	2	1	2	1	1	2	0	0	2	2	1	1	1	2	2	2	2	2	2	1	2	2	2	2	1	1	1	0	0	1	1	2	1	2	2	1	2	2	1	2	2	1	1	2	2	2	2	2	1	1	2	1	2	2	2	2	1	1	1	1	1	1	1	1	1	2	1	2	2	2	1	2	2	2	2	2	1	2	2	1	2	1	1	2	1	0	1	1	2	1	2	1	2	2	2	1	1	2	2	2	1	2	2	1	2	2	1	2	0	1	2	1	2	2	1	1	2	1	1	1	2	1	1	1	1	1	1	1	2	1	1	1	2	1	1	1	2	1	1	1	1	1	2	2	2	1	2	1	1	1	2	2	0	1	1	1	0	2	2	1	2	1	1	2	1	1	2	0	1	1	1	2	1	1	1	2	0	2	1	1	1	1	2	1	0	2	1	2	1	1	2	1	2	1	2	1	1	2	2	2	1	2	2	2	1	2	1	1	1	1	1	2	2	2	2	1	2	1	2	1	2	2	1	1	2	1	1	2	1	1	1	1	2	1	1	1	2	1	1	1	1	2	1	2	1	2	2	1	1	1	0	1	2	1	1	2	2	2	2	1	2	1	2	2	1	1	1	1	1	0	2	2	2	0	2	2	2	1	1	1	1	2	2	2	1	2	1	1	0	1	2	2	2	2	1	2	2	2	1	2	2	2	2	1	2	2	2	2	2	1	2	2	2	2	2	2	2	0	1	0	2	1	2	2	2	2	1	1	1	1	2	2	2	1	2	1	2	2	2	1	1	1	2	1	0	2	1	2	2	2	1	1	2	1	2	1	1	2	1	2	1	2	2	2	2	2	1	2	2	1	1	2	1	2	1	2	2	1	2	1	1	2	1	1	1	2	2	2	1	1	2	1	2	1	1	2	1	1	1	2	2	1	2	1	2	1	1	0	2	1	2	1	2	1	1	1	1	2	2	1	0	1	1	1	1	2	1	1	1	1	1	1	1	1	1	1	2	2	2	1	2	2	1	2	2	1	1	1	0	1	2	2	1	2	1	1	1	1	1	1	2	1	1	2	2	2	2	1	1	1	2	1	2	2	1	2	2	2	1	2	2	1	2	2	2	2	0	1	2	2	1	1	2	2	1	2	1	2	1	2	1	1	1	1	2	1	1	2	2	2	1	1	1	2	2	1	1	1	1	1	2	1	2	1	2	1	2	2	2	1	1	1	1	1	1	1	2	2	1	1	2	2	1	1	2	1	2	1	1	1	1	1	1	1	2	1	1	2	1	2	1	1	1	2	1	2	2	2	2	2	2	2	1	1	2	2	2	1	1	1	1	1	2	1	1	1	1	2	2	1	2	1	1	1	1	1	2	2	1	1	2	2	1	2	2	1	2	2	2	2	1	2	1	1	2	1	2	1	2	0	1	1	1	1	2	1	2	2	2	1	2	2	2	1	1	1	1	2	2	2	1	2	1	1	1	1	1	1	1	2	2	2	1	1	1	1	2	1	2	2	0	2	1	2	2	0	0	2	1	2	2	1	0	2	2	0	2	1	2	0	0	0	0	0	2	1	2	0	2	0	2	2	2	1	0	2	0	2	1	0	2	2	2	1	2	0	0	2	2	1	1	2	1	0	2	0	2	1	1	1	2	2	2	1	2	0	2	2	0	2	0	1	0	2	0	2	2	2	0	2	1	1	2	0	2	2	0	2	2	0	2	2	2	0	0	0	2	1	2	2	1	1	1	1	1	1	1	2	1	1	1	1	1	1	2	1	2	1	1	1	1	2	1	1	1	1	1	2	1	2	1	1	1	2	2	1	1	1	1	2	1	1	2	1	2	2	2	2	2	1	2	2	2	1	2	2	2	2	2	2	2	1	1	1	2	2	2	2	0	1	1	1	1	1	2	1	2	1	1	2	2	2	1	2	2	2	0	2	2	1	2	0	2	2	2	2	2	1	2	2	2	2	2	2	2	1	2	2	1	1	1	2	2	1	1	2	1	2	2	2	2	1	2	1	2	2	1	2	0	0	2	2	2	2	2	1	2	0	2	2	2	2	2	2	1	2	1	2	2	2	2	2	2	2	2	1	1	2	0	1	0	0	2	2	2	0	0	2	2	2	1	2	2	0	0	1	2	2	2	2	2	2	2	2	2	1	2	0	0	2	2	2	2	1	1	2	2	2	2	2	1	1	1	1	2	1	2	2	1	2	2	2	1	2	1	2	1	2	2	1	0	1	2	1	1	2	2	1	1	2	2	2	2	2	2	1	1	0	2	1	2	1	1	1	2	2	1	1	2	1	2	1	2	1	2	1	2	1	1	2	2	1	0	2	1	1	1	2	1	2	1	1	1	2	1	2	0	1	2	2	2	2	1	2	1	2	1	1	2	2	2	2	1	2	1	2	1	2	1	0	0	2	2	2	2	2	2	1	2	2	1	1	2	2	1	1	2	1	1	2	1	2	2	1	2	2	1	1	0	2	2	2	1	1	2	2	1	1	2	2	2	2	1	2	1	1	2	2	2	2	2	2	2	2	2	1	1	2	2	2	1	0	2	2	0	2	2	2	1	1	1	2	1	2	2	2	0	2	2	2	2	2	0	2	2	2	1	2	1	2	2	1	1	1	1	1	1	2	1	1	1	1	1	1	1	1	1	1	1	1	1	1	2	2	2	2	1	2	1	2	1	2	2	2	2	2	2	1	2	2	2	2	0	2	2	1	2	2	1	2	2	1	2	2	1	1	1	2	2	1	1	1	2	0	2	2	2	2	0	2	2	1	1	2	1	2	0	2	1	1	2	2	2	2	2	2	2	0	2	2	2	0	1	1	1	2	0	2	2	0	1	2	1	2	1	1	2	1	1	0	2	0	1	1	1	0	1	1	0	2	2	1	2	0	1	1	0	1	1	2	2	2	1	0	2	2	2	2	2	2	2	1	2	2	0	1	1	1	0	2	0	1	2	1	1	2	1	1	1	2	1	1	1	1	1	1	1	1	1	1	1	2	2	2	1	2	2	1	2	1	1	2	1	1	2	1	1	2	1	2	1	2	2	1	2	1	1	2	2	0	1	1	1	1	2	1	2	1	1	2	2	2	2	2	1	2	2	1	1	2	2	0	2	1	1	2	1	2	2	0	2	2	1	1	1	2	2	0	0	1	1	2	1	2	2	2	2	2	2	2	2	1	1	1	1	2	2	2	2	2	2	2	2	1	1	2	1	1	2	2	2	1	1	2	1	1	2	1	2	1	2	2	1	1	1	1	1	2	2	1	2	2	2	2	2	2	2	1	2	1	2	1	2	2	1	2	1	1	2	1	1	2	0	2	2	2	2	2	1	2	1	1	1	1	1	1	2	1	1	1	1	1	2	2	2	0	1	2	2	2	2	0	1	2	2	0	2	1	2	2	2	1	1	1	2	1	2	2	1	1	2	2	2	1	1	2	2	1	1	1	1	2	0	2	0	2	2	2	1	2	1	1	1	2	1	1	1	1	1	2	2	1	1	2	0	2	2	2	2	2	2	2	2	2	2	2	2	1	2	2	2	2	1	2	2	2	1	1	1	1	1	1	1	1	1	1	2	2	1	0	1	1	1	1	1	2	2	1	2	2	1	2	2	2	2	2	2	2	1	1	2	2	1	2	1	2	2	2	2	2	2	2	2	1	1	1	1	1	1	1	2	2	2	0	2	2	1	1	2	1	2	2	0	2	1	1	2	1	2	2	2	2	2	2	2	2	2	1	2	2	2	1	2	1	1	2	1	1	2	2	2	2	0	2	2	2	2	2	1	1	2	2	2	2	2	1	0	2	2	0	0	2	2	2	2	1	2	1	1	2	1	2	2	2	2	1	2	2	1	2	2	2	1	2	1	2	2	2	2	2	0	2	1	0	1	1	1	1	2	2	1	1	1	2	2	2	1	2	1	1	2	2	2	1	2	2	2	2	1	1	2	2	2	2	1	2	0	2	2	2	1	2	1	1	1	2	2	1	2	0	2	2	1	2	0	2	1	2	0	1	1	2	0	2	2	1	1	2	2	1	1	1	1	1	1	2	2	2	1	1	1	1	1	2	2	1	1	2	1	2	1	1	2	2	1	1	1	2	2	1	2	2	2	2	1	2	1	2	2	2	2	2	2	2	2	1	2	2	1	2	2	2	2	2	0	2	1	2	2	1	2	2	1	1	2	2	2	1	1	2	2	2	1	1	1	2	2	2	2	2	2	2	2	2	2	2	2	2	2	2	2	2	2	2	1	1	1	2	2	2	1	1	1	2	2	1	1	1	2	1	1	2	2	2	2	1	2	0	2	2	2	2	0	2	2	1	0	0	0	1	2	2	2	2	2	1	2	2	2	2	2	1	2	2	2	2	2	2	1	2	2	1	2	2	2	1	2	2	2	1	2	2	2	1	2	1	1	2	2	2	2	1	2	2	2	2	2	2	2	2	0	2	2	2	2	2	2	1	1	1	2	2	2	2	0	2	2	2	2	2	1	2	2	2	1	0	0	0	2	2	1	1	1	2	2	1	1	1	2	2	2	2	2	1	1	2	1	2	2	2	2	2	2	2	2	2	2	0	2	1	2	1	2	1	1	2	2	2	1	1	2	1	2	2	2	2	2	1	2	2	0	2	2	2	1	2	2	0	2	2	1	1	2	2	1	1	2	2	1	2	2	2	2	2	2	2	1	2	2	2	2	2	2	2	2	2	0	2	2	0	2	1	2	1	1	1	2	2	1	2	2	1	1	1	2	1	2	1	1	1	2	1	2	1	1	1	2	1	2	1	1	2	1	2	1	2	1	1	1	1	2	2	2	1	1	1	2	1	1	1	2	1	2	1	2	1	2	1	1	0	1	1	2	2	1	2	1	1	2	1	1	1	1	2	1	1	1	2	1	1	1	2	1	2	1	1	2	2	1	2	2	2	2	2	1	1	2	2	1	1	2	2	1	1	0	2	0	2	2	1	2	2	2	2	2	0	2	2	2	2	2	2	2	1	1	1	2	2	1	2	2	1	1	1	1	2	1	1	2	0	2	2	1	2	2	2	1	1	2	1	1	2	1	2	1	1	1	2	1	2	2	1	1	2	2	2	1	2	2	2	2	0	2	1	2	0	2	2	2	2	1	0	2	2	2	1	1	2	2	2	2	2	0	2	2	2	2	2	2	2	2	2	0	1	2	2	2	0	2	2	2	1	1	2	1	2	2	2	2	0	2	2	0	2	1	1	0	2	2	2	0	1	2	2	1	2	2	2	1	2	1	2	1	2	1	2	2	2	1	1	1	1	2	2	2	2	2	2	2	2	2	2	2	0	2	2	1	2	0	1	2	1	0	0	1	2	2	1	2	2	2	0	2	0	0	2	2	2	0	2	0	0	2	2	1	2	1	1	2	2	2	0	1	0	2	0	2	2	0	2	0	2	0	2	1	2	1	1	1	1	2	2	2	1	2	2	1	1	1	2	2	2	2	1	2	1	2	2	1	1	2	1	2	1	2	1	0	2	1	1	1	1	1	1	2	2	2	2	2	2	1	2	2	2	2	2	2	2	0	2	2	2	2	2	0	2	2	2	2	0	2	2	1	2	1	2	2	0	2	2	0	2	2	0	2	0	1	1	0	2	2	0	2	2	2	2	2	0	2	2	1	2	2	2	2	1	1	1	1	0	1	1	0	1	0	1	1	1	1	2	1	2	0	1	0	2	2	2	2	1	2	1	0	0	0	1	2	1	2	1	1	1	1	1	2	1	1	1	1	1	2	1	2	1	2	2	1	0	1	2	1	0	1	2	0	2	2	2	1	1	1	1	1	0	2	1	2	1	2	2	2	1	1	1	1	2	2	2	2	2	1	1	2	1	2	1	0	2	2	2	2	2	0	1	2	2	2	1	1	2	2	1	2	1	2	2	1	2	1	2	2	2	1	2	1	2	0	2	2	2	2	2	2	2	2	2	2	2	2	2	1	2	1	1	2	2	1	2	2	2	2	2	2	2	1	1	2	2	2	1	2	2	2	2	2	2	1	1	1	1	1	1	2	1	2	1	1	1	2	2	1	2	2	2	1	2	2	1	1	1	1	2	1	2	1	1	1	2	2	0	2	2	2	1	2	2	2	0	1	0	1	1	1	2	2	1	2	1	1	2	2	2	1	2	1	0	1	1	2	2	2	1	1	2	2	1	1	2	2	1	2	2	2	2	1	2	2	2	2	2	2	2	2	1	2	2	2	2	1	1	2	2	2	1	0	2	2	2	2	1	2	1	2	2	1	2	2	2	1	1	2	1	1	1	2	2	1	1	1	2	1	2	1	1	1	2	0	1	1	1	1	1	0	2	1	1	2	1	2	2	0	2	1	1	1	2	1	1	1	2	2	1	2	2	1	0	2	2	2	2	2	2	0	2	2	2	2	2	2	2	0	2	2	2	2	2	1	1	1	0	2	1	2	2	0	2	1	2	2	2	0	2	1	2	1	1	2	2	1	1	1	2	2	2	1	1	1	1	1	1	2	1	1	1	2	2	1	1	1	2	0	0	2	2	0	2	2	1	2	2	2	0	2	1	1	2	2	2	2	1	2	2	2	1	2	2	1	2	0	2	1	2	1	2	1	1	0	1	2	1	2	2	1	2	1	1	2	2	1	1	1	2	1	2	1	2	1	2	1	1	1	1	2	1	1	1	2	2	2	1	2	2	2	1	2	2	1	0	1	1	2	1	2	2	2	1	2	2	2	2	1	2	1	2	2	2	2	2	2	2	2	1	1	2	2	2	2	2	2	2	0	2	2	2	1	2	2	2	2	1	2	1	1	1	1	1	2	2	2	2	1	2	1	2	2	2	1	1	2	2	1	0	2	1	0	2	2	1	1	2	1	1	1	2	1	2	1	2	1	1	1	2	1	1	2	2	1	2	2	1	1	1	1	1	1	1	2	2	2	2	2	2	0	2	2	0	2	2	1	2	1	1	2	1	2	2	2	2	0	1	1	2	2	2	1	2	1	2	1	2	2	2	0	1	2	0	2	2	1	1	2	2	1	2	1	1	2	2	1	2	2	2	2	2	0	2	2	1	2	1	2	2	1	1	1	1	2	2	2	2	2	1	1	2	2	2	1	1	1	1	2	1	1	1	1	1	2	1	2	1	1	1	2	2	2	2	2	1	2	1	2	1	1	2	2	2	1	2	1	1	2	2	1	2	1	2	2	2	1	2	1	2	2	1	2	2	2	2	2	2	1	0	2	0	0	2	2	2	2	2	2	2	2	2	2	2	0	2	0	2	0	0	0	1	2	0	0	0	0	2	1	2	2	0	2	2	2	1	2	2	2	2	1	1	1	1	1	2	2	2	2	1	1	2	2	2	1	1	2	2	1	2	1	1	2	2	2	2	1	1	1	1	1	1	2	1	1	2	2	2	2	1	1	1	2	2	0	1	1	2	1	1	1	2	2	1	1	0	2	2	2	2	0	1	1	2	1	1	0	1	2	2	2	1	2	2	1	2	2	1	2	2	1	2	2	1	2	1	1	1	2	2	2	2	2	2	2	2	1	2	0	0	1	2	1	1	1	2	2	1	2	1	1	2	1	1	1	2	1	2	2	2	0	1	2	1	2	0	0	0	2	0	2	2	0	1	2	2	0	2	2	1	1	2	0	0	2	0	2	2	2	2	2	2	1	0	2	1	0	1	2	1	1	2	1	1	2	0	0	2	2	2	1	0	1	2	2	2	2	1	2	1	2	2	1	1	1	2	1	2	2	1	1	1	1	1	1	1	2	1	1	2	2	1	2	1	1	1	2	2	2	1	2	2	2	1	2	1	2	1	2	2	2	2	1	2	2	2	2	1	1	1	2	1	1	1	1	1	1	2	2	1	1	1	2	2	1	2	2	1	1	1	1	1	2	1	2	1	2	1	1	1	2	2	1	1	1	1	2	2	2	2	2	2	2	1	1	1	2	1	2	2	2	2	2	2	2	2	2	2	1	1	1	2	2	2	2	2	1	0	2	2	1	2	1	1	1	1	2	2	1	2	1	2	1	1	2	2	1	2	1	1	1	0	2	2	1	1	1	2	1	1	2	1	1	1	1	2	2	2	1	1	1	2	1	2	1	2	2	2	1	1	1	1	2	2	2	2	1	2	2	2	2	1	1	2	1	2	0	0	2	2	0	1	1	2	0	2	2	2	1	1	0	2	1	1	1	2	2	2	1	2	2	1	1	1	1	1	2	1	1	2	1	2	1	1	1	1	2	1	1	2	2	1	1	1	1	1	1	2	2	2	1	2	1	2	2	2	2	1	2	2	2	2	1	2	2	2	1	2	2	1	2	1	1	2	2	1	2	2	2	1	2	2	1	2	2	2	2	2	2	1	1	2	1	2	2	1	0	2	1	1	2	2	1	1	2	1	1	2	1	1	2	2	1	2	2	2	1	2	1	1	2	2	1	1	1	2	1	2	2	1	2	1	1	2	1	0	1	2	1	1	1	2	2	2	1	2	2	1	1	1	2	2	2	2	2	2	1	2	2	1	2	1	1	1	1	2	1	1	2	2	1	1	2	2	1	1	1	1	1	2	1	1	2	2	1	2	1	2	1	2	1	1	1	1	1	1	1	2	1	1	1	2	2	2	2	2	1	1	2	2	2	2	1	1	1	1	1	2	2	1	1	0	2	2	2	2	2	2	1	2	1	2	2	2	2	1	2	2	2	2	2	2	1	0	2	2	1	1	2	1	0	1	2	2	2	1	1	2	2	0	1	2	2	2	2	1	2	1	1	2	1	2	2	2	2	0	2	1	1	2	0	2	2	2	2	1	2	2	1	0	0	1	2	1	1	1	2	2	1	0	1	2	1	1	1	1	1	1	1	1	1	1	2	2	1	1	1	1	1	2	1	1	2	2	1	1	2	2	2	1	1	2	2	2	2	2	1	1	2	1	1	1	1	1	1	2	2	2	1	1	1	2	1	2	1	2	1	1	2	1	1	1	1	1	1	1	2	2	2	2	2	2	2	1	1	1	2	1	1	2	2	1	1	2	1	2	1	2	2	1	2	1	1	1	1	1	1	2	2	1	2	1	2	1	2	1	2	2	2	1	1	2	1	2	2	2	2	2	0	1	2	2	2	1	2	2	1	1	2	2	2	2	2	1	2	2	2	1	2	2	2	0	2	2	2	2	2	2	1	1	1	2	2	2	2	1	1	1	2	1	1	2	1	2	1	2	2	2	0	2	2	2	1	0	2	2	1	2	2	2	2	2	0	2	2	2	2	2	2	2	2	2	2	1	2	0	2	2	2	2	2	2	2	2	2	2	2	2	2	1	2	1	2	1	2	1	2	2	2	1	1	2	2	2	0	0	2	2	1	2	1	2	2	2	0	1	2	0	2	1	2	1	1	1	2	2	1	2	1	1	2	1	1	1	2	1	2	2	2	2	1	2	1	1	1	1	1	1	1	2	1	1	1	1	1	0	2	1	1	2	2	2	1	1	2	2	0	0	1	2	2	2	2	2	0	2	2	0	0	1	2	0	0	1	1	2	1	1	1	1	1	2	2	1	0	1	1	2	1	2	1	2	0	1	2	1	1	1	1	2	1	2	2	1	1	0	0	0	0	0	2	0	0	2	2	0	2	2	2	1	0	2	0	0	0	0	0	0	0	0	2	1	1	1	1	1	2	1	2	1	2	2	1	1	1	1	2	1	1	0	1	1	2	1	1	1	2	1	1	2	2	1	1	1	1	0	2	2	2	2	2	1	1	2	2	2	2	2	2	1	2	2	1	2	2	2	2	2	2	1	2	2	2	2	0	2	2	0	2	2	2	0	2	2	0	0	0	2	2	2	2	0	2	2	2	2	2	2	2	0	2	2	1	2	2	2	1	2	2	2	2	1	2	1	1	1	2	1	1	1	2	1	2	1	2	2	2	2	2	2	2	2	2	2	1	2	2	1	2	1	2	1	1	1	1	1	1	2	1	2	2	0	2	2	1	1	0	1	0	1	2	2	1	2	1	0	1	2	2	1	1	2	1	2	2	2	1	0	2	2	1	1	2	0	2	1	0	0	2	0	2	1	2	0	0	0	0	2	0	2	2	2	0	0	0	2	2	0	2	2	0	0	0	0	0	2	2	2	0	2	1	2	2	2	0	2	2	0	2	1	2	0	2	2	2	2	0	1	2	2	2	0	0	0	2	2	1	0	2	0	0	0	2	2	1	2	2	2	2	1	1	1	1	2	1	1	1	1	1	2	2	2	0	0	1	1	2	1	2	1	1	1	1	2	1	2	2	1	1	2	1	1	1	2	2	0	1	2	2	2	1	2	2	2	1	2	1	2	1	2	2	1	2	2	2	2	1	0	2	1	0	1	1	2	2	1	1	2	2	1	2	1	2	2	2	0	0	0	2	2	2	2	0	1	2	0	0	2	2	2	0	2	2	2	2	1	1	1	2	2	1	1	2	1	2	1	1	2	2	2	1	2	1	2	2	2	2	1	1	2	2	2	1	1	2	2	2	1	2	2	1	2	2	2	1	1	2	1	1	2	1	1	2	2	1	2	2	2	2	2	2	2	2	1	1	2	2	2	2	2	1	2	2	2	2	2	1	2	2	2	1	2	2	2	2	2	2	1	2	1	2	2	2	0	2	1	2	2	2	2	2	2	2	2	1	1	1	2	2	1	1	1	2	2	2	1	2	1	1	1	0	0	1	2	2	2	2	2	1	2	2	1	2	2	2	2	1	2	1	2	2	2	1	2	1	2	2	1	2	2	2	2	2	1	1	1	1	0	1	1	1	1	2	1	1	2	2	2	2	1	2	2	2	2	2	1	2	2	2	2	2	2	2	1	1	2	1	2	1	2	2	1	1	1	2	1	1	2	1	2	1	1	2	0	2	2	1	1	1	2	2	2	1	1	2	2	1	1	1	2	2	1	1	2	1	1	2	1	0	2	0	0	2	2	1	0	0	0	2	1	2	2	2	2	2	1	1	2	2	2	2	1	0	2	2	0	1	2	2	2	2	2	2	2	0	2	1	2	2	1	2	1	2	1	2	2	2	2	2	1	2	1	2	2	1	2	1	1	2	1	2	1	2	1	2	2	1	1	1	1	2	1	1	1	2	2	1	1	2	1	1	2	1	2	2	1	1	1	2	1	2	0	1	1	1	0	2	1	1	2	1	1	2	1	1	1	1	1	2	2	2	1	0	2	2	2	1	2	1	1	1	1	1	2	2	2	2	1	1	1	2	1	0	0	1	0	1	2	2	2	0	1	2	2	1	2	1	2	1	2	1	1	1	1	1	1	2	1	1	2	1	1	2	1	2	2	2	1	2	2	2	2	2	1	0	0	2	2	0	2	2	2	2	2	1	1	2	1	2	2	2	2	2	2	2	1	2	1	2	1	1	1	2	2	1	2	1	1	1	2	1	1	2	1	2	1	2	2	1	1	1	1	2	1	1	2	1	2	1	1	1	2	1	2	1	2	2	1	1	1	2	2	1	1	2	1	2	2	1	1	0	2	1	2	1	2	1	1	1	1	2	2	2	1	1	2	2	2	2	2	1	1	1	1	2	1	1	1	1	1	1	1	1	2	2	1	1	2	2	1	2	1	2	1	1	2	2	1	1	1	2	2	2	1	2	1	1	1	1	2	2	2	2	2	2	2	2	2	2	2	2	2	2	2	2	2	2	2	2	2	2	2	2	0	2	0	0	2	0	0	0	0	0	0	0	0	0	0	2	2	0	0	0	2	2	2	0	0	1	2	2	2	2	1	2	2	1	0	0	0	0	1	1	0	0	2	2	0	1	0	0	2	0	2	2	2	2	0	0	2	2	2	2	2	2	0	2	2	2	0	2	0	0	2	1	2	2	2	0	1	2	2	2	1	2	1	2	1	2	2	0	2	2	2	2	2	2	2	2	1	2	2	2	0	2	2	2	2	2	0	2	2	2	1	2	2	0	1	0	2	2	2	2	0	1	2	2	2	2	0	0	2	0	2	0	2	2	0	2	0	2	0	0	2	2	2	0	2	2	0	0	2	2	2	2	2	2	2	2	2	0	2	2	2	2	2	0	0	0	2	2	1	2	2	2	2	2	2	0	1	2	2	0	0	2	0	2	2	1	2	2	2	2	2	0	2	2	0	2	2	2	0	2	0	2	0	2	2	2	2	2	2	1	2	2	2	2	0	0	2	2	2	0	1	2	2	2	2	0	2	0	2	2	2	2	0	2	1	2	0	0	2	0	2	2	2	2	0	2	2	2	2	2	0	0	2	0	0	0	0	0	2	2	2	2	2	2	0	1	2	2	2	2	2	2	1	2	2	0	0	2	2	2	1	2	2	2	0	2	2	2	0	2	2	0	2	2	2	2	2	2	0	2	2	2	0	2	2	2	2	2	2	2	2	2	0	2	0	2	2	2	2	2	2	2	1	0	2	2	0	2	2	2	2	1	2	1	1	1	1	2	1	1	1	1	2	2	1	1	1	2	1	1	1	2	1	2	2	1	2	1	1	2	1	1	1	1	1	2	2	2	2	1	2	1	2	1	1	2	1	1	1	1	1	2	2	1	2	1	2	1	2	2	2	2	1	1	2	2	2	2	2	2	2	0	0	2	2	0	0	2	0	0	2	2	2	0	2	2	2	2	0	2	2	1	2	2	0	0	2	2	2	0	0	2	2	2	2	0	1	2	2	2	1	1	2	2	2	0	2	2	1	2	2	2	1	1	2	2	2	1	1	2	0	0	2	2	1	0	2	1	2	2	1	2	2	1	2	0	1	1	2	2	2	1	2	1	2	2	0	2	0	2	2	2	2	0	2	2	0	2	0	2	1	1	1	2	1	1	2	2	1	0	0	2	2	2	2	2	2	2	1	2	2	2	0	2	2	1	1	1	2	2	2	2	2	2	2	2	2	2	2	2	2	2	0	2	2	1	2	2	2	2	2	2	2	1	1	2	1	2	2	1	2	2	2	1	2	2	1	2	2	1	1	1	0	1	2	2	1	2	2	2	2	2	1	1	2	1	2	2	2	1	2	1	1	0	2	0	1	0	2	2	2	1	1	2	1	1	2	2	1	2	2	1	1	2	0	2	0	2	2	2	1	0	1	2	1	2	2	2	2	1	2	1	2	1	2	1	2	1	2	1	2	2	0	2	2	2	1	0	1	2	1	2	2	1	1	2	2	2	2	2	2	1	2	2	2	2	2	1	1	2	2	1	2	2	2	2	1	1	1	0	1	2	2	2	1	2	2	2	0	2	2	1	2	2	1	2	2	2	2	1	1	1	1	1	1	2	2	1	1	1	2	1	2	1	2	2	2	1	2	1	2	2	1	2	2	1	1	1	2	1	2	2	1	1	2	2	1	2	2	2	2	1	1	2	1	1	1	1	0	2	1	0	2	2	2	2	1	1	2	1	1	2	2	1	1	1	2	2	1	2	1	1	1	2	0	0	2	1	1	2	1	2	1	1	1	1	0	1	0	1	1	0	2	2	0	2	2	2	1	1	2	2	1	1	1	1	1	1	1	2	0	1	2	2	2	1	1	2	2	2	2	2	1	0	0	2	2	2	2	1	2	1	2	1	2	1	2	2	2	1	1	1	2	2	2	2	2	2	0	1	1	1	2	2	1	1	2	0	2	2	1	2	2	1	2	2	2	2	0	2	2	2	2	2	2	2	2	2	1	2	1	1	1	2	1	1	2	2	2	2	2	2	2	0	1	2	1	1	2	1	2	2	2	2	1	2	2	1	2	0	0	2	2	2	1	2	2	2	1	2	2	2	2	2	2	2	2	2	1	2	1	1	1	0	2	2	1	2	1	2	2	1	2	2	2	1	1	2	2	1	0	2	2	2	2	1	1	2	2	2	2	2	2	2	2	2	2	0	2	2	1	2	2	2	2	1	1	1	2
Arkansas_Black	2	0	2	0	2	1	2	2	1	2	2	1	2	2	2	0	0	2	2	2	2	2	2	2	1	2	0	2	2	1	2	2	2	1	2	2	2	2	0	2	2	2	2	2	2	1	2	1	1	2	2	2	1	2	2	2	1	1	2	2	1	2	1	1	2	2	1	2	1	1	1	1	1	2	1	2	2	2	0	1	1	2	2	1	2	1	2	2	1	1	1	2	2	1	1	2	2	2	1	2	2	0	2	1	2	1	2	2	2	2	1	2	2	2	2	1	2	2	2	1	1	0	0	2	2	1	1	2	1	2	1	2	2	1	1	0	1	2	1	1	0	2	2	1	2	2	0	0	2	2	0	2	0	0	0	2	1	1	2	1	1	2	1	1	1	1	1	1	1	1	2	1	1	1	1	1	2	2	2	2	2	2	2	2	2	0	2	2	2	2	2	0	2	2	2	2	2	2	2	2	2	0	2	2	2	2	0	0	2	0	2	2	2	2	2	0	2	2	2	2	0	2	2	2	2	2	2	2	2	2	2	2	2	2	2	2	2	2	2	2	2	2	2	0	2	1	1	1	1	1	2	2	1	0	1	1	2	1	1	2	1	1	2	1	1	1	2	2	2	2	1	1	2	1	1	0	1	1	1	2	1	1	2	1	2	2	2	1	1	1	1	2	2	1	1	2	1	1	2	2	2	1	2	1	1	1	0	2	2	1	1	1	1	2	2	1	1	1	1	2	1	2	0	1	1	1	2	1	2	2	1	1	1	2	1	1	1	2	1	1	2	0	2	2	2	2	2	2	0	2	2	2	2	2	2	2	2	2	2	2	2	2	2	2	2	2	2	2	1	1	1	1	1	1	1	1	2	1	1	1	1	0	2	1	1	2	2	2	2	2	2	2	2	2	2	2	1	2	2	2	1	1	2	1	2	1	2	2	1	2	2	2	2	1	1	1	1	2	1	2	2	1	1	2	1	1	2	2	1	2	2	2	2	2	2	2	1	2	2	2	0	2	1	2	1	1	1	2	2	2	2	1	2	2	1	1	1	2	2	2	1	2	2	2	1	1	2	1	2	2	2	2	2	2	1	2	2	2	2	2	2	2	1	2	2	2	2	2	2	2	2	2	2	1	2	2	1	1	2	1	2	0	2	2	2	2	2	2	2	2	1	2	2	2	2	1	2	2	2	1	2	2	2	1	1	2	2	1	2	2	1	2	1	1	1	2	2	2	2	2	2	1	2	2	1	1	2	0	1	0	0	2	1	2	2	2	2	2	0	2	1	2	2	0	0	2	1	1	2	1	2	1	1	1	0	2	2	0	2	1	1	1	1	2	2	1	1	0	1	1	1	1	2	2	2	1	2	2	2	2	1	2	2	2	2	1	1	0	0	0	0	0	0	2	1	0	2	2	0	2	0	2	2	2	2	0	2	0	0	2	2	0	1	2	1	0	0	0	2	2	2	2	1	0	2	1	0	2	2	2	2	0	2	2	1	2	1	2	2	1	2	1	1	0	2	1	2	1	0	0	2	2	2	1	1	0	2	2	0	2	2	2	2	0	2	0	1	1	2	2	0	1	0	0	0	0	2	1	2	2	0	2	1	1	1	1	2	1	1	1	1	2	1	0	2	1	1	1	2	1	1	2	1	1	2	1	2	2	1	2	1	1	0	1	2	2	1	1	2	2	1	1	2	2	2	1	1	2	2	1	2	1	1	1	2	2	2	1	1	1	1	2	1	1	2	1	1	2	2	2	1	1	1	1	1	2	1	2	1	2	2	2	1	2	2	2	2	2	1	2	2	2	2	2	2	0	2	0	2	0	2	2	0	0	2	2	2	2	2	2	2	2	2	2	2	2	2	2	2	2	0	2	0	2	2	2	2	0	2	2	2	2	2	0	2	2	2	2	2	2	2	0	2	2	2	0	2	2	2	0	2	0	0	2	2	2	2	0	2	0	2	2	2	2	2	2	2	2	2	0	2	0	0	2	2	2	2	2	0	2	2	2	2	2	2	2	2	2	0	2	2	2	2	2	2	2	2	2	2	2	2	2	2	2	2	2	2	2	2	2	2	2	2	2	0	2	2	2	2	2	2	2	2	2	2	0	2	0	0	2	2	2	2	2	2	2	0	2	2	2	2	0	2	2	2	2	2	0	2	2	2	2	2	2	0	2	2	2	2	2	2	2	2	2	0	2	0	2	0	2	2	2	2	2	2	2	0	2	2	2	2	0	2	2	2	2	2	2	2	0	2	2	2	0	2	2	0	2	2	2	0	2	2	2	2	2	0	2	2	2	2	2	2	2	0	2	2	2	2	0	2	0	2	2	2	2	0	0	2	2	0	2	2	0	2	0	2	0	2	2	2	0	2	2	0	2	2	2	2	2	2	2	0	2	2	2	2	2	2	2	2	2	0	2	2	2	0	2	2	2	2	2	2	2	2	2	2	2	2	2	2	0	1	2	2	0	0	2	2	2	2	2	0	0	2	2	0	0	0	2	2	0	2	2	2	0	2	0	2	2	0	2	2	2	0	0	2	0	1	2	2	2	2	0	2	2	2	2	2	2	2	0	2	0	2	2	2	2	2	2	2	1	1	1	2	2	2	1	1	2	2	1	2	1	2	2	1	1	1	2	2	2	1	2	1	2	1	1	2	1	2	1	1	2	1	1	1	2	1	2	1	1	1	1	1	2	1	1	1	1	1	1	1	1	2	2	1	0	1	1	1	1	1	2	2	2	2	2	2	1	2	1	2	1	2	1	1	2	2	2	2	2	2	2	2	1	1	2	2	2	1	2	2	2	1	1	1	1	2	2	1	2	1	2	1	2	1	1	2	2	0	2	2	2	2	1	2	1	1	1	0	1	1	1	2	2	2	2	1	2	2	2	1	1	1	2	2	1	1	2	1	1	2	2	1	1	2	2	2	2	2	2	2	2	1	0	1	1	2	1	2	1	2	2	2	1	1	2	2	2	2	0	0	1	0	2	2	1	1	1	1	1	1	1	2	1	2	2	2	2	1	2	2	2	2	2	2	0	2	1	2	0	2	2	0	2	0	2	2	1	2	1	1	1	2	1	2	1	1	1	1	2	2	1	1	2	1	1	1	1	2	2	2	1	1	1	1	1	1	1	1	1	1	1	1	1	2	1	2	1	1	2	1	1	1	1	0	0	0	2	2	2	0	2	0	0	0	2	2	2	0	0	2	2	0	2	2	0	2	0	2	0	2	2	2	0	2	2	2	0	2	0	0	0	2	1	2	2	1	1	1	1	2	1	1	2	2	2	2	1	2	1	2	1	0	0	0	2	1	2	0	1	1	2	1	2	0	1	0	2	1	1	1	2	1	2	2	1	2	1	2	1	2	1	1	1	2	2	1	1	1	2	2	2	0	2	0	1	2	2	1	2	2	1	2	1	2	2	1	2	2	2	1	1	1	1	1	1	0	2	1	2	2	0	1	2	2	2	2	2	1	1	1	1	1	2	2	1	1	1	2	0	2	0	1	1	2	2	1	2	2	2	1	1	1	1	1	1	2	1	1	1	2	1	1	1	1	2	1	2	1	1	0	2	1	0	2	1	0	2	2	2	0	2	0	1	2	2	1	2	1	2	0	2	1	1	0	2	2	0	2	2	1	0	1	2	1	2	0	2	1	1	2	2	2	1	2	2	1	2	2	2	1	1	1	2	1	2	1	1	2	2	2	2	2	2	2	1	2	1	2	1	2	1	2	2	0	2	2	2	2	2	2	1	1	1	1	1	1	1	2	2	2	2	2	1	2	1	1	1	1	0	1	1	1	1	2	1	2	1	2	2	0	1	1	1	2	2	1	1	1	1	1	1	2	1	1	2	1	2	2	1	1	2	1	2	1	1	2	1	1	0	2	1	1	2	1	1	2	1	1	1	2	1	2	2	2	2	2	1	2	1	2	2	2	2	2	2	0	1	1	2	1	0	2	2	2	2	2	2	2	2	2	2	0	1	2	2	0	2	2	1	2	2	1	2	2	1	2	0	2	2	2	1	2	2	1	2	2	2	2	1	2	1	2	1	1	1	2	1	1	1	2	1	1	2	1	2	2	2	1	2	1	2	2	1	1	0	2	2	2	2	2	1	2	2	1	2	2	1	2	1	1	2	2	0	1	1	2	1	1	2	1	2	1	2	2	2	1	2	2	1	2	1	1	1	1	0	1	2	1	2	2	2	1	1	2	2	1	2	1	0	1	1	2	1	1	1	1	2	2	1	2	2	2	1	1	1	2	1	2	2	1	2	2	2	1	1	2	2	2	2	2	2	2	0	2	2	2	2	2	0	2	1	1	1	1	2	1	1	1	1	2	1	1	2	1	0	1	2	1	2	0	1	2	2	1	1	1	2	0	1	2	2	2	1	2	2	1	2	2	1	1	2	2	1	1	1	2	2	1	2	1	1	2	1	2	2	2	1	2	2	1	2	2	2	1	1	2	1	2	2	1	1	1	2	1	2	2	1	1	1	2	1	2	1	2	2	2	1	1	1	1	2	1	1	0	2	2	2	2	2	1	1	1	2	1	2	1	1	1	1	2	1	1	2	1	1	2	1	1	2	1	1	2	1	1	2	1	1	2	1	1	1	1	2	2	2	2	1	1	1	1	2	0	2	2	2	2	2	1	1	1	2	0	2	2	2	2	1	2	2	2	0	1	1	2	2	2	1	2	1	0	2	1	1	2	1	1	2	2	2	1	2	2	2	1	0	2	1	2	1	1	1	2	1	1	1	1	1	2	1	2	2	0	1	1	1	2	1	1	1	1	1	1	1	1	1	2	2	2	1	2	2	0	2	2	2	1	2	2	2	2	1	1	2	2	2	2	2	2	2	2	2	2	2	1	1	1	1	1	1	1	1	2	1	1	1	2	1	2	1	1	2	1	2	1	1	2	0	2	2	2	1	2	1	1	1	2	1	2	1	2	1	1	2	1	2	1	1	1	1	2	1	2	2	1	1	2	1	1	2	2	2	2	1	2	2	2	1	2	2	2	2	1	1	2	2	0	2	2	0	2	0	2	2	1	2	1	1	2	2	1	2	0	2	0	2	2	2	2	2	2	2	2	2	2	2	1	2	1	1	2	1	2	1	2	1	2	1	2	1	2	2	1	1	2	1	2	2	2	2	1	2	2	2	2	2	2	2	0	2	2	2	2	2	2	2	2	2	2	0	2	2	2	2	2	2	2	2	2	2	2	2	2	2	2	2	2	1	2	2	1	1	1	1	1	2	2	1	2	1	1	2	1	2	2	1	2	1	2	2	2	2	2	0	2	1	2	2	1	2	2	2	1	1	2	2	0	1	2	1	1	1	2	2	0	2	1	1	2	2	2	1	2	2	1	0	2	2	1	1	1	2	1	1	1	1	2	1	1	2	2	0	2	2	2	0	1	2	2	2	2	2	1	2	2	0	2	2	2	2	2	1	2	2	2	1	2	2	1	1	2	2	0	2	2	2	2	2	2	1	1	1	2	1	0	1	2	2	2	2	1	2	1	2	2	1	2	1	2	1	1	2	2	2	0	1	1	2	2	2	2	2	2	1	1	1	1	2	2	1	1	1	1	1	1	1	1	1	1	1	1	1	1	1	1	2	2	2	1	1	1	1	1	2	1	1	1	1	1	1	1	2	1	1	1	2	0	1	1	1	1	2	2	1	2	1	2	1	1	2	2	1	1	2	2	1	2	1	1	2	1	2	1	1	1	1	2	2	1	0	2	1	1	2	0	1	1	1	1	1	2	1	2	1	1	2	2	2	2	2	2	1	1	1	2	1	1	2	1	1	2	2	1	2	1	2	2	2	1	2	2	1	2	2	2	1	1	1	1	2	0	0	2	2	2	2	2	2	2	1	1	1	2	2	2	2	2	2	2	0	2	0	2	0	0	2	0	2	2	2	0	2	2	2	2	2	2	2	0	2	0	1	2	0	2	2	1	1	0	2	0	0	2	1	0	0	2	2	0	2	2	0	2	2	2	2	2	2	1	1	1	1	1	2	2	0	2	1	1	1	1	2	2	1	1	2	2	2	2	1	1	1	2	2	2	1	2	2	2	1	1	1	1	2	1	2	0	2	2	0	2	2	2	0	0	2	0	2	2	1	1	2	1	2	2	1	2	2	2	2	2	0	2	2	2	0	0	2	2	2	2	1	1	2	2	0	1	2	2	1	2	1	2	1	1	1	1	1	1	1	2	2	2	0	2	0	2	1	1	0	1	1	2	0	2	2	2	2	0	1	1	1	2	2	2	0	2	0	1	2	2	2	2	0	1	2	1	2	1	2	2	1	1	1	2	2	1	1	1	1	2	1	2	2	1	1	2	1	2	2	1	1	1	0	2	2	1	2	2	1	0	2	2	1	0	2	2	2	1	1	1	1	2	1	1	2	2	1	0	1	1	1	1	1	1	2	2	1	1	1	1	0	1	2	1	1	2	2	1	2	2	1	2	1	1	2	2	0	1	2	2	2	2	1	2	1	1	2	1	2	1	2	2	2	2	2	0	1	2	1	1	2	1	1	1	1	2	0	1	2	1	2	1	2	2	1	1	1	2	1	2	0	2	2	2	0	0	2	1	1	1	1	2	1	2	1	1	1	1	2	1	2	2	1	2	1	2	0	1	1	2	2	1	0	0	2	2	2	2	0	2	0	2	2	2	2	2	1	1	1	2	1	2	2	2	2	2	1	2	2	1	2	1	1	2	2	1	1	2	1	2	2	2	1	2	1	2	1	0	1	1	2	2	2	2	2	2	2	2	2	1	2	2	2	0	2	0	0	2	2	2	2	2	0	2	2	2	2	2	2	2	2	2	2	2	2	2	2	2	2	2	2	2	2	2	2	2	2	0	2	2	0	2	2	2	2	2	2	2	2	2	0	2	2	2	0	2	2	2	2	2	2	2	2	2	2	2	2	2	2	2	2	2	2	2	0	2	2	2	0	2	2	2	2	2	2	2	2	2	2	2	1	2	2	1	1	2	1	2	1	1	2	1	2	1	1	1	1	2	2	2	1	1	1	1	2	1	2	2	1	1	1	1	2	1	1	1	2	2	2	1	1	2	1	1	1	2	1	2	1	2	2	1	1	1	1	2	2	2	2	2	1	2	1	1	2	2	2	2	2	1	1	1	2	2	2	2	1	2	1	2	2	2	2	2	2	1	1	0	1	2	2	2	2	2	2	2	2	2	2	2	1	1	1	2	2	2	2	1	1	1	2	2	1	2	2	2	1	1	2	2	2	2	2	2	2	2	2	2	1	2	2	1	2	1	2	1	2	2	2	1	2	1	2	2	2	2	2	2	1	2	0	2	2	1	1	2	1	2	2	2	2	1	2	2	2	1	1	2	1	2	2	2	2	2	2	2	2	2	2	2	2	2	1	2	0	1	2	2	2	0	2	2	2	2	2	2	2	2	2	2	2	2	2	1	1	2	2	2	2	2	2	2	0	2	1	2	2	2	2	2	2	2	2	2	2	0	1	2	0	2	2	2	0	2	2	0	2	2	2	2	2	2	2	2	2	1	1	2	2	2	2	2	2	2	0	2	2	2	2	2	2	2	1	2	2	2	0	2	1	2	2	2	2	2	1	2	2	2	2	2	2	2	2	2	1	1	2	2	1	2	1	2	2	2	2	2	2	1	2	2	2	2	1	2	1	2	2	2	0	2	0	2	0	2	2	0	2	2	2	2	0	2	2	0	2	2	2	2	2	2	2	2	2	2	0	2	2	2	2	2	2	2	2	2	2	2	2	2	2	2	2	2	2	2	2	2	2	2	2	2	2	2	2	0	0	0	2	0	2	2	2	2	0	2	2	0	2	2	2	2	2	2	2	2	2	2	2	2	2	2	2	2	2	2	2	2	2	2	2	2	2	2	2	2	2	2	2	2	2	0	2	2	2	2	2	2	2	2	0	0	2	2	2	2	2	2	2	2	2	2	2	2	0	2	0	0	2	2	2	2	2	2	1	1	2	2	2	2	2	2	2	1	2	1	1	2	1	1	1	2	1	1	1	1	1	2	2	1	1	2	2	2	2	2	2	1	1	2	1	2	1	2	1	2	1	1	0	2	2	1	2	1	2	1	2	2	2	0	0	0	0	2	2	1	2	2	1	1	1	0	1	2	2	2	1	1	2	2	2	2	2	1	2	1	2	2	2	2	1	2	2	2	1	2	2	2	0	0	2	2	1	2	2	2	1	2	1	2	2	2	1	1	2	1	2	1	2	1	1	2	1	0	1	2	1	1	2	1	2	1	1	2	1	1	1	2	2	1	2	1	2	1	2	1	2	1	1	2	1	1	1	1	2	2	1	0	1	0	2	2	2	2	2	2	0	0	1	2	2	1	1	2	1	2	0	1	1	2	2	2	1	0	1	1	2	2	2	1	1	2	0	0	2	1	1	2	1	1	1	0	1	0	1	0	2	2	2	2	1	1	1	0	0	1	1	1	1	0	1	2	0	0	1	0	2	0	2	1	0	2	2	0	2	1	1	0	1	0	1	2	1	2	0	2	0	0	1	2	1	1	1	1	1	1	1	1	1	1	1	2	1	1	1	2	1	2	1	1	1	1	1	2	2	1	1	1	2	2	0	0	1	2	2	1	0	0	1	1	2	2	0	0	0	0	0	0	2	2	0	0	0	0	0	0	2	0	2	0	0	2	2	2	2	0	0	2	2	2	2	2	0	2	0	0	0	2	0	0	2	0	2	2	2	0	2	0	2	0	0	0	1	0	2	1	2	2	2	2	2	2	2	0	0	2	2	2	2	1	0	1	1	2	2	2	2	1	2	1	2	2	0	0	0	0	1	2	1	2	2	1	2	0	2	2	2	1	1	2	1	2	2	2	2	2	2	2	1	2	1	0	2	2	1	2	1	1	2	2	1	2	2	2	1	1	1	1	1	2	0	2	1	2	2	2	2	1	1	1	2	1	2	1	1	2	1	1	1	1	2	2	2	1	2	2	1	2	2	2	2	2	2	2	1	1	1	2	2	1	2	1	2	1	1	2	2	2	2	1	1	2	1	2	1	1	0	2	2	0	0	2	2	2	2	1	2	2	2	0	1	0	2	2	1	1	1	2	1	1	2	1	2	1	1	1	2	2	1	1	1	2	1	1	2	1	1	1	1	1	1	1	1	2	1	1	1	1	1	2	2	1	1	1	2	1	1	1	1	1	1	1	1	2	1	2	2	2	2	1	1	1	1	1	1	1	2	1	2	1	2	2	2	2	0	0	2	1	2	2	2	2	2	2	2	1	1	2	1	1	2	1	1	1	1	2	1	1	1	1	1	1	1	1	2	2	1	2	2	1	2	2	1	2	1	1	2	2	1	1	2	0	2	2	1	2	0	2	2	1	1	2	1	1	0	2	2	2	2	2	2	2	0	2	1	1	2	1	1	1	1	0	0	0	2	2	2	1	1	1	2	1	2	2	2	1	2	0	1	1	2	2	2	0	0	2	2	2	0	2	2	2	2	1	2	2	2	2	2	2	1	1	2	1	1	0	2	2	0	2	1	1	1	1	2	2	2	0	2	2	2	1	2	2	2	2	2	0	2	2	2	1	0	2	2	2	0	0	2	2	1	1	1	2	2	2	1	2	1	1	2	1	2	2	2	2	2	2	1	1	2	0	2	2	1	1	2	2	1	2	2	2	0	2	1	2	2	2	1	1	2	1	0	2	0	0	2	0	2	2	2	0	2	0	0	2	2	1	0	2	0	0	0	2	2	0	0	1	2	0	0	0	2	0	0	0	1	0	1	2	2	1	1	0	2	2	2	2	0	1	0	0	0	2	2	1	1	1	1	1	2	1	2	0	1	2	2	1	2	2	2	1	2	1	1	1	2	2	2	1	1	1	2	1	2	2	2	1	2	1	2	1	1	1	2	1	2	2	1	1	1	2	1	2	2	2	1	1	2	2	2	1	2	2	1	1	2	1	1	1	1	2	1	1	1	2	0	1	2	1	1	1	1	2	2	2	1	2	1	2	1	2	2	1	1	2	1	1	2	1	1	1	1	1	2	1	1	0	1	1	2	2	1	1	1	1	2	2	2	1	2	2	1	0	2	1	1	2	2	1	1	2	1	2	2	2	2	2	1	2	2	2	1	2	1	1	2	2	2	2	2	1	2	2	0	2	1	2	2	2	2	2	2	1	1	1	2	2	2	2	2	1	1	1	2	1	2	1	2	1	1	1	1	2	1	2	2	2	2	1	1	2	1	2	2	2	1	1	1	1	1	1	1	2	2	2	1	2	1	2	1	2	1	1	2	1	2	2	2	2	2	1	1	2	2	2	2	2	2	1	2	2	2	1	0	2	2	2	2	2	1	2	1	1	2	1	1	2	2	2	2	2	2	1	2	2	2	1	2	0	1	1	0	1	1	2	1	2	2	2	1	1	2	2	0	2	0	1	1	2	2	2	2	2	1	2	2	1	2	2	1	1	2	1	1	1	2	2	0	2	1	2	1	1	2	0	1	2	1	2	2	2	2	2	1	0	2	0	2	2	2	2	2	2	1	1	2	1	2	2	2	2	2	2	2	2	2	1	2	1	2	1	2	2	2	2	2	0	1	0	2	2	2	1	1	2	0	2	1	2	2	2	2	2	2	0	2	2	2	1	2	2	1	1	1	2	2	2	1	1	1	2	2	2	1	2	2	1	1	2	2	2	2	1	1	1	2	1	2	2	2	1	1	2	1	1	1	1	2	2	1	1	1	2	2	2	2	2	1	1	2	1	1	1	1	2	1	1	2	1	1	1	2	2	2	1	2	2	2	1	1	1	1	2	1	1	1	2	1	2	2	2	1	2	2	1	1	2	2	2	2	0	2	0	0	0	0	2	0	2	2	2	2	2	2	1	2	1	2	0	0	0	1	2	2	1	1	2	1	1	1	1	1	1	1	2	2	2	1	2	1	1	2	2	2	2	1	1	1	2	2	2	2	2	1	1	2	2	2	2	2	2	1	2	2	2	0	2	1	2	2	2	2	2	1	1	1	1	1	2	2	1	1	1	2	2	1	1	2	0	1	2	2	1	1	1	2	1	1	2	2	1	1	2	2	2	1	1	2	2	1	1	2	1	2	1	2	2	2	1	2	2	1	2	2	2	2	2	2	1	0	2	2	2	0	2	2	0	2	2	2	0	0	2	2	2	0	2	2	2	0	2	2	2	2	2	2	2	2	0	2	2	2	2	0	2	2	2	2	2	2	0	0	2	2	2	0	2	2	2	2	2	2	2	0	2	2	0	2	2	2	2	2	2	2	0	2	2	2	0	2	2	2	2	2	2	2	1	2	0	2	2	2	2	0	2	2	1	2	1	1	2	2	2	2	2	1	2	1	2	2	2	0	1	1	1	2	1	1	1	2	2	2	2	2	2	2	0	0	0	2	2	0	2	2	2	2	2	0	2	1	2	2	0	1	2	0	2	2	2	0	2	2	0	2	2	0	0	0	1	2	2	2	2	0	0	2	1	1	1	2	1	2	2	2	2	0	2	2	1	0	2	0	1	1	2	2	2	2	2	2	2	2	1	2	2	2	1	2	0	0	1	1	2	2	0	1	0	1	2	0	0	2	2	0	2	2	2	2	2	2	2	2	2	1	2	2	2	0	2	1	1	1	2	2	1	2	2	2	0	1	1	2	2	2	2	0	2	2	2	2	2	1	2	2	2	2	2	2	1	2	2	2	2	1	2	2	2	2	2	1	2	2	2	1	2	2	2	2	2	2	2	2	2	1	2	2	1	0	2	2	2	2	2	2	2	2	2	1	2	2	2	2	2	0	2	0	2	2	2	2	1	2	2	1	2	2	2	2	1	2	2	1	2	2	0	1	2	2	1	2	1	1	2	2	2	2	2	2	2	1	2	1	2	2	1	0	2	1	1	2	1	2	2	2	1	2	2	0	2	1	2	2	2	1	2	1	1	0	2	1	2	1	2	2	1	2	2	2	2	0	2	2	2	2	1	2	2	1	2	2	2	2	2	1	2	2	2	1	2	2	2	1	2	1	1	1	2	2	1	1	0	1	2	2	2	2	1	1	1	2	2	1	1	1	1	1	1	1	2	2	1	1	1	1	0	1	2	1	1	2	1	2	2	1	1	2	1	2	0	2	2	1	2	2	2	2	2	0	0	2	2	0	2	2	1	2	2	1	1	2	2	1	2	2	2	2	2	2	2	2	1	2	1	0	1	1	2	2	1	2	1	1	2	1	2	1	1	1	2	2	1	2	1	1	2	2	2	2	1	2	1	2	1	2	2	1	1	1	1	2	2	2	2	2	2	1	1	2	2	2	2	2	2	2	1	1	2	2	2	2	2	2	2	2	2	2	2	2	2	0	2	2	2	2	1	1	2	2	1	2	2	2	2	0	2	1	0	2	2	2	2	2	1	1	1	2	1	1	1	2	1	1	1	1	2	2	1	2	1	1	2	1	1	1	1	1	1	1	2	1	2	2	2	2	1	1	1	2	1	1	2	2	2	2	0	0	2	1	2	2	2	2	0	2	0	0	2	2	0	2	2	2	2	2	2	2	2	2	2	2	2	2	2	0	2	2	2	2	2	2	0	2	2	2	2	2	2	2	2	2	2	2	0	2	2	2	2	2	2	2	2	2	2	2	2	2	2	2	1	2	1	2	1	1	2	2	2	1	2	1	1	2	1	2	1	2	2	1	1	1	1	1	2	1	2	2	2	2	2	1	2	1	1	2	1	1	2	2	2	1	2	2	1	2	2	2	2	1	2	1	2	2	2	0	2	2	2	2	2	2	2	2	2	2	0	0	0	2	2	2	0	0	2	2	2	2	0	0	2	2	0	2	2	2	2	2	2	0	2	2	0	2	0	2	0	2	2	2	2	2	2	2	1	1	1	1	2	0	2	0	2	2	2	2	1	1	1	2	2	1	2	2	1	1	1	2	0	2	1	0	2	2	1	1	2	1	2	1	2	1	1	2	1	1	2	1	1	2	2	1	2	1	1	1	2	1	1	2	1	1	1	1	1	2	1	2	2	1	1	2	1	2	2	2	1	2	2	2	0	2	2	2	1	2	2	2	1	1	1	2	1	2	2	2	1	2	2	1	2	2	1	1	2	2	2	0	2	2	1	1	2	2	0	2	2	2	1	1	1	1	1	1	2	2	1	2	2	2	2	2	2	1	1	1	1	1	2	0	2	2	2	2	2	2	2	1	2	1	1	2	1	2	2	1	2	2	2	2	0	2	2	0	2	2	1	1	2	2	2	1	1	2	2	2	2	1	2	2	2	1	2	1	2	2	2	2	2	2	2	2	2	2	2	2	2	0	2	2	0	2	2	2	0	2	2	0	1	1	2	1	2	1	2	2	1	2	2	2	1	2	1	2	1	2	1	2	2	1	1	1	1	1	2	2	2	1	2	1	2	1	2	1	2	2	1	2	1	2	1	1	2	2	1	1	1	1	1	1	1	2	1	1	1	2	1	1	2	1	2	2	1	2	1	2	1	1	1	2	2	0	1	2	1	2	1	1	1	1	2	2	1	1	2	2	1	1	1	1	1	2	1	1	1	1	1	2	1	1	2	2	1	2	1	2	1	1	2	2	2	0	2	2	2	2	2	2	2	2	2	2	2	2	2	2	2	1	2	2	2	1	2	2	2	1	1	1	1	2	1	2	1	2	1	2	2	2	2	2	1	2	1	1	1	1	1	1	1	2	1	2	2	1	1	2	1	2	1	1	1	1	1	2	1	2	1	1	1	0	2	2	1	1	1	1	2	2	2	2	1	1	1	2	1	1	1	1	2	2	1	1	1	1	2	2	2	1	1	2	1	2	1	2	1	1	1	1	1	2	1	1	1	1	1	1	1	2	1	1	1	2	2	1	1	1	1	2	1	2	1	1	2	1	1	2	1	2	2	1	2	2	1	2	2	1	2	1	2	2	1	1	1	2	2	2	1	2	2	1	1	1	2	1	2	1	1	1	1	1	1	1	1	0	2	2	2	1	1	2	1	2	2	2	0	2	1	2	1	2	2	1	2	2	2	0	2	2	2	2	2	2	2	2	2	2	2	1	1	2	2	2	2	2	0	1	1	1	1	2	2	1	2	2	2	2	2	2	1	2	2	2	2	2	2	2	2	2	2	2	2	2	2	0	2	2	2	1	2	1	2	2	1	1	1	2	0	2	2	2	2	2	2	2	0	2	0	2	1	2	1	1	1	2	1	1	2	1	2	1	1	2	2	2	1	2	2	2	2	2	2	2	2	1	1	2	2	0	2	2	2	2	1	2	1	0	2	1	2	2	2	2	1	0	2	2	2	0	0	0	2	2	0	2	1	1	1	1	2	1	2	1	1	2	2	1	2	1	1	1	1	0	1	0	2	2	2	2	2	2	1	1	2	1	1	2	2	1	1	2	2	2	1	1	0	2	0	2	1	2	2	1	2	2	2	1	2	2	1	1	2	1	2	1	2	1	2	1	1	1	2	2	2	1	1	2	1	2	1	2	1	1	1	1	2	1	1	1	2	1	1	2	2	1	2	2	2	2	1	1	1	2	0	2	2	2	1	1	1	1	1	1	1	0	0	2	0	2	2	2	1	0	1	2	2	2	0	0	0	2	2	1	2	1	2	0	2	1	1	2	1	2	1	0	1	2	0	1	1	0	1	2	1	1	2	2	1	2	2	1	1	1	1	2	1	1	2	1	2	2	2	0	2	2	2	0	2	2	0	2	2	2	2	2	2	2	2	0	2	0	2	2	2	1	1	2	2	2	1	2	1	1	1	2	2	2	2	1	1	1	2	1	1	1	2	1	2	1	1	2	1	1	2	2	1	1	2	1	0	2	1	1	1	2	1	1	2	1	1	1	0	2	2	2	2	0	0	0	1	2	2	1	1	2	2	2	2	2	2	2	1	1	2	2	1	1	1	1	0	1	1	1	2	2	1	0	2	1	2	2	1	2	1	1	2	2	2	0	2	2	1	2	1	2	2	2	1	2	2	2	2	0	0	2	2	0	0	2	1	0	2	2	2	2	2	1	2	0	2	1	1	0	2	2	1	2	2	2	2	2	1	1	1	2	2	2	2	2	2	0	2	1	2	2	1	2	1	1	2	2	2	2	2	2	2	2	1	2	0	2	2	0	2	2	2	2	2	2	0	2	2	2	2	2	2	0	2	2	2	0	0	0	2	2	2	2	0	0	2	2	2	2	2	2	0	2	2	2	2	2	2	2	0	2	0	0	2	2	2	0	2	0	2	0	2	2	2	2	2	2	2	2	2	2	2	2	2	0	2	2	2	2	2	0	2	2	2	2	2	0	2	0	2	0	2	2	0	2	2	2	2	2	2	2	0	2	2	2	2	2	0	2	2	2	2	2	2	2	2	1	1	1	1	1	1	1	1	1	2	1	2	2	2	1	1	2	1	2	1	1	1	1	2	2	1	2	2	2	1	1	2	1	2	0	1	1	1	1	2	1	1	2	1	1	1	2	2	2	2	1	2	1	2	1	1	1	2	1	1	1	2	2	1	1	1	1	1	2	2	2	1	2	2	1	1	1	1	1	1	1	2	2	1	1	1	2	1	2	2	1	2	1	1	1	1	1	2	1	2	1	1	2	2	1	2	2	2	1	2	2	1	1	2	2	2	2	2	2	2	2	1	2	2	2	2	1	0	2	1	2	1	1	1	2	2	2	0	2	2	1	2	2	2	2	0	2	2	0	2	2	2	1	2	2	2	1	1	2	1	2	2	2	1	2	2	1	2	1	2	1	2	2	1	2	2	2	1	0	1	2	2	2	1	2	2	2	1	1	1	1	2	2	1	2	1	1	1	2	1	1	2	2	1	1	1	1	2	2	1	1	1	1	2	2	2	2	2	2	1	1	2	0	1	1	1	1	2	1	2	1	2	2	1	2	2	1	1	1	2	2	2	1	2	2	1	1	2	1	1	2	1	2	1	1	1	1	2	1	0	1	2	0	0	2	2	1	0	0	2	0	2	2	0	2	0	2	2	0	2	0	2	2	0	2	2	1	1	2	1	1	1	2	2	2	1	2	2	1	1	2	1	1	1	2	1	2	1	2	1	2	2	2	2	0	0	1	0	0	0	2	2	0	1	2	2	1	2	2	2	1	2	2	2	1	1	1	1	1	2	1	1	1	1	2	1	1	1	2	1	2	1	1	1	2	1	2	1	1	2	2	1	2	2	2	1	1	1	1	1	2	1	1	1	1	1	2	2	2	2	2	1	2	1	1	2	1	1	2	2	2	2	2	2	1	1	2	2	2	0	2	1	1	1	2	1	1	1	2	1	1	1	2	1	2	2	2	2	2	1	2	2	2	2	2	1	2	2	1	2	2	1	1	1	2	2	0	2	2	1	1	1	2	1	2	1	2	2	1	2	2	0	1	2	1	1	2	2	1	1	2	2	2	2	2	1	1	1	1	1	1	2	1	2	2	1	1	2	1	2	2	1	1	2	1	2	2	2	1	1	2	1	0	1	1	2	2	1	1	1	2	1	2	2	2	1	1	1	1	1	2	2	1	1	2	1	2	1	1	1	1	1	1	2	2	1	2	0	2	2	2	1	2	2	2	2	1	1	2	1	1	2	1	1	1	1	2	1	2	2	2	2	1	2	1	2	1	2	1	2	2	1	2	1	2	2	1	1	2	1	1	1	1	2	1	2	2	1	1	2	2	1	2	2	1	1	1	2	1	1	1	2	2	1	2	1	2	2	2	1	1	1	1	1	2	2	1	1	2	1	1	2	1	2	1	1	1	1	2	2	1	1	1	1	2	1	1	2	2	1	2	1	1	2	1	1	2	1	1	2	1	2	1	0	1	2	1	2	1	1	2	2	1	1	1	1	2	1	1	0	1	1	1	2	2	2	1	2	0	2	1	1	2	1	2	2	1	1	2	2	2	2	1	1	2	1	2	2	1	2	1	2	2	2	2	2	2	2	1	1	2	2	1	1	1	0	0	2	2	2	2	0	2	2	2	0	0	0	2	0	2	2	2	2	2	0	2	2	0	0	1	1	2	0	2	1	1	1	2	1	2	2	1	2	2	1	1	2	2	1	1	2	1	1	2	1	2	1	2	1	2	2	2	1	2	1	1	2	2	1	2	2	2	2	2	1	2	2	1	2	1	1	2	0	2	1	1	1	1	1	1	1	1	1	1	1	1	2	2	2	2	2	1	1	1	2	2	1	1	1	2	1	2	2	1	1	2	2	1	2	2	1	1	2	0	1	1	1	1	1	1	2	1	2	2	2	2	1	1	1	1	2	1	1	1	1	1	2	2	1	1	1	2	2	1	2	2	1	1	2	1	1	2	1	2	1	2	1	1	1	2	2	2	1	1	1	2	2	2	2	2	2	1	1	1	1	2	1	2	2	2	1	2	1	2	1	2	2	1	1	1	1	2	2	2	2	2	0	1	2	2	2	2	2	2	2	2	1	1	1	2	2	1	2	1	2	2	1	2	2	2	0	1	2	2	2	2	2	1	0	2	2	2	2	2	1	2	1	2	1	1	1	2	2	2	1	2	2	1	1	1	1	2	2	1	2	1	1	2	2	1	2	2	1	2	2	1	1	2	2	1	2	1	1	2	1	2	2	1	2	2	2	2	2	2	2	2	2	2	1	1	2	2	2	2	1	2	2	2	2	0	1	1	2	0	2	1	0	2	1	1	1	0	2	2	0	0	2	2	2	2	2	0	1	2	2	2	2	2	1	2	2	1	1	2	2	1	2	2	2	1	2	2	1	0	1	2	1	2	2	2	0	1	2	0	2	2	2	0	1	1	2	1	2	1	2	2	0	2	2	1	0	1	2	2	2	1	2	2	1	1	1	2	2	2	2	2	1	2	2	2	1	2	1	1	1	2	2	2	2	1	2	1	2	1	0	1	2	1	1	1	2	2	2	1	2	2	1	1	2	2	2	1	1	2	2	1	1	1	1	2	1	2	2	1	1	1	2	2	1	2	2	1	1	1	1	2	2	2	2	1	1	2	1	2	1	2	1	1	2	1	1	1	2	2	1	1	2	1	2	1	2	2	1	2	2	2	1	1	2	2	1	1	2	1	1	1	2	1	1	2	1	1	1	1	1	2	2	2	2	2	1	1	1	2	1	2	1	1	1	2	1	2	2	2	2	2	1	2	1	1	1	2	1	2	2	1	2	2	1	1	2	2	1	1	1	2	2	1	2	1	2	2	2	1	1	2	1	2	2	1	1	1	2	1	1	1	2	2	1	1	0	1	2	2	1	1	2	1	1	0	1	1	1	2	1	1	2	2	2	2	1	2	2	2	1	2	1	1	2	1	2	2	1	1	1	1	1	1	2	1	1	1	1	2	1	1	1	2	1	2	2	1	1	2	2	2	2	1	0	2	1	1	1	1	2	2	0	2	2	1	0	1	1	2	1	1	2	1	1	2	1	2	1	1	2	2	1	1	1	2	1	1	1	1	2	2	2	1	2	2	2	2	1	0	2	2	1	2	1	2	2	2	1	1	2	1	2	2	1	2	1	1	2	1	1	2	1	1	1	2	2	2	2	2	1	2	1	1	1	2	1	1	2	2	1	2	1	1	2	1	0	2	1	2	1	1	2	1	1	1	2	1	2	2	1	1	1	2	0	0	2	2	2	2	2	2	2	0	2	2	2	2	0	2	2	0	2	2	2	2	2	0	2	2	2	2	2	2	2	2	2	2	2	2	0	2	2	2	2	2	2	2	2	2	2	2	2	2	2	2	0	2	2	2	1	2	2	1	1	1	2	2	2	1	1	1	2	1	1	1	2	2	2	0	1	2	0	2	1	2	2	1	0	2	1	1	1	1	2	2	2	1	1	1	1	2	2	2	2	0	2	2	0	2	0	2	2	2	2	0	2	2	2	1	1	2	2	2	1	2	1	1	1	2	2	1	1	2	1	1	1	1	2	1	1	1	2	2	2	0	2	2	2	2	2	2	2	2	2	1	1	1	2	1	1	2	2	2	2	2	1	1	2	2	2	2	2	2	1	1	1	1	2	2	2	2	2	0	2	1	2	2	0	2	2	2	2	0	0	0	2	2	2	2	2	2	2	2	2	2	2	2	2	2	2	2	2	2	2	2	0	2	2	2	2	2	2	2	0	2	2	0	2	2	2	2	2	2	0	2	2	2	2	2	0	2	2	2	2	2	2	1	1	1	1	1	2	1	0	1	1	2	1	2	1	1	1	1	2	2	2	2	2	0	2	2	0	2	2	2	0	2	2	1	1	1	2	2	2	2	1	2	2	2	1	2	2	2	1	1	2	2	2	1	0	1	2	1	2	2	1	2	1	2	2	2	2	1	2	2	2	2	2	2	2	2	2	2	2	2	2	2	2	1	2	2	1	2	1	2	2	2	2	2	2	2	2	1	2	1	1	1	2	2	2	1	2	1	1	1	2	2	1	1	1	1	2	1	2	2	2	1	1	2	2	1	1	2	2	1	1	1	1	1	2	1	1	2	1	2	1	2	1	1	1	1	1	1	1	1	1	1	1	1	2	1	1	2	2	1	1	1	1	1	1	2	2	2	2	2	2	2	2	2	2	1	0	2	1	2	1	2	2	2	2	1	2	2	2	2	1	2	2	1	2	2	2	1	2	2	2	2	1	2	1	1	1	1	2	2	2	2	1	2	2	0	1	2	2	1	1	1	2	1	1	2	2	1	2	1	1	1	2	1	2	1	2	2	1	2	2	2	1	1	2	1	2	2	1	2	2	2	2	1	2	1	2	2	2	1	1	2	2	1	2	2	1	1	2	1	2	2	1	2	2	1	1	2	1	1	2	1	1	1	2	2	1	2	1	1	2	1	1	2	0	1	2	2	2	1	2	2	2	2	1	2	1	2	2	1	1	2	1	2	1	1	2	2	2	1	2	1	2	2	2	2	1	1	2	2	2	1	1	2	2	2	1	2	2	1	2	2	2	1	1	2	1	1	2	1	1	2	1	2	1	2	1	1	1	1	2	2	2	1	2	1	1	2	1	2	2	1	1	2	1	1	2	2	1	2	1	2	2	1	1	1	2	2	2	2	1	2	1	1	2	1	1	2	2	1	2	2	1	2	2	1	2	1	2	2	1	2	1	1	2	1	1	0	1	1	1	2	2	1	2	1	1	2	2	2	1	2	2	2	2	1	2	1	2	2	2	1	2	1	2	2	1	2	2	2	2	2	1	1	2	2	1	1	1	1	1	2	1	1	2	2	2	2	2	1	2	2	2	2	2	2	2	2	2	2	2	2	1	1	2	1	2	2	2	2	0	2	2	2	2	2	2	1	2	2	2	2	2	1	1	2	2	1	1	1	2	2	1	2	2	2	1	1	2	2	1	1	1	2	2	2	1	2	0	1	1	1	1	2	2	0	0	2	2	1	2	2	1	2	2	2	2	1	2	1	1	1	1	2	1	1	2	1	1	2	1	1	1	1	2	2	1	2	2	2	1	1	2	1	2	1	2	1	2	1	1	2	2	1	2	2	1	1	2	2	1	1	2	2	2	1	1	1	2	2	1	1	1	1	2	2	1	2	1	1	2	2	2	1	2	2	2	1	1	1	1	1	1	1	2	1	2	2	1	2	2	1	1	1	1	1	1	2	2	1	1	1	2	1	1	2	2	1	1	2	1	1	2	2	1	2	1	1	1	1	1	1	1	2	1	1	1	1	1	1	1	2	2	1	2	1	2	1	2	1	1	1	1	1	1	2	1	1	1	2	2	2	2	1	2	2	2	1	2	1	2	1	2	1	1	2	1	2	1	1	2	2	2	0	1	1	1	1	2	2	2	1	2	1	1	2	1	2	2	1	1	2	1	2	2	2	2	1	1	2	1	1	1	2	2	2	2	2	2	2	1	2	2	2	1	2	2	1	2	1	2	1	2	2	1	1	2	2	0	1	2	0	1	2	0	1	1	2	2	2	0	0	0	1	2	2	2	2	2	1	1	1	2	2	1	0	0	2	2	1	0	0	0	1	0	0	0	0	0	0	0	1	2	1	2	2	1	2	1	1	0	1	0	0	2	0	0	0	0	2	2	1	1	2	2	2	1	1	1	2	1	1	2	1	2	1	1	2	1	1	1	1	1	1	2	2	2	2	1	1	2	1	0	1	1	0	1	1	0	0	0	0	1	0	0	0	0	2	2	1	0	0	2	2	1	1	0	0	1	2	1	2	0	0	2	0	0	0	0	0	2	0	0	0	2	2	0	2	0	1	2	1	1	2	1	1	2	1	2	2	2	2	1	1	2	1	1	1	2	1	1	1	1	1	1	2	1	2	1	1	1	1	1	2	2	1	2	2	0	2	0	2	2	0	0	2	0	0	0	0	2	2	2	2	2	2	0	0	2	2	2	1	1	1	1	1	1	1	1	1	2	1	1	1	2	2	1	1	2	2	1	2	1	2	1	1	1	2	1	1	2	1	1	1	1	1	1	1	1	0	1	1	1	1	1	1	2	1	1	0	1	2	2	1	0	0	1	1	2	0	2	0	1	0	0	2	2	2	0	2	2	0	0	2	0	2	2	0	2	2	2	2	2	0	2	2	1	2	2	2	1	2	1	2	1	1	2	2	2	2	2	1	2	2	2	2	1	1	2	2	2	1	1	2	2	1	1	1	1	1	2	1	2	1	1	1	1	1	1	1	1	1	1	1	1	2	1	2	1	1	1	1	1	1	2	1	1	1	0	1	2	2	2	2	1	2	1	1	1	2	1	2	1	1	2	2	2	1	1	1	1	2	1	1	2	1	1	2	1	1	1	1	2	1	1	1	2	2	1	1	1	2	1	2	1	1	1	1	2	1	2	2	1	2	2	2	2	1	2	1	2	1	2	1	1	1	1	2	2	1	1	1	2	1	2	2	1	1	2	2	1	1	2	1	2	2	1	1	2	1	2	2	2	1	1	0	2	1	2	1	1	1	1	1	1	1	1	2	2	2	2	1	1	1	2	1	1	1	2	1	2	1	2	2	1	1	1	2	2	1	1	2	2	2	2	1	2	2	2	2	2	2	2	1	2	1	2	1	2	1	2	2	2	2	2	0	1	1	2	2	2	2	1	1	2	2	2	1	2	1	1	1	1	1	1	1	1	1	2	1	1	2	1	1	2	1	1	1	1	2	0	1	1	2	2	1	1	1	2	1	2	2	1	2	1	0	2	2	2	0	2	2	2	2	2	1	2	0	2	2	2	2	2	0	2	2	2	2	2	2	0	1	1	1	1	1	2	2	2	2	1	2	2	2	2	2	0	1	1	2	2	0	2	1	2	2	0	2	2	2	1	2	1	1	2	2	1	1	1	1	2	1	1	2	1	1	2	1	2	2	2	2	1	1	1	2	2	1	1	1	1	1	1	1	2	1	2	2	2	2	1	1	1	2	0	2	2	2	2	1	1	2	2	2	2	1	2	2	1	1	1	2	2	2	2	2	2	1	1	2	2	0	2	0	0	0	2	1	2	2	2	1	1	2	2	2	1	1	1	2	1	2	2	1	1	1	0	2	1	2	2	2	1	1	1	2	2	2	1	2	1	2	2	1	1	2	2	1	1	1	2	2	2	2	1	2	2	2	1	0	0	2	0	2	2	2	0	2	2	2	2	2	2	2	2	2	2	2	2	1	1	2	2	2	2	2	2	2	1	1	1	0	2	2	2	2	1	2	2	1	0	2	2	0	2	2	2	2	2	2	2	2	0	2	0	2	2	0	0	0	2	2	2	0	2	0	0	2	2	2	0	0	2	0	2	2	0	2	0	2	2	2	0	0	2	2	2	0	2	2	0	0	2	0	2	2	0	2	2	2	2	2	2	2	2	2	2	0	2	2	2	0	0	2	2	2	0	2	2	2	2	2	0	2	0	2	2	2	2	0	2	2	2	2	2	2	2	2	2	2	2	2	2	2	2	2	2	2	2	0	2	2	2	2	2	2	2	2	2	2	0	2	2	2	2	0	2	2	2	2	2	2	2	2	0	2	2	2	2	2	2	2	2	1	1	1	2	2	2	2	2	2	1	2	2	2	2	2	2	2	1	2	1	2	2	2	2	2	2	1	2	1	2	2	2	2	1	2	2	2	1	2	2	2	2	2	1	2	2	2	2	2	2	2	0	1	0	2	2	2	2	2	2	2	2	0	2	2	0	2	2	2	2	2	2	2	2	2	2	0	0	2	2	2	2	2	2	2	2	2	0	0	1	1	1	2	2	2	2	2	0	2	0	2	0	2	2	2	2	2	1	1	2	1	2	2	2	1	2	2	2	1	0	2	1	2	1	2	1	2	2	2	1	1	1	1	2	2	2	0	2	2	1	2	2	2	1	2	2	2	1
Batul_Alma	2	2	2	0	0	2	2	2	2	2	2	2	0	2	2	2	2	2	0	2	0	0	2	1	2	0	2	1	2	0	2	0	2	1	2	2	1	1	2	2	1	1	2	2	2	2	2	2	0	2	2	2	2	0	1	0	2	2	1	1	0	2	1	1	1	1	1	0	0	2	1	1	1	1	2	1	2	2	2	2	2	1	1	2	1	2	2	1	2	2	1	2	1	1	1	2	1	2	2	2	2	1	2	2	2	2	2	2	1	1	1	1	2	1	1	1	2	2	2	1	2	2	2	1	2	2	2	1	2	0	0	2	2	2	2	1	2	2	2	2	1	2	2	2	2	1	2	2	2	0	2	2	2	2	2	2	2	2	2	2	1	2	1	1	2	1	1	2	2	2	2	2	1	1	2	2	1	2	2	1	1	1	2	2	2	0	2	1	2	2	2	2	1	2	1	1	2	2	2	2	2	2	1	1	1	2	2	2	1	1	1	2	1	1	2	1	2	2	2	2	0	0	2	2	0	2	2	2	2	2	2	2	2	2	2	2	2	2	2	1	2	2	2	0	2	2	2	1	2	2	2	2	2	1	2	2	2	0	2	2	2	2	0	0	2	2	2	2	2	2	1	2	1	2	2	1	2	2	1	1	1	2	2	2	2	2	2	2	1	2	2	1	1	1	1	2	2	1	2	2	2	2	1	1	2	1	1	2	2	1	1	1	0	2	1	0	0	0	1	1	1	1	1	1	0	0	2	0	1	2	1	2	0	2	2	0	0	2	2	0	2	2	2	0	2	2	0	2	0	2	2	0	0	0	2	2	2	0	0	0	0	0	0	2	0	2	0	0	1	2	0	0	0	0	0	2	0	0	0	2	2	2	2	2	2	0	0	2	2	2	2	2	2	2	2	2	2	0	2	2	0	0	2	2	0	2	2	0	2	2	2	2	0	2	2	1	1	2	1	2	1	2	1	2	1	1	2	2	1	2	2	2	2	2	2	2	2	2	2	2	0	2	0	2	2	2	2	2	2	2	2	2	2	2	0	2	0	2	2	2	2	2	2	2	0	1	2	1	2	2	2	2	2	2	1	1	2	2	2	2	2	2	1	2	2	2	2	1	2	2	2	2	2	0	2	2	1	2	2	1	2	0	2	2	2	2	2	2	2	2	1	2	2	2	2	1	2	2	2	1	2	2	2	2	0	2	2	1	1	2	1	1	0	2	0	2	2	2	2	2	2	1	2	2	2	2	2	0	2	2	1	2	0	1	1	2	2	1	2	2	1	2	2	2	1	2	1	1	2	1	2	1	1	0	1	2	2	2	1	2	2	2	1	2	2	2	2	1	1	1	2	2	2	2	1	1	1	2	2	2	1	2	1	2	1	1	2	1	1	1	1	1	1	1	1	2	1	1	2	2	2	2	1	2	2	1	2	2	1	1	2	2	2	1	1	1	1	2	2	2	2	2	1	1	1	1	2	2	1	1	2	1	1	2	2	1	1	1	1	2	1	1	1	1	1	1	2	2	2	1	2	1	2	2	1	1	2	2	1	2	1	2	2	1	1	1	1	1	2	2	1	1	1	1	1	2	1	0	1	2	2	1	2	2	1	1	2	1	1	2	2	1	1	0	1	1	2	1	2	1	1	2	1	2	2	1	2	2	2	2	2	1	0	2	2	2	1	1	1	2	1	1	2	2	2	2	1	1	1	0	2	2	1	1	2	2	2	1	2	2	1	1	1	1	2	1	1	2	2	2	1	1	1	2	1	1	1	2	2	1	1	2	1	1	1	2	1	1	1	1	2	1	0	2	1	1	1	1	1	2	1	2	2	1	2	2	1	1	1	1	1	2	2	1	1	2	1	2	1	1	1	0	1	1	2	2	2	1	1	2	1	2	1	1	2	1	2	1	2	1	1	0	1	0	2	2	2	1	2	2	1	2	2	0	0	2	2	1	2	1	2	2	1	2	2	2	1	2	2	1	2	1	1	0	1	1	1	1	2	1	2	1	1	1	2	2	1	2	1	2	2	2	2	2	2	2	2	1	0	2	1	2	1	2	2	1	2	2	2	1	2	1	2	0	0	1	1	2	1	1	2	2	2	2	2	1	1	1	1	2	1	1	1	2	2	1	2	1	2	2	2	1	1	2	2	1	2	2	1	0	2	2	2	2	2	2	2	1	1	2	1	1	2	1	2	2	2	2	2	2	0	2	0	2	1	2	1	1	1	1	2	1	2	2	1	1	1	2	2	2	2	1	2	1	2	1	1	1	2	2	2	1	2	2	2	0	2	2	2	2	2	2	2	1	2	2	1	1	2	1	2	2	2	2	2	2	2	2	2	2	1	1	2	0	2	2	2	1	2	2	1	2	1	2	1	1	2	2	2	2	2	2	2	0	2	2	2	2	2	1	2	2	1	0	2	0	2	2	2	2	2	2	2	1	1	2	1	2	2	2	2	0	0	2	0	2	2	0	2	2	2	0	2	0	0	2	2	2	2	2	2	2	2	2	0	2	0	2	0	0	0	2	2	2	0	0	2	0	2	0	0	2	0	2	0	2	2	2	2	2	2	0	2	0	2	2	2	2	1	2	2	1	2	1	2	1	1	2	2	2	2	2	1	1	2	2	1	1	1	2	2	2	1	2	2	2	0	0	2	1	2	2	1	1	1	1	2	1	2	2	2	2	2	2	1	1	1	2	2	2	2	2	2	2	2	2	1	1	1	2	2	2	2	1	2	2	1	1	1	1	2	2	1	2	1	1	1	2	0	1	2	2	1	2	2	2	2	2	2	2	1	2	2	1	2	2	2	2	1	2	0	2	2	2	2	2	2	2	2	1	1	2	1	2	2	1	1	2	1	0	2	2	2	2	2	2	1	2	1	2	2	1	2	1	2	1	1	1	2	1	1	1	1	1	1	1	2	1	1	1	1	2	2	1	2	1	1	2	0	1	1	2	2	2	2	2	2	1	2	2	2	0	2	2	0	0	2	0	0	0	2	0	0	2	2	2	2	1	2	1	1	2	1	1	1	1	2	2	2	2	1	2	2	1	2	2	1	2	2	2	2	1	2	2	2	2	2	2	1	2	2	2	2	0	0	2	0	1	0	1	2	2	2	0	0	0	0	2	0	2	0	0	1	0	1	0	2	0	2	0	0	2	0	0	2	0	0	1	0	2	2	2	0	2	0	0	0	2	2	2	0	0	2	2	0	2	2	0	2	0	2	0	1	2	2	0	1	2	2	0	2	0	0	0	2	1	2	2	0	0	1	0	2	2	1	2	2	2	2	2	2	1	2	0	0	1	0	2	2	2	0	0	0	2	2	2	0	1	0	2	1	1	1	2	2	1	2	1	2	1	2	1	2	1	1	1	2	2	1	1	2	2	2	2	0	2	1	2	2	2	2	1	2	2	2	1	2	2	2	1	1	1	1	1	2	1	2	1	1	2	2	2	1	1	2	1	2	1	0	1	1	1	1	2	1	2	2	2	1	2	2	2	2	2	2	2	1	1	1	2	2	2	1	1	2	2	1	1	2	1	2	0	2	2	2	2	2	2	1	2	2	2	1	1	2	1	2	2	1	2	2	2	1	1	1	1	2	2	1	2	2	1	1	2	2	2	1	2	1	1	2	1	2	2	2	1	2	2	2	1	2	2	2	1	2	1	1	1	2	0	2	0	1	2	1	2	2	1	1	1	2	1	1	2	1	1	2	2	1	2	2	2	2	2	1	2	1	2	2	1	1	2	2	1	1	2	2	1	2	2	1	2	1	1	2	1	1	1	2	2	1	1	2	2	2	1	2	1	2	2	2	2	1	2	2	2	2	2	1	1	1	1	1	1	2	1	1	2	1	2	1	2	2	2	1	1	2	0	1	1	1	1	1	0	2	1	2	0	1	2	2	1	0	1	1	1	2	1	2	1	2	1	2	2	2	1	1	2	0	1	2	1	1	0	2	2	1	1	1	2	1	2	1	1	1	2	1	1	1	1	2	2	1	0	2	1	1	0	2	1	1	1	1	0	1	1	0	2	1	1	2	0	1	2	2	1	1	1	2	1	1	1	2	1	1	2	1	2	2	2	2	1	1	1	1	1	1	2	0	1	2	2	2	1	2	2	1	2	2	1	2	1	1	1	1	0	1	2	2	1	1	1	1	2	1	2	2	2	1	2	2	1	2	1	1	1	2	0	1	2	1	2	2	1	2	2	2	2	1	2	1	1	1	2	2	1	1	2	1	2	2	2	2	2	2	2	1	1	2	1	2	2	2	1	2	2	1	1	2	2	2	2	2	2	2	0	2	2	2	2	2	0	2	1	1	1	1	1	1	1	2	1	2	1	1	1	1	0	1	2	1	2	0	1	2	2	1	1	1	2	0	1	2	1	2	1	2	2	1	2	1	1	1	1	1	2	1	1	2	2	0	2	2	1	2	1	2	1	1	2	2	2	1	2	2	2	1	1	2	1	2	2	1	1	1	2	1	2	2	2	1	2	2	1	2	1	2	2	2	1	1	1	1	2	2	1	0	2	2	2	1	1	1	0	2	1	1	2	2	2	2	2	2	2	2	0	2	1	2	0	2	2	2	0	2	1	2	2	1	2	2	2	2	2	0	0	2	2	1	2	1	1	2	2	0	2	2	2	2	2	2	1	1	2	1	2	2	1	2	1	2	2	2	0	1	1	1	2	2	1	2	1	0	2	1	1	2	2	1	2	2	2	2	1	2	2	1	0	2	0	2	2	0	0	2	1	1	1	1	1	2	2	1	1	1	1	1	1	1	1	1	1	1	1	1	1	2	0	1	1	1	1	1	1	0	2	2	2	2	2	2	1	2	2	2	2	1	2	1	2	1	2	2	2	1	1	1	2	2	1	2	1	2	2	1	2	2	2	2	0	0	0	1	0	2	2	0	2	1	2	1	1	2	2	1	1	2	2	1	2	1	1	1	2	2	2	2	1	2	2	2	2	0	2	2	2	2	2	2	2	2	2	2	2	2	0	2	2	2	2	2	2	2	2	2	0	2	2	0	2	2	0	2	0	2	2	2	2	0	0	2	2	2	2	1	2	0	2	2	2	2	2	2	2	2	2	2	2	2	2	2	0	2	2	2	0	2	0	2	0	2	2	2	2	0	2	2	2	2	2	2	2	0	2	2	2	2	2	2	2	2	2	0	0	2	0	0	0	0	0	2	2	2	0	0	0	0	0	0	0	2	2	2	2	0	2	2	1	2	1	2	2	1	2	1	1	1	2	2	1	2	2	1	2	2	2	2	2	0	2	1	1	1	2	1	2	1	1	2	2	1	2	1	0	0	1	1	2	1	1	1	0	2	1	2	2	1	2	0	2	2	1	2	2	1	2	0	0	2	2	2	1	2	2	1	2	2	2	2	2	2	2	0	2	2	2	0	0	2	1	2	0	2	2	2	2	2	2	2	2	1	1	1	1	2	2	1	0	2	1	2	1	2	2	1	1	1	1	2	2	1	1	1	1	2	1	0	2	2	2	2	2	1	1	1	2	2	1	2	1	2	2	2	2	2	1	1	2	2	1	1	2	2	1	1	1	1	1	2	1	2	1	1	1	1	0	2	1	1	1	0	1	0	1	1	1	1	2	2	2	2	1	2	1	1	2	1	2	1	1	1	1	1	2	1	2	1	1	0	2	1	0	2	2	2	1	2	2	1	1	1	1	1	2	1	2	2	1	2	2	2	2	1	1	2	1	1	1	2	1	1	1	2	2	1	1	1	1	1	2	1	2	2	2	2	1	1	2	2	2	2	2	2	1	1	1	1	2	2	2	1	1	2	1	2	1	1	2	2	2	2	2	2	2	1	1	1	1	2	0	2	2	1	1	2	1	2	2	2	1	1	1	1	2	2	1	2	2	2	1	2	0	2	2	2	2	2	1	1	1	2	1	2	2	2	2	2	2	2	1	1	1	2	0	2	1	2	2	1	1	0	2	2	1	2	2	1	2	2	2	1	2	1	1	1	2	2	2	2	2	1	1	2	2	0	2	2	1	1	2	0	0	1	2	1	2	1	2	2	2	1	2	1	2	2	2	2	2	1	2	2	1	0	1	2	2	2	2	1	2	1	1	2	2	2	1	0	2	1	2	2	0	2	2	0	2	1	0	2	2	2	2	2	1	2	2	2	1	1	1	2	2	1	2	0	2	2	1	1	2	2	1	2	1	1	1	1	1	1	1	1	1	2	1	1	2	2	1	2	2	1	1	1	2	2	1	2	1	2	1	2	2	2	1	2	1	1	1	2	2	1	1	2	2	2	2	1	2	1	1	2	1	2	2	2	2	2	2	1	1	1	1	1	1	2	2	2	2	2	2	2	2	1	2	2	0	2	2	1	2	2	2	1	2	2	1	0	2	1	1	1	2	2	2	1	2	2	2	0	2	0	2	2	2	2	2	2	1	2	2	1	1	1	0	1	2	1	2	2	1	1	1	0	1	2	1	2	1	2	1	2	2	2	1	2	1	2	2	2	1	1	2	1	1	2	1	2	2	1	2	2	1	1	2	1	2	2	2	2	1	2	1	1	2	2	2	2	1	2	1	2	2	2	1	1	2	1	2	2	1	1	1	0	2	2	0	0	2	2	1	1	1	2	2	2	2	2	0	2	2	1	2	1	2	1	0	2	1	2	2	0	0	0	2	2	2	1	1	1	1	0	1	2	2	1	2	2	2	2	2	2	0	2	2	2	2	2	0	2	0	2	2	0	0	1	1	1	0	2	2	0	0	2	1	0	2	2	1	2	1	1	1	2	2	1	1	1	2	1	2	1	1	2	1	2	1	2	2	1	1	2	2	2	2	2	2	2	2	2	1	2	1	2	1	2	2	2	1	1	2	1	2	2	1	2	1	2	2	2	2	1	1	2	1	1	2	1	1	1	1	1	2	2	2	2	2	2	2	1	2	2	2	2	2	2	2	2	1	2	2	2	0	2	2	2	2	1	1	2	2	2	2	0	2	2	2	2	2	2	1	2	1	1	1	2	2	1	2	0	1	2	2	2	1	1	1	2	2	1	2	2	1	1	1	0	2	1	1	1	2	1	2	1	2	2	2	2	0	2	0	1	2	2	2	2	2	0	2	1	2	2	2	2	2	2	1	2	2	2	2	1	1	2	2	1	2	2	1	2	2	2	2	2	2	2	2	2	2	0	0	0	1	2	2	2	2	2	2	2	2	2	2	2	1	1	1	1	2	2	2	1	1	2	2	2	1	2	2	2	2	1	2	2	2	2	2	2	2	2	2	2	1	2	2	0	2	0	2	0	2	2	2	2	2	1	2	2	2	2	2	2	0	2	0	2	2	2	0	2	0	2	2	2	2	1	2	2	2	2	0	2	0	2	2	2	2	2	2	2	2	2	1	2	2	2	1	1	1	1	2	2	1	0	2	2	2	2	2	2	2	1	1	2	2	2	2	1	1	2	2	2	2	2	2	2	0	2	1	2	2	2	2	2	2	2	2	2	2	0	1	2	0	2	2	1	1	2	1	0	1	1	2	1	2	2	2	0	2	1	2	2	1	2	2	2	2	2	0	2	2	2	2	2	2	2	2	2	2	2	0	2	0	1	1	2	2	1	2	2	1	2	1	1	1	2	2	2	2	2	2	1	1	1	1	2	2	1	1	0	2	2	0	2	0	2	0	0	0	0	0	2	2	0	2	2	2	0	2	2	0	2	2	2	2	2	2	2	0	0	2	2	0	2	0	0	0	2	2	0	2	0	0	2	2	0	0	0	2	2	2	2	2	2	2	2	2	2	2	2	2	2	2	2	2	2	2	0	2	2	2	2	2	2	2	2	0	2	2	0	2	2	2	2	2	2	2	2	2	2	2	2	2	2	2	2	2	2	2	2	2	2	2	2	2	2	2	2	2	2	2	2	2	0	2	2	2	1	1	1	1	1	2	2	1	2	0	1	2	1	2	0	2	1	1	2	2	2	2	2	1	0	2	2	1	2	1	2	2	2	0	0	0	0	2	1	2	1	2	2	1	2	1	0	2	2	1	2	2	1	2	2	2	1	1	2	2	2	2	2	0	2	2	1	1	2	1	2	2	0	2	2	2	2	2	2	2	0	2	2	2	1	1	1	1	2	2	0	1	2	0	2	2	0	2	2	1	2	2	2	2	2	1	2	2	1	1	1	2	2	2	1	2	2	2	2	1	1	1	2	1	2	2	2	2	2	2	2	1	2	2	1	2	2	2	2	2	2	2	1	2	2	2	1	1	0	0	2	1	2	1	2	1	2	0	1	0	1	1	1	1	2	2	2	1	2	1	1	1	2	2	2	2	2	2	2	2	1	0	0	2	2	2	1	2	1	2	2	2	2	0	2	2	2	2	0	2	1	2	1	1	1	2	0	2	0	2	2	1	2	2	2	2	2	2	0	2	2	2	2	2	2	2	2	2	2	2	0	1	1	2	0	2	2	2	2	2	2	1	2	2	0	2	1	2	0	2	2	0	2	2	2	1	1	1	1	2	2	2	2	2	2	2	1	2	2	0	2	0	0	0	2	0	0	0	2	2	1	1	1	1	1	2	1	0	2	2	2	1	0	1	2	1	2	1	2	1	1	0	2	0	1	1	1	1	2	0	2	2	0	2	0	2	2	2	2	1	2	0	2	2	1	1	1	0	2	2	2	2	0	2	0	2	1	2	2	1	2	2	2	2	1	2	2	2	1	2	1	2	1	2	0	2	2	1	1	1	1	2	1	2	2	2	1	2	2	2	2	2	0	2	2	2	1	2	2	2	2	2	2	1	2	0	0	0	0	2	0	1	0	2	2	2	2	0	2	0	0	0	1	2	1	2	2	1	0	2	0	2	1	2	1	1	2	2	2	2	1	1	1	2	2	0	1	1	1	1	2	1	1	2	2	2	2	2	1	2	1	2	2	1	2	1	2	1	2	2	2	2	1	2	0	2	1	2	2	1	2	1	2	2	2	2	2	2	2	2	2	1	2	1	2	1	2	2	2	2	1	1	1	2	1	2	2	1	2	2	1	1	2	2	2	2	2	2	2	0	2	2	1	1	2	2	2	2	2	2	2	2	2	1	2	2	2	1	1	2	2	2	1	2	2	1	1	2	1	2	2	2	2	2	2	2	2	0	2	2	2	2	1	0	0	2	2	0	1	2	2	2	0	1	1	1	1	2	1	1	2	2	2	2	2	0	2	2	0	0	2	2	2	2	0	0	2	2	0	2	0	0	0	2	2	2	2	2	2	2	0	2	2	0	2	2	2	2	2	2	2	2	0	2	0	2	2	0	2	2	2	0	2	0	2	2	2	0	0	2	2	2	0	0	2	2	1	2	2	1	2	1	1	1	2	0	2	2	2	2	0	2	0	2	2	0	2	2	2	2	2	2	2	2	0	2	0	2	2	2	2	0	2	2	2	2	2	2	2	0	2	0	2	2	2	0	2	2	2	2	2	0	2	2	2	1	1	2	2	2	2	2	1	2	0	2	0	2	2	2	1	2	2	1	1	1	2	2	0	0	0	2	2	0	2	2	2	2	2	0	0	1	2	2	2	0	2	1	2	0	1	1	1	0	0	2	2	2	1	1	1	2	2	0	1	2	2	1	2	2	0	2	0	2	1	1	1	2	2	1	2	0	0	1	1	1	0	0	0	2	1	1	0	2	2	2	0	2	2	2	2	0	2	2	2	1	2	2	2	0	0	2	1	2	0	1	2	2	2	0	1	1	2	2	2	2	2	2	2	2	2	2	2	1	2	2	2	2	2	2	2	2	2	2	1	1	1	2	2	1	2	2	2	0	2	0	1	1	2	2	2	2	0	2	2	2	0	2	0	2	1	0	2	1	2	2	1	1	1	0	2	0	1	0	1	2	2	2	2	2	2	2	2	2	2	0	2	2	0	2	0	1	2	2	2	2	1	2	2	2	0	2	2	2	1	2	2	2	2	2	2	0	2	1	0	2	2	2	2	2	1	1	1	1	0	2	2	1	1	0	0	2	2	2	2	2	1	1	1	2	1	1	2	2	2	2	2	2	2	1	1	2	2	2	2	1	0	2	2	2	1	2	2	1	1	1	1	2	1	1	2	2	1	2	2	1	2	1	2	1	2	2	2	2	2	1	1	1	2	2	2	2	2	2	2	2	1	2	2	1	1	2	2	2	2	2	2	2	1	2	1	2	1	2	1	2	2	2	2	2	2	0	0	0	2	0	2	0	2	1	1	1	1	2	2	1	2	2	2	2	2	2	2	2	2	1	0	2	1	2	2	2	1	2	2	2	2	1	1	1	1	1	2	1	2	1	1	2	1	2	1	1	1	1	2	1	2	1	2	2	1	2	1	1	2	1	2	1	1	1	2	2	2	1	1	1	1	2	0	2	1	2	2	1	2	2	2	1	1	1	1	2	1	1	2	2	1	1	2	2	1	2	1	1	2	2	2	2	2	2	2	2	1	2	2	2	1	2	0	1	2	2	2	2	1	1	1	2	2	1	1	1	1	2	1	2	2	1	1	0	1	2	2	2	2	2	2	1	1	1	2	1	2	1	2	1	2	1	1	2	2	1	2	2	2	2	1	1	2	1	2	2	1	1	1	2	1	1	2	2	2	1	1	1	2	2	1	2	1	1	1	2	2	2	2	1	2	2	1	2	1	1	2	1	2	2	2	2	1	2	1	2	2	1	1	2	2	2	2	1	1	1	1	2	2	2	2	2	2	1	2	2	2	1	2	2	2	2	2	1	1	1	2	1	1	2	2	2	1	1	1	1	1	2	1	1	1	2	2	2	1	2	1	1	1	1	1	2	2	1	1	2	2	1	2	2	2	2	2	2	2	1	2	1	1	2	1	2	1	2	0	1	1	1	1	2	2	2	2	2	2	2	2	2	2	2	2	2	2	2	2	2	2	2	2	2	2	2	2	2	2	2	2	2	1	2	1	2	2	2	2	0	0	2	2	2	2	2	1	1	1	2	2	2	2	2	2	2	2	2	2	1	2	2	2	2	2	2	2	1	2	2	2	0	2	2	0	1	2	2	2	1	1	2	0	2	2	2	1	1	0	2	1	1	2	2	1	2	2	2	2	1	1	2	2	1	1	2	1	2	1	2	2	2	1	2	2	1	2	2	2	2	0	2	0	2	2	1	0	2	2	1	2	1	1	2	0	2	1	2	1	0	1	1	2	2	1	1	2	2	1	0	1	1	2	1	1	2	1	1	0	0	1	1	0	1	2	1	1	1	2	2	1	1	2	2	1	1	1	2	2	1	1	1	1	1	2	1	2	1	0	1	1	1	0	2	1	1	1	2	2	1	2	1	2	1	2	2	1	0	1	1	1	1	2	1	0	1	1	1	2	1	2	1	2	2	2	0	2	2	2	2	2	2	2	2	2	2	2	2	2	2	2	2	2	2	2	2	2	2	1	2	2	2	0	2	0	2	2	1	1	2	2	2	1	1	2	2	1	1	2	1	2	1	1	1	1	1	1	1	1	1	1	2	1	1	2	2	2	2	2	1	2	2	2	0	2	0	1	1	2	1	1	2	2	2	2	1	1	2	1	1	2	2	1	0	0	1	2	2	1	1	1	2	2	2	2	2	1	0	2	2	1	1	1	1	2	2	2	2	2	2	2	1	2	1	1	1	2	2	1	1	2	1	2	2	2	1	1	2	2	1	2	2	1	1	2	1	2	2	2	2	2	0	2	0	2	0	0	2	2	2	2	0	2	2	2	2	2	0	2	2	2	2	2	2	2	2	2	0	2	2	0	0	2	2	2	2	2	2	2	2	2	0	2	2	2	0	2	2	2	2	2	2	2	2	2	2	2	0	2	2	2	0	2	2	2	0	2	2	0	0	0	2	2	2	2	2	2	2	2	2	2	2	2	0	2	2	2	2	2	0	2	2	0	2	2	2	2	2	2	0	2	2	2	0	2	2	2	2	2	2	2	2	2	2	2	2	2	2	2	2	2	2	2	0	2	0	2	2	2	2	2	2	2	2	2	2	2	0	2	2	2	0	2	2	2	0	2	2	2	2	2	2	2	2	2	0	0	2	0	2	2	2	2	2	2	2	0	2	2	2	2	2	2	2	2	2	2	0	0	2	0	2	2	2	2	2	2	2	2	2	2	2	2	2	2	2	2	2	2	2	2	0	2	2	2	2	0	2	2	2	2	2	2	2	2	2	2	2	2	2	2	2	2	2	0	2	2	0	2	2	2	2	0	2	2	0	2	2	2	2	2	2	2	0	2	0	2	2	2	2	2	2	0	2	0	2	2	2	2	0	2	2	2	2	2	2	2	2	2	2	0	2	2	2	2	2	2	2	0	0	2	2	2	2	2	2	2	2	2	2	2	2	2	0	2	2	2	2	0	0	2	2	2	2	2	2	2	0	2	1	1	2	1	2	1	2	2	1	2	2	1	2	2	2	2	0	2	2	2	1	2	2	1	2	2	2	2	2	2	2	1	2	1	2	2	1	2	2	2	2	2	2	2	2	2	2	2	2	0	0	2	1	1	2	2	2	0	2	1	1	2	2	1	2	2	2	2	2	2	2	1	2	2	2	2	2	2	1	1	2	2	2	2	2	1	2	1	1	1	2	2	2	2	2	2	2	1	2	2	2	2	2	2	2	2	2	2	2	2	2	2	2	2	2	2	2	0	2	2	2	2	2	2	0	0	2	1	2	0	2	2	2	0	2	0	2	1	2	1	2	2	2	2	1	2	1	2	2	2	1	1	2	2	1	2	1	2	2	1	2	2	0	2	0	2	2	2	0	2	2	2	2	2	2	2	2	1	1	1	1	2	2	2	2	2	1	1	2	2	2	0	0	2	2	0	2	2	2	2	2	2	2	1	1	1	2	1	2	0	2	0	2	2	2	2	2	1	2	2	1	0	0	2	0	2	2	2	2	1	0	0	2	1	2	1	2	2	2	2	2	0	2	0	0	0	2	0	0	2	0	2	0	2	0	0	0	2	2	2	0	0	2	2	0	2	0	0	0	0	0	1	1	1	1	1	1	1	1	1	2	2	2	1	1	2	2	1	2	2	1	2	2	2	1	1	2	2	0	0	2	1	2	1	1	1	2	0	0	2	2	2	1	2	2	2	0	2	2	2	2	2	2	0	2	2	2	1	1	2	1	1	0	1	2	2	2	2	2	1	1	2	1	2	1	1	2	2	2	2	1	2	2	1	2	1	2	0	0	2	2	1	2	1	1	0	2	1	2	1	2	1	1	1	2	2	1	2	1	1	1	2	2	2	1	2	2	2	2	2	2	1	2	1	2	2	2	1	1	1	1	2	2	1	1	2	2	2	2	2	2	2	2	2	1	2	2	1	2	2	1	2	2	1	2	2	1	1	1	2	2	1	1	1	1	2	1	2	0	2	1	1	1	1	1	1	2	1	1	2	0	1	2	1	2	1	1	2	1	2	2	1	0	1	2	2	1	1	1	1	1	1	1	2	2	2	1	2	2	1	1	2	1	1	2	2	2	1	2	1	1	1	2	2	1	1	2	1	2	1	1	1	1	1	2	1	1	2	2	1	1	2	1	2	2	1	2	2	1	1	2	1	1	2	2	2	2	1	2	1	1	2	2	2	1	2	2	1	2	2	1	0	2	2	1	2	1	2	2	2	1	1	2	1	2	2	2	2	1	1	1	1	2	1	2	1	2	1	1	2	2	2	1	2	2	0	1	1	1	2	2	2	2	1	2	1	2	1	1	2	2	1	1	1	2	2	2	1	2	1	2	1	1	2	2	2	1	1	2	1	1	1	1	1	1	1	2	1	1	1	1	2	1	1	1	1	1	1	1	2	1	1	1	1	2	1	2	1	1	2	1	1	1	1	2	1	1	1	1	1	2	0	1	1	1	2	1	1	1	1	2	1	2	1	1	2	2	1	1	2	1	1	2	2	1	2	2	1	2	2	2	2	2	1	1	0	1	2	1	2	1	2	1	1	1	2	1	2	2	1	1	2	2	1	2	2	1	2	2	2	1	1	2	1	2	2	1	2	1	2	2	2	2	1	2	2	1	1	2	1	1	1	2	1	2	2	2	2	2	2	2	1	2	2	2	2	2	1	1	2	1	2	2	1	2	2	1	2	0	1	1	2	1	2	1	2	1	2	1	1	1	2	2	1	1	1	1	2	2	2	2	2	1	2	1	0	0	1	2	2	2	1	2	2	2	2	2	2	2	2	0	0	1	2	1	2	2	2	0	2	1	1	2	1	2	1	1	1	1	1	2	1	1	1	2	2	2	1	1	2	1	1	2	2	2	2	1	1	1	1	1	2	2	1	1	1	2	2	1	2	1	1	1	2	1	1	1	2	1	1	1	2	1	2	1	1	2	2	1	1	1	2	2	2	1	2	1	2	1	1	1	2	2	1	0	2	1	1	2	1	2	1	2	2	2	0	1	0	2	0	2	1	1	2	2	2	2	1	1	1	2	1	1	1	1	2	1	1	2	0	2	2	1	2	2	2	1	1	2	0	0	2	0	1	2	2	2	2	0	2	1	1	2	2	2	2	2	2	2	2	2	1	2	1	2	1	1	1	2	1	1	1	2	2	2	2	2	2	2	1	2	2	1	1	1	2	2	2	2	1	1	1	0	1	2	2	2	1	1	2	2	2	2	2	2	2	2	2	2	0	2	2	1	2	1	1	1	1	2	2	1	1	2	2	1	1	2	2	1	1	2	2	2	1	2	1	1	2	2	1	0	2	1	1	2	1	1	1	2	1	1	1	2	2	2	1	2	2	1	0	2	2	1	1	2	2	2	0	2	2	1	1	2	1	1	1	2	2	1	1	1	1	2	2	2	1	2	1	2	2	1	0	2	0	2	0	1	2	1	2	1	2	1	2	2	2	1	1	1	1	1	1	2	2	1	2	1	1	2	2	2	2	2	2	2	0	1	2	2	2	2	2	1	2	2	0	0	2	2	0	1	0	1	2	1	2	2	2	2	2	1	2	2	2	2	2	2	2	0	2	2	2	2	2	0	2	2	2	2	0	2	2	1	2	0	2	2	0	2	2	0	2	2	0	2	0	2	2	0	2	2	0	2	2	2	2	2	0	2	2	2	2	2	2	2	1	2	1	1	0	2	0	0	2	0	1	1	0	1	2	1	2	0	0	0	2	2	2	2	0	2	1	1	0	0	0	2	0	2	0	0	0	0	2	2	2	2	2	2	2	2	1	1	2	2	1	1	1	1	2	2	1	2	2	2	2	0	1	1	2	2	1	0	0	2	2	1	1	1	0	1	0	2	0	0	1	1	1	1	0	2	1	1	1	1	1	2	2	2	1	2	2	1	0	1	1	2	0	0	2	1	1	1	1	1	1	0	2	0	2	1	1	2	2	1	2	1	1	1	2	2	1	1	1	1	2	1	1	1	1	1	2	1	1	2	2	1	1	2	1	2	1	1	1	1	2	2	1	1	2	2	1	1	2	1	2	0	1	1	1	1	2	1	1	2	1	1	1	2	2	2	2	1	2	1	2	1	1	1	2	1	1	1	2	2	1	1	1	1	1	2	2	2	1	2	2	1	1	1	1	1	1	1	2	2	1	1	1	2	1	2	2	1	2	1	1	1	1	1	2	1	2	1	1	2	2	1	2	2	2	1	2	2	1	1	2	2	2	2	2	2	2	2	1	2	2	2	2	1	0	2	1	2	1	1	1	2	2	2	0	2	2	1	2	2	2	2	0	2	2	0	2	2	2	1	2	2	2	1	1	2	1	2	2	2	1	2	2	1	2	1	2	1	2	2	1	2	2	2	1	0	1	2	2	2	1	2	2	2	1	1	1	1	2	2	1	2	1	1	1	2	1	1	2	2	1	1	1	1	2	2	1	1	1	1	2	2	2	2	2	2	1	1	2	0	1	1	1	1	2	1	2	1	2	2	1	2	2	1	1	2	2	2	2	2	2	2	2	0	2	1	2	2	2	2	0	2	2	2	2	0	0	1	2	0	0	2	2	1	0	0	2	0	2	2	2	2	2	0	2	2	2	0	2	2	0	2	2	2	0	2	0	0	0	2	2	2	2	2	2	2	0	2	0	2	2	2	2	2	0	2	2	2	2	2	2	2	2	1	2	2	2	2	2	2	0	2	2	2	2	2	2	2	2	2	2	1	1	1	0	1	1	1	1	1	1	2	0	0	0	2	2	2	0	0	2	2	2	0	2	0	0	2	0	2	2	0	0	0	0	2	0	2	0	2	0	0	2	2	2	2	2	2	2	2	2	0	2	1	1	2	0	2	2	0	2	2	2	2	0	1	0	2	2	0	2	0	2	2	2	2	2	2	2	2	2	0	2	0	0	0	2	0	0	2	2	2	2	2	0	2	0	1	2	2	2	2	2	2	2	2	2	1	2	2	1	2	2	1	2	2	1	1	2	2	2	2	2	0	1	1	2	1	2	1	1	0	2	2	2	2	2	1	2	2	0	2	2	2	1	1	2	1	2	2	1	2	2	1	2	2	1	2	2	1	1	1	2	2	0	2	2	0	0	2	2	2	2	2	2	2	0	0	2	2	2	2	0	2	0	2	0	0	2	2	0	2	2	2	2	0	0	2	2	2	2	2	0	2	2	2	0	2	2	2	2	0	2	0	2	2	2	0	2	2	2	1	2	2	2	1	2	2	2	2	2	2	2	2	2	2	0	2	0	0	2	2	2	1	2	2	2	2	1	2	2	0	2	0	2	0	0	0	1	2	1	1	0	1	2	2	2	1	0	2	2	2	1	1	2	2	1	0	1	1	2	0	2	2	2	2	0	1	2	1	2	2	1	2	2	1	2	1	1	2	2	2	2	0	2	2	0	2	0	2	0	2	2	2	2	2	2	0	0	2	2	1	2	1	0	2	2	0	2	2	1	1	2	1	2	1	1	2	2	2	2	2	1	1	2	2	2	2	1	1	2	1	2	2	2	1	1	1	2	2	1	2	2	2	1	2	2	2	2	2	2	2	1	1	2	1	1	1	1	2	1	2	2	1	2	2	0	2	1	2	1	2	1	1	2	1	1	1	2	2	1	2	1	1	1	2	1	2	1	1	1	1	1	1	2	2	1	1	2	1	1	2	2	2	2	1	2	2	1	2	1	2	1	0	2	2	2	1	2	2	1	2	2	2	1	1	1	1	1	2	1	2	2	2	1	2	1	2	1	1	1	1	1	1	2	1	2	2	2	2	0	1	2	1	1	1	1	2	1	1	2	1	1	1	1	2	1	1	2	1	1	2	1	2	2	2	2	2	1	2	2	2	1	2	2	2	1	2	1	1	2	2	2	2	2	1	0	2	2	2	2	2	2	2	2	0	2	0	2	2	2	0	2	0	2	2	2	2	2	2	2	2	2	2	2	2	2	2	2	2	1	1	1	2	1	2	2	2	2	2	1	2	1	2	1	1	2	2	1	1	1	1	1	0	1	2	1	2	2	0	1	1	0	2	1	2	1	1	2	1	1	2	2	2	1	2	2	1	0	1	2	1	1	1	1	2	1	2	2	1	1	2	2	1	2	1	0	2	1	1	2	0	2	2	2	1	1	1	1	2	2	1	2	1	1	2	1	1	2	2	1	2	1	0	0	2	2	0	2	1	2	1	2	1	2	2	2	2	2	2	1	2	2	2	2	2	2	2	0	0	2	2	2	2	2	0	2	2	2	2	2	2	2	2	2	2	2	2	2	0	2	2	0	0	2	2	2	2	2	0	0	2	2	2	0	0	2	1	2	1	2	2	2	1	2	1	1	1	2	1	1	2	1	1	1	2	1	1	2	1	2	2	2	2	1	2	2	1	2	1	2	2	1	1	2	1	1	2	2	2	1	2	1	1	1	2	1	2	1	1	1	1	1	1	2	1	1	1	1	1	2	2	2	1	1	1	1	2	2	2	1	2	2	2	2	1	2	2	2	2	1	2	1	2	2	1	2	1	2	1	1	2	2	2	1	1	2	2	2	1	1	2	2	1	2	1	2	2	2	2	2	2	1	2	2	1	2	1	1	2	2	2	1	2	1	2	2	1	1	1	1	2	1	1	2	1	2	1	1	1	2	2	2	2	1	1	2	2	1	1	2	1	1	1	2	2	1	1	1	1	2	1	1	2	2	1	2	1	1	1	1	2	1	2	2	2	1	2	1	1	1	2	2	2	1	2	2	1	2	2	1	2	1	1	2	2	1	1	2	2	1	2	2	2	1	1	2	2	2	2	2	1	1	2	1	1	2	1	1	1	2	1	2	1	2	1	1	1	1	1	1	2	2	2	2	2	1	2	1	2	0	1	2	0	1	0	0	0	0	2	2	1	0	1	1	1	2	0	0	2	2	0	0	1	2	2	1	1	2	2	2	2	2	1	2	2	2	0	1	0	0	1	2	2	2	2	2	2	1	2	2	2	1	0	2	2	1	2	2	2	2	1	2	1	2	2	2	2	2	2	1	2	1	1	2	2	2	2	2	2	2	2	2	1	2	2	1	2	2	1	1	1	1	2	1	2	1	2	2	2	1	1	2	2	2	2	1	2	1	2	2	1	1	2	1	1	0	2	1	2	2	2	2	1	0	2	2	1	2	2	1	2	2	2	1	2	2	2	1	2	2	2	2	2	2	1	1	2	2	2	2	2	2	2	2	2	0	0	1	2	1	2	1	2	2	0	2	2	2	2	0	2	2	0	2	2	2	2	2	0	2	2	2	2	2	2	2	2	2	2	2	2	0	2	2	2	2	2	2	2	2	2	2	2	1	2	2	2	0	2	2	2	0	2	2	1	1	1	2	2	2	1	1	1	2	1	1	1	2	2	2	0	1	2	0	2	1	2	2	1	0	2	1	1	1	1	2	2	2	1	1	1	1	2	2	2	2	1	2	1	2	0	2	1	1	1	2	2	2	1	1	1	1	2	1	1	2	2	2	2	1	2	1	1	1	1	2	2	2	1	1	1	2	2	1	1	2	1	1	1	1	2	2	1	2	1	1	1	2	2	1	1	2	1	1	1	2	2	2	1	2	1	1	1	2	1	2	1	2	2	1	1	1	1	1	1	1	1	2	1	1	1	1	2	2	1	0	1	2	1	1	1	1	1	1	1	1	2	1	0	0	2	1	2	1	2	1	2	2	2	1	1	1	2	1	1	0	1	1	2	1	1	1	2	1	1	2	2	1	2	1	2	1	2	2	2	2	2	1	1	2	2	2	2	2	2	1	2	2	2	2	2	2	2	2	2	0	2	2	2	2	0	0	2	2	2	2	2	1	1	1	1	2	1	2	2	1	1	2	1	1	2	1	2	1	1	2	2	2	2	2	2	2	1	2	2	2	2	2	2	2	2	1	1	1	0	1	2	2	2	2	2	2	2	2	2	2	2	1	2	2	2	1	2	1	2	2	2	1	2	2	2	2	2	2	0	2	2	0	2	2	0	0	1	2	0	2	2	2	1	2	2	0	2	2	1	0	1	2	2	2	1	2	2	0	2	2	2	2	2	0	2	2	2	0	2	0	0	2	2	1	2	0	1	2	0	2	2	1	2	2	1	1	2	1	2	2	2	2	2	2	1	1	2	2	2	2	2	2	2	2	2	2	2	0	2	1	2	1	2	2	1	1	1	2	2	2	2	0	2	2	0	2	2	1	2	2	2	2	1	1	2	1	1	1	2	2	2	2	1	2	1	2	1	1	2	2	2	2	0	0	1	2	2	1	1	1	2	1	2	2	2	2	2	2	2	2	1	1	2	2	2	1	2	2	2	2	0	2	2	2	1	2	1	1	2	2	2	2	2	2	2	2	2	1	2	1	0	2	1	1	2	1	1	1	2	2	2	1	1	2	2	1	1	0	2	2	2	1	0	1	2	0	1	2	2	1	0	2	2	2	2	2	2	1	2	2	2	2	2	2	2	0	1	2	2	2	1	2	0	2	2	2	2	2	2	2	2	2	1	2	1	2	1	1	2	1	2	2	2	2	1	1	2	1	1	2	1	1	2	2	1	2	2	2	2	2	2	2	2	1	1	2	2	2	2	2	0	2	2	2	2	2	2	2	2	2	0	2	2	2	2	2	2	1	2	2	2	2	2	1	2	2	2	1	2	2	2	2	2	2	0	0	2	2	2	0	1	2	2	2	2	1	2	2	1	0	0	0	1	2	2	2	2	2	2	2	2	2	2	2	2	2	1	2	1	2	2	2	2	2	1	1	2	1	2	2	2	2	2	1	1	2	2	1	2	2	2	2	2	2	2	2	2	2	2	2	1	2	2	2	2	2	2	2	2	2	2	2	2	2	2	2	0	2	1	2	2	1	2	2	2	2	2	2	2	2	2	1	2	2	2	0	2	2	2	0	2	2	2	2	2	2	1	2	2	2	2	2	2	1	2	2	2	0	2	1	2	2	0	2	2	2	0	0	2	2	1	2	1	1	2	2	2	2	1	2	2	2	2	1	1	2	2	1	0	1	2	0	1	1	2	2	2	1	1	2	1	2	1	2	2	2	0	2	1	2	1	2	2	2	0	1	2	2	0	2	2	0	0	2	1	2	1	1	1	2	2	1	1	1	2	1	1	2	2	1	1	1	1	2	2	1	1	2	2	2	2	1	2	2	1	2	2	2	2	1	2	2	1	2	2	2	1	1	2	2	1	2	1	2	2	1	1	1	1	0	2	0	2	1	2	1	2	2	1	0	0	1	0	0	1	0	1	2	1	1	0	2	2	2	0	2	0	1	1	2	1	1	1	1	1	1	2	1	1	1	2	2	2	2	1	2	2	2	1	2	1	2	1	2	1	1	2	1	2	1	1	2	2	2	0	1	1	1	1	2	2	2	1	2	1	1	2	1	1	2	1	1	1	2	1	1	2	2	1	2	2	1	1	1	1	2	2	2	2	2	1	2	1	2	2	2	2	2	2	2	2	2	2	1	2	2	1	2	0	2	1	2	1	2	2	1	1	2	1	1	0	1	1	1	2	2	2	2	1	1	2	1	2	1	2	1	1	1	2	2	2	1	1	1	1	1	1	1	1	1	1	1	2	2	2	2	1	1	2	1	1	1	2	1	1	2	1	1	1	1	2	2	2	2	2	2	2	2	2	2	2	2	2	2	2	2	2	2	1	2	1	2	1	2	2	2	2	2	2	0	2	2	1	0	2	2	2	2	2	1	2	1	2	0	2	1	2	2	1	1	1	1	0	2	2	2	2	1	1	1	2	2	2	1	1	2	1	1	1	1	1	2	1	1	1	2	2	1	2	0	2	2	1	2	1	2	1	2	1	2	1	2	2	1	2	2	1	1	1	2	2	1	0	1	1	1	1	1	1	1	1	1	1	1	2	2	1	2	2	1	1	1	2	1	2	2	1	1	2	1	1	1	1	2	1	1	2	1	1	2	1	1	1	1	2	1	1	1	2	2	2	1	2	1	2	1	1	2	1	1	2	2	2	1	2	2	2	2	2	1	2	2	1	1	1	2	1	1	1	1	1	2	2	1	1	1	2	1	1	1	1	2	2	2	2	1	1	0	1	1	1	1	1	2	2	1	1	2	1	2	1	1	1	1	1	1	1	2	1	1	2	2	1	2	1	1	2	1	2	1	2	1	1	1	2	1	2	1	2	1	1	2	0	2	1	1	1	2	2	1	1	2	0	2	2	1	2	2	2	1	2	1	1	1	2	2	2	2	2	1	1	2	2	1	1	1	2	2	2	1	1	2	2	1	2	1	1	0	0	0	2	2	2	1	1	1	2	1	2	1	2	1	2	2	1	1	1	1	1	1	1	1	2	2	1	1	1	1	1	2	2	2	2	1	2	1	2	1	0	1	2	2	1	1	2	1	2	2	1	1	2	2	2	2	1	1	2	1	2	2	1	2	1	2	1	1	2	1	1	1	2	2	2	1	2	2	1	1	1	2	2	1	1	2	1	2	2	1	1	2	1	2	2	1	2	1	2	2	2	2	1	1	2	1	1	1	1	1	1	2	1	2	1	1	1	2	1	1	1	2	1	2	1	2	2	1	1	1	2	2	1	2	2	2	2	1	0	2	2	1	2	2	2	2	1	1	2	2	1	2	1	1	1	2	2	2	1	1	1	2	2	2	2	0	2	2	2	2	1	2	1	0	1	2	1	1	2	2	0	1	2	2	2	1	1	2	2	2	0	2	2	1	2	2	2	1	1	2	1	2	1	1	1	0	0	2	2	1	0	2	2	2	1	2	1	2	1	2	0	1	1	2	1	2	1	2	1	2	2	2	2	1	2	2	1	2	0	2	2	1	2	0	2	2	2	2	2	0	2	1	2	2	0	1	1	2	2	1	1	1	1	1	2	2	1	1	2	2	2	2	2	2	1	1	2	1	1	2	1	2	2	2	2	2	1	0	2	2	1	1	1	1	1	2	2	2	1	1	2	2	2	1	1	1	2	1	1	2	1	2	1	1	2	2	2	2	1	2	2	2	2	2	2	1	2	1	2	1	0	1	2	2	0	2	1	1	0	2	0	2	2	2	0	0	2	2	2	2	2	1	1	2	1	2	2	1	1	1	1	0	1	1	1	2	2	2	2	2	0	2	2	0	2	2	1	1	2	2	1	1	1	1	2	2	2	1	2	1	2	1	0	1	2	1	2	2	2	0	2	2	2	2	2	2	2	2	1	1	2	2	2	2	2	2	2	2	2	1	2	2	0	0	1	1	2	2	2	2	2	2	0	1	1	2	1	2	2	1	2	2	1	1	1	2	1	1	2	2	2	2	0	2	2	2	1	1	1	1	2	2	2	1	1	2	1	2	1	1	2	1	1	1	1	1	1	1	1	2	0	2	2	1	1	2	0	2	2	1	1	2	2	1	2	2	2	1	2	1	1	2	2	2	1	1	1	2	1	1	2	2	2	2	2	0	2	0	2	2	2	1	0	2	1	2	2	2	2	2	2	2	2	2	2	2	2	2	2	2	2	2	1	2	2	2	2	2	2	2	2	2	2	1	2	1	2	2	1	2	2	2	1	1	2	2	2	0	2	2	2	2	2	2	2	1	2	2	1	2	1	1	1	1	2	1	1	2	1	1	1	1	1	2	1	2	1	1	2	1	1	1	1	1	2	2	0	0	2	2	1	1	1	2	1	1	2	2	2	1	0	0	0	2	0	2	2	0	2	2	2	0	1	0	2	2	0	1	2	2	1	2	2	0	2	2	1	1	1	0	0	0	2	2	2	2	0	0	2	2	0	2	1	2	2	2	2	2	2	2	2	0	0	2	2	2	1	2	2	2	1	0	2	0	2	1	2	2	2	2	0	2	2	2	0	0	2	2	2	1	2	1	1	2	1	1	2	1	1	1	2	2	1	1	1	1	2	2	1	1	1	2	2	2
Bedan	2	1	2	0	1	1	2	2	1	2	2	2	1	2	2	1	1	2	1	2	1	1	2	1	2	1	1	1	2	0	2	1	2	1	2	2	2	1	1	2	2	1	2	2	2	1	2	1	1	2	2	2	2	1	1	1	2	1	2	1	1	2	1	1	1	1	1	1	0	2	1	1	2	1	2	1	2	2	1	1	1	2	1	1	1	1	2	2	1	1	1	2	2	1	1	2	1	2	1	2	2	1	1	2	2	2	1	2	1	1	2	2	2	1	1	2	2	2	2	2	2	2	1	1	2	1	2	1	1	1	1	1	2	2	2	0	2	2	2	2	2	1	2	1	2	2	2	2	2	0	2	2	2	2	2	2	1	2	1	1	1	2	1	1	1	1	1	1	2	1	2	2	1	0	2	1	1	1	1	1	2	0	1	0	2	1	1	0	1	1	2	2	2	2	1	1	0	2	0	2	2	2	2	1	1	1	2	2	2	2	2	2	1	2	2	1	1	2	2	2	2	2	1	2	2	1	2	2	1	1	2	2	1	1	1	1	2	1	1	1	1	0	1	1	2	2	1	1	1	1	2	2	1	0	1	1	1	2	1	2	1	1	1	1	1	1	1	2	1	2	2	1	1	1	1	1	1	1	1	2	1	1	2	1	2	2	2	1	1	1	1	2	2	2	2	1	1	1	2	2	1	2	0	2	2	1	2	2	2	2	1	2	1	2	2	1	1	1	1	2	1	2	0	1	1	0	2	1	2	2	1	1	1	2	2	1	1	2	1	1	2	1	2	1	2	2	1	2	1	1	1	1	1	1	1	2	2	1	1	1	1	1	1	1	1	2	1	1	1	1	1	1	1	1	1	2	1	1	1	2	2	2	2	2	2	0	1	2	2	2	2	2	2	2	2	2	2	2	2	0	2	2	0	2	2	2	0	2	2	2	2	2	0	2	1	2	2	2	1	1	1	2	2	2	2	2	2	2	2	2	2	2	1	1	1	1	2	2	2	2	1	1	0	1	1	1	1	2	2	1	2	1	1	1	1	2	1	1	1	1	2	1	2	2	2	1	0	1	1	1	1	1	2	2	1	1	1	1	1	1	2	1	1	1	1	2	2	1	2	1	2	2	1	1	1	2	1	2	2	2	1	1	2	2	2	2	1	2	2	2	2	2	0	2	1	2	2	1	1	2	1	2	1	2	2	1	2	2	2	2	2	2	2	0	2	2	1	1	2	2	2	2	2	2	0	1	2	1	2	0	0	2	1	2	2	1	1	2	1	1	1	2	2	1	1	1	1	1	1	1	2	1	1	1	1	1	1	1	1	2	2	2	2	1	1	2	2	2	2	2	2	2	1	2	2	2	1	2	1	1	2	2	1	2	1	2	2	2	2	2	2	2	2	1	2	2	1	1	2	2	2	2	0	2	2	2	2	2	2	2	1	1	2	1	1	2	2	1	2	2	2	2	1	2	1	2	2	2	2	2	2	2	0	2	2	0	0	0	2	2	0	2	2	2	1	2	2	1	2	2	2	2	2	2	2	2	2	2	2	1	0	2	1	2	2	1	1	2	2	2	2	1	2	0	0	2	0	1	1	2	2	1	2	2	1	2	2	2	2	2	2	2	0	1	2	2	2	1	1	2	2	1	1	2	2	2	2	2	2	1	2	0	0	2	2	2	2	2	2	2	2	0	2	2	2	2	1	2	2	1	2	2	1	2	1	2	2	1	2	2	2	2	2	2	2	1	2	1	2	2	2	2	0	2	2	2	0	1	2	2	2	1	0	2	2	2	2	2	0	2	2	2	1	2	2	0	1	0	2	1	2	2	2	1	2	2	1	1	1	2	2	2	2	0	2	2	2	2	2	2	0	1	2	2	2	2	2	1	2	2	2	2	2	2	2	2	1	2	2	1	1	1	2	2	2	2	1	2	2	2	1	2	2	2	2	0	0	2	2	2	2	1	2	2	1	2	2	2	2	2	2	2	2	2	1	1	2	1	1	2	2	2	2	2	2	2	2	2	1	1	2	2	2	2	2	2	1	2	1	2	1	1	1	1	1	1	1	1	1	1	1	1	2	1	0	1	1	2	2	1	2	1	1	2	2	1	1	2	1	1	1	1	1	2	2	2	1	1	2	2	1	2	1	2	2	1	2	2	1	1	1	1	1	1	1	1	1	1	1	2	1	1	1	2	1	2	1	2	1	2	1	2	2	2	2	1	1	1	2	2	1	1	1	1	2	2	2	2	1	1	2	2	2	1	2	2	1	2	1	1	0	2	2	1	1	1	1	2	2	2	2	2	2	2	1	2	1	1	1	1	1	0	1	2	2	2	1	1	2	2	1	2	1	1	2	1	1	0	2	1	1	1	1	1	0	1	1	2	2	2	2	2	0	2	2	2	2	2	2	1	2	1	2	2	1	1	1	2	2	2	0	2	2	2	2	2	0	0	2	2	2	2	2	0	2	0	0	2	2	2	2	2	0	0	2	2	0	0	0	0	0	0	0	2	2	2	2	0	2	2	2	2	2	2	2	2	0	0	0	2	2	2	2	0	2	0	0	2	0	0	2	2	2	2	0	0	0	0	2	2	2	2	2	2	2	2	2	2	2	0	2	2	2	2	2	2	2	2	2	2	2	2	2	0	2	2	2	2	2	2	2	2	2	2	2	2	2	2	2	2	2	2	2	2	2	2	2	2	2	2	2	2	2	1	2	1	2	2	2	2	2	2	2	2	2	2	2	2	2	2	1	1	2	2	0	2	1	1	1	1	1	1	1	1	1	1	2	2	2	2	1	2	2	2	1	1	1	2	2	2	1	2	1	2	2	1	1	2	2	2	0	2	2	2	2	1	2	1	1	1	0	1	1	1	2	2	1	2	1	2	2	2	1	0	1	2	1	1	2	1	1	1	1	1	1	1	2	2	1	2	1	2	2	2	1	0	1	1	2	1	2	1	2	2	2	0	0	2	2	2	2	0	2	2	0	2	2	1	1	1	1	1	1	1	2	2	2	1	2	1	1	1	1	2	1	1	2	1	2	2	1	1	2	2	1	2	1	2	2	2	2	1	2	1	2	2	2	2	0	2	2	0	2	0	2	2	0	2	0	1	2	2	2	0	2	0	0	2	0	2	1	0	2	0	0	0	0	0	0	0	0	0	0	1	2	1	0	2	1	2	2	2	0	1	0	0	0	2	2	2	1	0	2	2	0	1	2	1	2	0	2	0	0	2	2	0	1	2	2	0	1	0	0	0	2	2	2	1	2	0	2	2	2	1	0	2	2	2	2	2	2	1	1	1	1	0	0	2	2	2	1	0	0	2	2	2	0	0	0	2	0	0	0	2	1	0	2	1	1	0	2	0	2	0	2	0	2	2	0	2	1	2	2	2	0	2	1	2	2	2	2	0	2	1	2	0	1	0	2	2	2	2	0	1	2	1	2	2	1	2	2	1	1	1	2	1	2	1	1	1	1	2	1	2	1	2	2	2	1	1	2	1	2	2	1	2	1	2	1	1	1	2	1	1	1	1	1	1	2	1	1	1	1	1	1	1	1	2	1	2	2	2	0	1	2	1	2	2	1	2	2	2	1	1	1	1	2	2	2	2	2	1	1	2	1	2	1	2	1	1	1	1	2	1	1	2	2	1	1	1	2	2	1	1	2	2	1	1	1	1	2	1	1	2	2	2	1	2	1	1	2	1	1	2	2	1	1	2	1	2	2	2	1	2	1	2	0	1	2	1	1	2	2	1	1	2	2	1	2	2	1	2	2	2	1	2	2	2	1	1	2	2	2	1	1	2	2	2	1	1	1	1	0	2	2	2	1	1	1	1	1	2	1	2	2	0	2	2	2	1	2	2	2	1	1	1	2	1	2	1	1	1	1	2	1	2	1	1	1	1	1	1	1	1	1	1	2	2	2	1	2	1	1	2	2	1	1	1	1	1	2	1	2	1	1	2	2	2	2	2	1	2	2	2	1	1	1	1	1	1	1	1	2	2	1	1	1	1	1	1	1	1	1	1	1	1	1	2	2	2	1	1	2	2	2	1	1	1	2	1	1	1	1	1	1	2	1	2	2	2	1	2	0	2	2	2	2	1	2	2	2	1	1	2	1	2	2	2	1	2	0	2	2	2	2	1	1	2	2	2	2	2	0	2	2	2	0	1	2	2	2	2	2	1	1	2	2	0	2	2	2	1	2	2	2	1	2	1	2	1	0	1	1	2	1	1	1	2	2	1	1	2	0	1	0	2	0	2	2	1	2	2	0	2	2	2	2	2	2	2	2	2	2	2	2	0	2	0	2	2	2	1	2	0	0	0	0	0	0	0	2	0	2	0	2	2	0	1	0	2	0	1	0	2	2	2	0	2	0	2	0	0	2	2	2	1	2	2	1	1	1	1	2	1	2	1	2	1	1	1	2	1	2	2	1	1	2	1	1	2	2	2	1	1	1	1	2	2	2	2	1	2	1	2	1	2	1	1	2	2	1	2	2	2	2	1	2	1	2	1	1	1	2	2	2	2	0	1	2	2	2	1	2	1	0	1	2	2	2	2	1	2	2	2	1	1	2	2	2	1	2	2	2	0	2	0	2	2	2	2	2	2	2	2	0	0	2	2	1	1	1	1	1	2	0	2	2	2	2	2	1	1	1	2	0	2	2	2	2	1	2	2	2	0	1	1	2	2	2	1	2	1	0	2	1	1	2	1	1	2	2	2	1	2	2	2	1	0	2	1	2	1	1	1	2	1	1	1	1	1	2	1	2	2	0	1	1	1	2	1	1	1	1	1	1	1	1	1	2	2	2	1	2	2	0	2	2	2	1	2	2	2	2	1	1	2	2	2	2	2	2	2	2	2	2	2	1	0	2	0	2	0	2	2	1	2	2	2	2	0	1	0	1	0	2	2	0	2	2	2	2	0	2	2	0	2	2	2	2	2	0	2	2	2	2	1	2	2	2	2	1	2	2	2	2	2	0	1	2	2	2	2	1	2	2	2	1	2	1	0	2	1	1	1	1	1	2	2	1	2	2	0	2	2	0	2	2	2	1	2	2	1	1	2	1	2	2	1	2	2	2	2	2	2	2	2	2	2	1	2	1	1	2	1	2	1	2	1	2	1	2	1	2	2	1	1	2	1	2	2	2	2	1	2	2	2	2	2	2	2	1	1	1	1	2	1	2	1	2	1	2	0	2	1	2	2	1	1	1	2	2	1	2	2	1	2	2	2	2	2	2	2	2	1	2	2	2	2	2	1	2	2	1	2	2	2	2	1	1	2	1	2	1	1	2	1	2	1	2	2	1	1	1	1	1	2	2	2	1	2	1	0	2	1	2	1	0	1	1	2	1	1	1	2	2	2	1	1	1	2	0	0	0	2	1	2	2	2	2	2	2	2	2	1	1	2	2	0	2	1	2	2	1	1	2	2	2	1	1	2	2	1	1	1	2	2	1	1	2	1	2	2	1	2	0	1	1	1	2	2	1	1	1	1	2	2	0	1	2	2	2	2	1	2	1	2	2	1	2	1	2	1	1	2	2	2	0	1	1	2	2	2	2	2	2	1	1	1	1	2	2	1	1	1	1	1	1	1	1	1	1	1	1	1	1	1	1	2	2	2	1	1	1	1	1	2	1	1	1	1	1	1	1	2	1	1	1	2	0	1	1	1	1	2	2	1	2	1	2	1	1	2	2	1	1	2	2	1	2	1	1	2	1	2	1	1	1	1	2	2	1	0	2	1	1	2	0	1	1	1	1	1	2	1	2	1	1	2	2	2	2	2	2	1	1	1	2	1	1	2	1	1	2	2	1	2	1	2	2	2	1	2	2	1	2	2	1	1	1	1	2	1	0	1	2	1	2	1	1	1	1	2	2	2	2	1	2	2	2	2	2	0	2	1	1	1	0	2	0	2	1	1	1	1	2	1	2	2	2	1	1	1	1	1	2	1	2	2	2	1	1	2	1	1	2	1	0	1	2	1	1	2	2	1	1	1	2	1	2	2	1	1	1	1	1	2	2	0	2	1	1	1	1	2	2	1	1	2	2	2	2	1	1	1	2	2	2	1	2	2	2	1	1	1	1	2	1	1	1	2	1	1	2	1	2	1	1	2	1	2	1	1	2	1	0	2	1	0	1	2	0	1	1	2	2	2	1	2	1	2	1	1	1	2	0	2	1	1	1	1	1	1	2	1	2	1	1	1	1	1	1	1	1	0	0	2	2	2	2	2	2	0	1	2	2	1	1	2	2	1	1	1	2	1	2	2	1	1	2	1	1	1	2	2	2	1	0	2	1	2	2	1	2	2	2	2	2	2	0	2	2	2	1	2	2	2	2	1	2	2	2	2	0	2	2	0	2	2	2	1	2	1	0	1	1	1	0	2	0	0	2	2	2	2	0	2	2	1	1	2	1	1	2	2	2	2	2	1	2	1	1	1	1	1	1	2	1	2	1	2	1	1	1	2	2	1	2	1	2	1	2	2	2	1	2	1	2	2	2	1	1	1	1	1	2	1	1	2	1	1	2	1	1	1	2	2	2	2	2	2	2	1	2	1	2	2	2	1	2	1	1	2	2	1	2	1	1	2	2	1	1	1	1	2	1	2	2	2	1	2	2	2	1	2	2	1	2	2	1	2	0	2	1	2	1	1	2	2	2	2	1	0	0	2	1	2	0	0	0	2	1	0	2	2	1	1	1	1	2	1	2	1	2	2	2	2	1	2	0	0	2	2	2	2	2	1	2	1	1	2	1	2	1	1	1	2	2	2	1	2	2	2	1	1	2	2	1	2	1	1	2	1	1	2	2	1	1	2	1	1	2	1	2	2	1	1	1	1	2	1	2	1	1	1	1	1	2	2	1	1	1	2	1	1	1	1	2	1	1	2	1	2	2	1	2	2	2	1	2	2	2	1	2	1	2	1	2	1	2	2	1	2	1	0	2	1	1	2	2	0	1	0	2	2	2	2	1	1	2	2	2	2	1	2	2	2	2	2	2	1	2	2	0	2	2	2	2	2	0	2	2	2	2	0	2	2	2	2	1	2	2	2	2	0	0	2	2	2	0	2	1	2	2	1	2	2	2	1	2	0	1	1	2	2	2	2	0	2	1	2	2	2	2	2	2	1	2	2	2	2	1	1	2	2	1	2	2	1	2	2	2	2	2	2	2	2	2	2	1	1	0	1	2	2	2	2	2	2	2	2	2	2	2	1	1	1	2	2	2	2	1	1	1	2	2	1	2	2	2	1	1	2	2	2	2	2	2	2	2	2	2	1	2	2	1	2	1	2	1	2	2	2	1	2	1	2	2	2	2	2	2	1	2	0	2	2	1	1	2	1	2	2	2	2	1	2	2	2	1	1	2	1	2	2	2	2	2	2	2	2	2	1	2	2	2	0	1	1	1	2	2	2	0	2	1	2	1	2	2	2	2	2	2	2	2	2	1	1	1	2	1	1	1	1	2	0	2	1	2	2	2	2	2	2	2	2	2	0	0	2	2	1	2	1	1	1	1	1	0	1	1	2	2	2	2	2	2	1	2	1	2	1	2	2	2	2	2	0	2	2	2	2	1	2	2	1	2	2	2	0	2	1	2	2	2	2	2	1	2	2	2	2	2	2	2	2	2	1	1	2	2	1	2	1	2	2	2	2	2	2	0	2	2	2	2	1	2	1	2	2	1	2	2	2	1	2	1	0	1	2	1	1	1	2	0	2	2	2	2	2	1	2	1	2	1	2	2	0	2	2	0	2	2	2	2	1	1	1	2	2	2	1	1	2	2	1	2	2	2	2	1	2	2	1	2	2	1	2	2	2	2	2	2	2	2	1	2	1	1	2	2	2	2	2	1	2	1	1	1	2	2	2	2	1	2	2	2	2	2	2	2	2	2	2	2	2	2	2	2	2	2	2	0	2	2	2	0	0	0	2	2	2	2	0	2	0	2	2	0	2	0	2	2	2	2	2	2	2	2	2	0	2	2	0	2	2	2	2	2	2	2	2	2	2	1	2	1	2	2	0	2	1	1	2	2	2	1	2	2	2	2	2	1	2	2	2	1	2	1	0	0	2	0	2	1	2	2	2	0	1	2	1	2	1	2	2	1	2	2	1	2	2	2	2	2	2	0	1	2	0	2	2	0	2	1	0	2	2	2	2	2	2	0	1	2	0	0	1	0	2	1	2	2	2	1	1	1	0	2	2	2	2	2	2	2	2	2	1	2	1	1	2	1	2	2	2	1	1	2	2	2	2	1	2	0	0	1	2	2	2	2	2	2	0	2	0	2	1	2	2	2	0	2	1	2	1	2	0	2	2	2	2	2	2	2	2	2	0	0	0	2	2	1	2	1	2	2	2	2	0	0	1	1	2	2	1	2	2	1	2	1	2	0	2	1	2	2	2	1	0	2	2	2	2	0	1	2	1	1	1	2	2	2	2	2	2	0	2	2	0	1	2	2	2	2	1	2	0	2	2	0	2	0	2	0	2	2	1	2	2	2	0	2	0	2	1	2	2	1	2	2	2	2	2	2	0	2	0	1	1	2	2	2	2	2	2	2	2	2	2	2	0	2	1	1	2	2	1	2	1	2	2	1	1	2	2	1	1	1	2	2	1	0	2	2	2	1	1	1	2	1	2	1	2	2	0	2	1	2	1	2	2	2	0	2	2	2	1	0	2	1	2	2	2	2	1	1	1	1	2	1	2	2	2	0	2	0	2	2	1	1	2	2	2	2	2	1	1	1	2	2	2	1	2	2	2	2	1	0	2	0	2	1	2	2	2	0	2	2	2	1	0	1	1	2	2	2	2	1	2	1	2	2	0	1	0	0	1	1	1	1	2	2	1	1	1	2	2	1	1	2	1	2	2	2	2	2	2	1	2	2	1	1	2	2	2	1	0	0	2	2	2	2	2	2	2	0	1	2	0	2	0	2	2	2	1	2	2	2	2	1	2	1	2	2	1	2	2	2	2	2	2	2	2	2	2	2	1	2	1	2	1	2	1	2	1	2	1	2	2	1	2	1	2	1	1	2	2	2	2	1	1	2	1	2	1	1	1	1	1	1	1	2	2	2	2	2	2	2	1	1	2	1	1	2	1	0	2	2	0	2	2	0	2	0	2	1	2	2	2	2	2	2	1	2	2	1	2	1	0	1	2	1	1	2	2	2	2	0	0	1	2	0	2	0	2	2	1	1	2	2	1	2	2	2	1	2	2	2	2	1	1	1	2	1	2	1	2	1	2	2	2	2	2	2	1	1	2	2	2	2	2	2	2	2	2	1	1	1	2	1	1	2	0	2	2	2	0	2	1	2	1	2	0	0	2	2	2	2	1	1	1	2	2	2	2	2	1	1	2	1	2	2	2	1	2	1	1	1	1	2	2	0	2	1	1	2	1	2	1	2	1	2	1	2	2	1	1	1	2	1	1	1	1	1	1	1	1	1	2	1	2	1	2	1	2	1	1	1	1	1	1	2	1	1	1	1	1	1	1	2	1	1	2	1	2	2	2	2	2	2	0	0	2	0	0	0	2	2	0	2	0	2	0	0	2	2	2	0	2	2	2	0	2	2	2	2	2	0	2	2	2	0	0	2	2	2	0	0	2	2	2	0	0	2	2	2	0	2	0	2	2	0	2	2	2	2	2	2	2	0	2	0	2	2	0	2	2	2	0	2	2	2	0	2	0	2	2	2	0	2	2	0	0	2	0	0	2	0	2	2	2	0	2	0	0	2	2	2	0	2	0	0	0	2	2	0	0	2	2	0	0	0	2	0	0	0	2	0	0	2	2	0	0	0	2	2	2	2	0	2	0	0	0	2	2	2	0	0	0	2	2	2	2	0	0	2	2	0	2	2	2	2	2	2	0	0	2	2	2	2	2	0	2	0	2	2	2	2	2	0	2	2	2	2	2	2	2	2	2	2	0	2	0	2	2	2	1	1	2	2	2	0	2	1	1	0	2	1	0	2	2	2	0	2	2	1	1	1	1	0	2	2	2	0	1	1	2	2	2	2	2	1	1	2	2	0	2	2	2	2	1	2	2	1	1	0	1	1	2	2	2	0	2	2	2	2	2	2	0	2	1	1	2	2	1	2	2	2	2	2	2	2	2	1	1	2	2	1	2	2	1	1	2	2	2	2	2	2	1	1	2	2	1	2	1	2	2	1	1	1	1	2	1	2	2	2	1	1	2	2	2	2	2	2	2	1	1	1	1	1	1	1	1	2	2	0	0	0	0	2	2	2	2	1	2	2	2	2	2	2	2	2	2	2	2	2	2	2	0	2	2	2	2	2	2	1	2	2	1	2	1	2	2	1	2	2	1	1	1	1	1	2	2	2	1	1	2	1	2	1	0	2	1	1	1	2	2	1	2	1	1	1	2	0	2	1	2	2	2	2	2	2	2	2	1	1	1	1	2	1	1	1	2	2	1	2	2	2	2	1	1	1	2	2	1	1	2	1	1	2	2	2	2	2	1	2	2	2	1	2	1	1	2	2	1	2	1	1	2	2	2	2	2	1	1	1	2	2	2	2	2	2	0	2	2	2	0	2	0	1	1	0	2	2	2	0	2	2	1	2	2	2	0	2	0	2	1	2	1	2	2	1	0	2	2	2	2	1	2	2	2	0	0	0	0	2	2	1	2	2	2	1	2	2	1	0	0	2	0	1	1	2	2	2	1	2	2	2	0	1	2	2	2	1	0	1	2	1	2	2	2	2	2	2	2	2	2	2	1	1	1	1	0	2	2	2	2	1	1	1	2	1	1	1	1	2	1	1	1	1	1	1	2	2	1	1	2	2	2	1	1	1	1	2	1	2	1	2	1	2	1	2	1	1	2	0	2	1	2	2	2	0	1	1	1	1	1	2	1	2	2	2	2	2	2	1	1	2	2	1	1	1	1	0	1	2	1	2	1	2	1	1	1	1	1	2	2	2	2	1	2	2	2	1	2	2	1	1	1	2	2	1	1	1	2	2	2	1	1	2	2	1	2	1	2	1	1	1	1	1	2	2	2	1	2	1	2	2	1	2	1	1	0	2	2	1	1	2	2	1	2	1	1	1	2	1	1	1	2	1	2	0	2	1	2	2	2	2	2	2	1	0	2	1	1	2	1	2	1	2	1	2	2	2	0	2	2	2	2	0	2	2	0	1	2	1	1	2	1	0	2	1	2	1	2	0	0	0	0	1	1	2	2	2	2	2	1	2	2	2	2	2	2	2	1	1	1	1	1	1	2	2	2	1	2	2	2	2	2	2	1	2	2	2	2	2	2	0	0	0	0	1	0	2	0	0	0	0	1	0	2	2	2	2	2	0	2	2	2	2	1	1	1	2	1	2	2	1	2	2	2	2	2	2	2	2	2	2	2	2	2	2	1	2	2	1	1	2	2	1	2	2	1	1	1	2	0	2	2	2	2	1	2	2	2	1	1	2	1	2	2	2	1	1	2	2	1	1	2	2	0	2	2	1	1	1	1	2	1	1	1	1	1	1	1	1	1	1	2	1	2	2	2	2	2	2	1	2	2	2	1	2	1	1	2	2	2	2	2	2	2	2	1	2	2	1	1	2	2	1	0	1	1	2	1	1	0	1	1	1	2	2	2	2	1	1	1	0	0	2	2	2	1	1	2	1	2	2	0	1	1	2	1	2	2	2	1	2	2	1	2	2	2	2	1	1	1	2	2	2	2	2	2	2	2	2	1	2	1	2	1	2	1	1	1	2	1	2	2	2	1	2	2	2	2	2	2	1	2	2	2	2	2	2	1	2	2	1	0	2	2	1	2	2	2	2	1	2	1	2	2	2	1	2	1	2	1	2	2	2	2	1	2	1	2	2	2	2	2	1	2	1	2	1	2	1	0	2	2	2	2	2	1	2	2	2	1	1	2	1	0	1	1	2	2	2	0	1	2	1	2	2	2	2	2	2	1	2	2	2	0	1	1	2	1	1	1	0	0	1	2	1	2	1	1	2	2	1	1	1	2	2	1	0	1	2	1	1	2	1	1	2	2	1	2	1	1	2	1	2	2	1	1	1	2	2	2	1	2	2	2	2	1	2	1	1	1	2	0	2	2	2	2	0	2	2	1	1	1	1	2	1	1	1	1	1	1	1	2	1	2	2	1	1	1	2	2	1	2	1	2	1	1	2	1	2	2	2	1	1	2	2	1	2	1	1	1	2	1	2	1	1	1	2	2	2	2	2	2	2	1	1	1	0	1	0	1	2	2	1	2	1	1	2	2	1	1	1	0	2	0	2	1	2	1	2	1	1	2	1	2	0	2	1	2	2	1	1	1	1	2	2	2	2	2	2	1	1	2	2	2	2	2	2	2	1	1	2	2	2	2	2	2	1	2	2	2	2	2	2	0	2	2	2	2	0	0	2	2	2	2	2	2	2	0	2	1	1	2	1	1	2	2	2	1	2	2	1	1	1	2	1	1	1	2	1	1	2	2	1	1	2	2	1	2	1	2	1	1	2	2	2	2	1	1	1	0	1	1	0	2	1	2	2	2	0	0	1	1	2	2	1	2	0	0	2	2	2	2	1	2	2	1	2	1	1	2	1	2	2	1	2	1	1	1	1	2	1	1	1	1	1	2	1	1	2	1	2	1	1	1	2	1	1	2	2	2	1	1	1	1	2	2	1	2	2	1	2	2	1	2	1	2	1	1	2	2	2	2	2	1	1	2	1	2	1	2	2	1	1	1	1	1	2	2	1	2	2	2	2	1	1	1	1	2	1	1	2	2	2	1	2	2	2	2	2	2	2	1	1	1	2	2	2	2	2	1	1	1	1	2	2	2	1	1	2	2	2	2	2	1	2	2	2	2	2	1	1	1	2	1	2	2	2	0	2	2	2	2	1	2	1	1	1	1	1	2	2	2	1	1	2	2	1	2	2	1	2	0	2	0	2	2	1	1	1	1	1	2	1	1	1	2	2	1	1	2	1	2	1	1	2	2	0	0	2	0	2	0	2	0	0	2	2	0	2	0	0	2	2	0	2	0	0	0	1	0	0	1	0	0	2	1	1	1	0	1	2	2	1	1	1	1	2	2	0	2	2	1	0	2	2	2	2	2	2	2	2	2	0	2	2	2	2	2	2	2	2	2	2	0	2	0	2	2	2	2	2	2	0	1	1	1	2	0	2	2	2	0	0	1	2	2	2	2	2	0	2	1	1	0	0	2	2	2	2	2	2	2	0	2	0	2	0	0	2	1	1	2	2	1	1	2	1	2	0	1	0	0	2	1	1	2	2	1	2	2	2	2	2	1	2	1	2	2	2	2	0	2	0	2	2	1	1	0	0	0	2	2	0	1	2	1	2	2	1	1	1	1	2	1	1	1	2	1	2	2	2	2	2	2	2	2	0	0	2	1	1	0	0	0	2	2	1	1	2	0	2	1	1	1	0	2	0	1	2	0	1	2	2	2	0	0	1	2	2	2	0	1	0	2	2	2	0	2	2	2	0	2	1	2	1	2	1	2	0	2	2	1	1	1	1	2	2	2	2	1	1	2	1	2	2	2	2	2	2	2	2	2	1	2	2	2	2	2	0	2	1	2	0	2	2	0	0	2	2	2	2	2	1	2	0	2	2	2	2	2	0	1	1	2	0	2	2	2	2	1	1	2	2	1	2	1	2	2	2	1	2	2	2	1	2	2	2	1	1	1	1	2	1	2	1	2	1	2	2	2	2	2	1	2	1	1	1	1	1	1	1	2	1	2	2	1	1	1	2	2	1	1	1	1	1	1	1	2	1	2	1	1	2	2	1	1	1	1	1	1	1	1	1	1	1	2	1	1	1	1	2	1	1	1	1	1	1	1	2	1	1	1	1	2	1	2	1	1	1	1	1	1	1	1	1	1	1	1	1	1	1	1	1	1	2	1	1	1	2	1	1	1	1	2	2	2	1	1	2	1	1	2	2	2	1	1	1	2	2	2	1	2	1	1	0	1	2	1	2	1	2	1	1	1	2	1	1	2	1	1	2	2	1	2	2	1	2	1	1	1	1	1	1	2	1	0	2	1	2	1	1	1	1	2	1	1	1	2	1	1	1	1	1	2	1	1	2	1	2	2	2	2	1	2	2	2	2	1	2	1	2	2	1	2	2	1	1	1	1	1	2	1	1	1	2	2	2	1	1	1	2	2	1	1	1	1	2	2	2	1	1	2	1	1	2	1	1	2	2	1	1	1	2	2	2	1	2	2	2	0	0	1	2	1	2	2	1	1	2	2	1	1	2	2	1	1	1	1	1	2	2	2	1	2	2	2	1	1	2	1	1	2	1	1	1	2	2	0	2	1	2	2	1	1	1	1	1	2	1	1	1	1	2	1	1	2	2	1	1	1	1	1	2	1	1	2	1	1	2	2	2	1	2	1	2	2	2	1	1	1	2	1	2	0	2	0	2	2	0	2	2	2	2	2	0	2	2	2	2	2	2	2	0	0	2	2	2	0	2	2	0	0	0	0	2	0	1	2	2	1	1	1	2	2	2	1	1	2	1	1	2	1	1	2	1	1	1	2	2	2	2	1	2	2	1	1	2	2	2	2	0	2	0	2	0	2	2	2	2	0	0	2	2	2	2	2	2	2	2	1	2	2	1	1	2	2	2	2	1	1	1	2	2	2	2	1	1	1	2	2	2	2	1	1	1	1	2	2	1	2	1	1	1	2	2	0	2	2	2	1	2	2	2	1	2	2	2	2	2	1	2	2	2	1	2	2	2	1	1	1	1	2	1	1	2	1	1	1	2	1	2	1	1	2	2	0	1	1	2	2	1	1	0	1	2	2	2	2	1	1	1	2	1	1	1	1	2	1	2	1	1	2	0	1	2	2	1	1	2	1	0	2	1	1	1	2	1	1	2	2	1	1	2	1	2	1	1	1	1	1	2	2	2	2	1	2	1	2	1	2	2	2	1	2	1	2	1	2	2	0	1	1	2	2	0	0	2	2	0	2	0	2	2	0	2	2	2	2	2	2	2	2	2	2	2	2	2	2	2	1	2	2	2	1	2	2	2	1	0	2	2	0	1	2	1	1	2	2	2	0	1	1	1	1	2	1	1	2	2	2	2	2	0	2	2	2	2	2	2	2	2	0	2	2	2	2	0	2	0	0	2	2	2	2	2	2	2	2	0	2	0	2	2	1	1	2	2	1	2	2	1	2	2	2	2	2	2	1	2	2	2	1	1	1	1	2	2	2	0	1	2	2	1	2	2	2	0	2	2	1	1	1	2	1	1	2	1	1	1	1	2	1	1	1	1	1	2	2	2	2	2	2	2	2	2	2	2	2	2	0	2	2	2	2	1	0	2	2	2	2	2	0	2	1	2	1	2	2	1	2	2	2	2	2	2	2	1	2	2	2	2	2	1	1	2	1	2	2	2	2	2	2	1	2	1	2	2	2	2	1	1	1	2	2	2	1	2	2	2	2	2	2	2	1	1	1	1	2	2	2	1	0	2	1	2	0	2	2	2	2	1	1	2	2	2	2	0	2	2	1	2	1	1	2	2	1	2	2	2	2	1	2	1	1	2	2	1	0	2	1	2	2	2	2	1	0	2	2	2	2	2	2	2	2	2	1	2	2	1	1	1	2	2	2	2	1	2	1	2	0	2	2	1	2	2	2	2	2	1	0	2	2	1	2	2	2	2	2	2	1	1	1	2	2	2	2	2	1	1	2	1	2	1	2	1	1	1	2	1	1	2	1	2	2	2	2	1	1	2	0	2	2	2	2	2	2	2	2	0	2	1	2	2	2	1	2	2	1	2	1	2	1	1	2	1	2	2	2	1	1	1	2	2	1	1	2	1	2	2	1	0	2	2	2	1	2	1	2	1	2	1	0	2	2	1	1	2	2	2	2	1	1	2	1	2	1	1	2	1	2	1	1	2	0	2	1	1	2	2	2	2	1	2	2	2	2	2	2	1	2	2	2	2	2	1	1	2	1	2	1	1	2	1	2	1	2	2	2	2	1	0	1	2	0	1	2	1	1	1	1	1	1	1	1	1	2	1	2	2	1	2	1	2	2	1	1	2	0	2	2	2	2	2	2	1	0	2	2	0	2	2	0	2	2	2	0	0	0	2	2	2	2	0	1	0	2	2	2	2	2	2	1	1	2	2	1	1	1	2	1	1	1	2	2	1	2	2	2	2	2	0	2	2	2	2	0	2	2	2	2	1	1	2	2	2	2	1	2	2	1	1	1	1	1	2	1	1	1	1	1	1	1	1	1	1	1	2	1	2	1	1	2	1	2	1	1	1	2	2	1	1	2	2	1	2	1	2	2	2	1	0	1	2	1	2	1	2	2	1	2	2	2	1	2	2	1	2	1	1	1	1	1	1	1	1	1	2	2	1	1	1	1	1	1	2	1	1	2	1	2	1	1	1	2	0	2	1	1	2	1	1	2	1	1	2	2	2	1	2	1	1	2	2	1	2	1	1	2	1	1	1	1	2	1	1	2	1	1	1	2	2	1	1	1	1	2	2	1	2	2	0	2	2	0	0	0	2	2	1	2	2	1	0	2	2	2	2	2	2	2	1	1	2	2	2	1	1	1	1	1	1	0	2	2	0	2	1	1	2	1	1	2	1	2	1	2	2	1	1	2	1	1	2	0	0	0	0	2	2	1	2	2	1	1	0	0	2	2	1	1	2	2	1	2	1	1	1	1	2	2	1	1	1	1	2	1	2	2	1	1	2	2	2	2	2	1	2	1	2	1	1	0	2	2	1	2	0	2	2	2	2	1	1	2	1	2	2	0	1	2	0	0	2	0	2	0	0	2	2	2	2	0	2	0	2	2	0	0	2	2	2	2	1	2	2	1	2	2	2	0	0	2	0	2	0	2	2	2	2	2	2	2	1	2	2	1	1	1	2	2	2	2	1	2	2	2	1	1	2	1	2	1	1	2	2	2	2	1	1	2	2	2	2	2	1	1	1	2	1	1	2	1	1	1	2	1	1	1	2	1	2	2	2	1	1	1	1	1	2	1	1	1	1	2	1	2	2	1	1	2	1	1	2	1	2	1	1	2	2	1	1	1	1	1	0	1	1	1	1	2	1	2	1	1	1	2	2	1	2	1	1	1	1	1	1	1	1	2	2	2	1	2	2	1	1	1	2	1	1	2	2	1	1	2	1	1	1	1	1	1	1	1	1	1	1	2	1	2	2	2	1	2	2	2	1	1	1	2	1	1	1	1	1	1	1	1	1	1	1	1	1	2	1	1	2	1	1	1	1	2	1	1	2	2	1	2	1	1	1	2	1	2	1	2	1	1	1	2	2	1	2	1	1	2	2	1	1	1	2	2	0	2	2	2	1	1	2	2	2	1	2	0	2	1	2	1	1	1	2	1	2	1	2	2	2	1	2	2	2	2	2	2	2	2	1	1	1	2	1	2	2	2	2	2	1	2	1	2	1	1	1	1	2	1	1	1	1	1	1	1	1	2	2	0	1	1	0	2	1	2	1	1	2	2	1	2	2	2	1	2	2	1	0	0	2	2	2	2	2	2	0	2	2	2	2	2	1	2	1	1	1	2	1	2	2	0	2	2	2	1	2	1	2	2	2	2	2	1	1	2	2	2	1	2	2	2	2	1	1	2	2	1	2	1	1	2	2	1	2	2	2	2	1	1	1	2	1	2	1	2	1	2	1	1	2	2	1	2	0	2	2	2	2	1	1	2	0	2	2	2	2	2	2	1	2	2	1	1	2	1	1	2	1	1	2	2	2	2	1	2	1	2	2	2	1	2	2	1	2	2	1	1	2	1	1	2	1	1	1	2	1	1	2	2	1	2	2	2	2	2	1	1	2	1	2	2	1	0	2	1	1	2	1	2	2	1	1	0	2	2	1	2	1	1	2	2	2	1	1	1	2	2	2	0	2	1	2	1	2	1	1	2	2	2	1	2	2	2	2	1	2	1	1	2	1	2	2	2	1	1	2	2	1	1	1	2	2	2	2	2	2	2	2	1	1	2	2	1	2	2	2	2	2	1	2	2	1	2	2	2	2	1	1	2	2	2	1	2	1	1	2	1	1	1	1	2	1	1	2	1	2	1	2	2	2	2	2	2	1	0	2	2	1	1	2	1	1	1	2	1	2	2	1	2	2	2	2	2	1	2	2	1	2	2	2	2	1	2	2	2	2	2	2	1	1	1	2	2	2	2	2	0	1	2	2	2	0	2	2	2	0	0	2	2	2	2	2	1	1	1	2	1	2	2	1	2	1	2	0	1	2	2	1	1	2	1	1	1	1	2	2	1	1	1	1	2	2	1	2	1	1	0	1	1	1	2	1	1	2	2	2	2	1	2	1	2	1	2	1	1	2	1	2	1	2	2	1	1	2	2	2	1	1	2	1	1	1	1	2	1	2	1	1	1	1	1	1	2	2	1	1	2	2	1	1	1	1	2	0	2	1	1	1	1	1	2	1	1	2	2	2	2	1	2	1	2	1	1	2	2	2	2	2	2	2	1	2	1	2	2	1	2	1	1	2	1	1	2	2	2	2	2	2	2	1	2	2	1	2	2	1	2	2	1	1	2	1	2	2	0	1	2	2	2	1	2	2	1	1	2	2	2	2	2	2	2	2	2	1	2	2	2	0	2	2	2	2	2	2	1	1	2	2	2	2	2	2	1	2	2	0	0	2	2	2	2	2	2	2	0	2	2	2	2	1	1	1	1	2	2	2	1	1	1	2	1	1	1	1	1	1	1	1	1	2	2	1	1	1	2	1	1	1	1	1	1	1	1	2	1	1	1	1	1	1	1	2	1	1	2	1	1	1	1	1	1	1	2	1	1	2	1	2	2	2	1	1	1	1	1	2	1	1	1	1	2	2	1	2	1	1	1	2	1	2	2	1	1	2	2	2	0	2	2	0	2	0	2	2	2	2	0	2	2	2	1	1	2	2	2	2	2	2	2	2	2	2	2	2	2	2	1	1	1	2	2	2	1	2	2	2	1	2	2	0	2	2	1	2	2	2	1	1	2	2	2	2	2	2	1	2	1	2	1	1	1	1	1	1	1	2	0	2	2	1	1	1	1	1	1	1	2	1	1	2	1	1	2	2	2	1	1	2	1	1	1	1	1	1	1	1	2	1	1	1	1	1	2	1	1	1	1	2	1	1	1	1	2	1	2	1	2	1	1	1	1	1	2	1	1	1	2	2	1	2	1	1	1	1	2	2	2	2	1	1	1	1	1	2	1	0	1	1	2	1	2	1	1	1	1	2	2	1	1	1	1	2	2	1	1	1	1	1	2	1	1	1	0	2	2	1	1	1	2	1	2	2	2	1	1	1	2	2	2	2	2	2	1	2	2	2	2	1	2	2	2	1	1	1	1	2	2	2	2	2	2	2	2	2	2	2	2	1	2	2	1	1	2	1	2	1	2	2	2	2	2	2	2	2	0	2	2	0	2	2	1	1	0	2	1	2	2	2	0	2	2	0	2	2	1	0	0	2	2	2	2	2	2	0	2	2	1	2	2	0	2	2	2	0	2	0	0	2	2	2	2	0	0	2	0	2	1	2	2	2	2	0	2	0	2	2	2	2	2	2	0	2	2	2	2	1	2	1	1	2	2	2	2	0	2	2	2	1	2	1	1	2	1	1	2	1	2	1	2	2	1	1	2	2	1	2	2	2	2	1	2	2	0	2	2	2	2	2	2	2	2	2	1	1	2	2	2	2	0	1	2	1	2	1	1	1	1	1	1	2	1	2	2	2	2	1	1	1	2	1	1	1	1	2	2	1	1	2	2	2	1	2	1	2	2	2	2	1	2	2	2	2	1	0	2	1	0	1	0	2	2	1	1	2	2	1	2	1	2	1	2	1	1	1	1	1	2	2	1	1	1	1	1	1	1	2	1	1	1	1	2	2	1	2	1	1	1	2	2	2	1	1	1	1	1	1	1	1	1	2	1	1	2	1	1	1	1	2	0	2	2	1	1	1	1	1	2	1	1	1	1	2	1	1	1	1	2	1	2	1	1	2	2	1	1	1	1	2	1	1	2	2	1	1	1	1	1	1	1	1	1	1	2	1	1	1	1	2	1	1	1	1	2	1	2	2	1	1	2	1	1	1	1	1	1	2	1	2	2	1	1	1	2	2	2	1	1	2	1	1	1	1	1	2	1	1	1	1	1	2	2	1	1	1	1	1	1	2	1	2	2	1	1	1	2	1	1	1	2	2	1	1	1	1	1	1	1	1	2	1	1	1	2	2	2	2	2	2	1	2	2	1	1	2	1	1	2	1	1	2	1	1	2	1	1	1	1	1	2	2	2	1	1	1	2	2	1	1	1	2	2	1	2	2	1	2	1	0	1	1	2	2	1	2	0	2	0	1	2	0	0	1	2	1	0	1	2	1	0	2	2	1	1	2	0	2	0	0	2	2	1	1	2	2	2	2	2	1	1	1	2	2	2	1	2	2	2	2	2	1	1	2	2	1	1	1	2	1	2	2	2	2	2	1	1	1	0	2	2	1	2	1	1	2	1	2	1	2	2	2	0	2	1	1	2	1	1	1	2	1	1	2	1	1	1	2	2	1	1	1	2	2	1	1	2	1	2	2	1	1	2	1	2	2	2	1	2	1	1	1	2	1	2	1	2	2	1	1	2	2	0	1	1	2	0	1	2	2	1	2	2	2	1	1	1	0	2	0	2	1	2	2	2	2	2	1	1	1	1	1	2	1	2	2	2	2	1	2	2	1	1	2	1	1	2	2	2	2	2	2	2	2	2	2	2	2	2	2	2	2	2	2	2	2	2	2	2	2	2	2	2	2	2	2	2	2	2	2	2	2	0	2	2	2	2	2	2	2	2	2	2	2	2	2	0	2	2	2	0	2	0	0	2	2	2	2	2	2	0	2	0	2	2	2	2	2	0	2	0	2	2	2	2	2	2	2	2	2	2	0	2	2	0	1	0	2	2	2	2	2	1	2	2	2	1	1	2	2	2	2	2	1	1	0	2	0	2	2	2	0	2	2	2	2	2	2	2	2	2	2	2	2	2	2	2	2	2	2	2	2	2	2	1	2	2	2	2	2	2	2	2	2	2	2	2	2	2	2	2	2	2	2	1	1	0	2	2	2	2	2	2	2	2	2	2	2	2	2	2	2	2	2	2	2	2	2	2	2	2	0	2	2	1	2	2	1	1	1	1	0	1	1	1	1	2	2	2	1	1	2	2	2	1	1	1	2	2	2	1	1	0	1	1	1	1	1	1	2	1	1	1	2	2	1	1	0	2	2	0	1	2	1	1	1	1	2	2	1	1	2	2	1	1	1	1	2	1	1	0	2	1	1	1	1	1	1	1	1	2	0	1	1	2	1	2	1	2	1	2	2	1	1	1	1	1	1	1	2	2	1	2	2	2	1	1	1	2	2	1	1	1	1	2	1	1	1	1	2	1	1	1	2	2	1	1	2	1	1	2	1	2	1	1	2	2	1	1	2	2	1	1	1	1	2	1	1	0	1	1	0	2	0	2	2	2	0	0	1	1	2	1	0	0	1	0	2	1	2	1	1	1	0	2	2	2	1	2	2	0	0	2	0	2	2	0	2	2	2	2	2	0	2	2	0	2	2	2	1	2	0	2	0	2	2	2	2	2	2	1	2	2	2	2	1	0	2	2	2	1	1	2	2	2	1	2	2	2	2	2	2	2	2	2	2	2	0	0	2	1	2	2	2	2	1	2	2	2	2	2	0	1	2	1	1	0	0	1	2	2	2	2	2	2	1	2	2	2	2	2	2	2	2	2	2	0	1	2	2	2	2	2	2	2	1	2	2	2	2	2	2	2	2	2	1	1	2	2	0	2	1	2	2	2	2	1	2	2	2	2	1	2	1	2	1	2	2	2	2	2	2	2	2	1	2	2	2	2	1	2	1	1	2	2	2	2	2	1	1	1	2	1	2	2	1	1	1	1	2	2	2	2	1	1	2	1	2	1	1	2	1	1	1	1	1	1	2	1	2	1	2	1	2	1	1	1	2	1	2	1	1	2	2	2	2	2	2	1	2	1	2	2	2	1	2	1	2	2	2	2	1	1	1	0	1	2	2	2	2	1	1	1	2	1	0	0	2	2	2	2	2	1	2	2	2	1	1	2	2	2	2	2	1	2	1	1	2	2	2	2	1	1	2	1	1	2	2	2	2	2	2	1	2	2	2	2	2	1	1	2	2	1	2	2	2	1	2	2	2	2	1	1	2	2	2	0	2	2	2	1	2	2	2	1	2	2	2	2	0	2	1	1	2	0	2	2	2	2	0	2	2	2	2	2	2	1	2	2	0	1	1	2	2	2	1	1	1	1	1	1	1	1	2	1	1	1	1	1	1	2	2	1	2	1	1	1	1	1	2	1	1	2	2	1	1	1	2	2	2	1	1	1	2	2	1	1	2	2	1	0	2	2	2	2	2	2	2	0	0	2	2	2	1	2	2	2	1	2	2	2	2	1	2	2	2	2	2	2	2	0	2	0	0	0	2	2	2	2	2	2	0	2	2	1	1	2	2	2	2	1	2	2	0	1	0	2	1	2	1	2	2	1	2	2	2	0	2	2	0	2	2	2	2	0	0	2	0	2	2	2	2	2	2	2	2	2	2	0	2	2	2	2	2	2	2	2	2	2	2	2	2	2	0	0	2	2	2	2	2	1	1	2	2	2	1	2	2	0	0	0	2	2	2	2	1	2	1	1	1	2	2	2	2	2	1	2	2	2	2	0	2	1	1	2	0	2	2	0	1	1	2	2	1	2	2	2	2	2	2	0	2	2	2	0	2	2	0	0	0	0	1	1	1	2	1	1	2	2	1	1	2	0	2	2	0	2	2	2	2	2	2	2	2	2	2	1	2	2	2	1	0	2	2	2	0	2	2	2	2	2	0	2	1	2	2	2	2	0	2	2	2	2	2	2	2	2	2	2	2	2	2	1	1	2	1	2	2	1	2	2	2	2	2	1	1	2	1	2	1	2	2	1	2	1	2	2	2	2	2	2	2	2	0	2	2	2	1	1	1	2	1	1	1	0	2	2	1	2	1	2	1	1	2	1	2	1	2	2	2	1	2	1	1	2	2	2	1	2	1	1	2	1	1	2	1	1	1	2	1	1	2	2	2	2	1	2	2	2	2	2	2	2	1	0	1	2	1	2	1	1	2	1	1	1	2	2	2	2	1	2	2	1	1	1	1	1	1	2	2	1	1	1	1	2	2	1	2	1	1	1	2	2	2	2	2	2	1	1	1	2	1	1	2	2	2	1	2	0	1	2	2	2	1	2	2	1	2	2	1	1	0	2	0	2	0	2	2	2	2	2	0	1	0	0	2	2	2	2	2	2	2	2	2	1	2	2	2	2	2
Bella_Scarlatta	1	1	1	1	2	1	2	1	1	1	1	2	2	2	1	1	1	1	2	2	2	2	1	2	2	2	1	2	1	1	2	1	1	2	2	1	1	2	0	2	2	2	2	1	1	0	1	0	0	1	1	1	2	2	2	2	2	1	1	2	2	2	2	0	1	2	1	2	1	2	1	1	2	2	2	2	2	2	1	0	1	2	2	1	2	1	2	1	1	1	2	2	1	1	1	2	1	1	1	1	2	1	1	2	2	1	1	2	1	2	2	2	2	2	2	2	1	1	2	1	1	0	1	2	1	0	2	2	2	1	0	2	2	1	1	0	1	2	1	1	1	1	2	2	2	2	1	1	2	1	2	2	2	1	1	2	1	1	1	1	0	2	0	0	2	0	1	2	2	0	2	2	1	0	2	1	0	1	1	0	2	0	0	1	2	1	2	1	2	2	2	2	1	2	1	1	1	2	1	1	2	2	0	1	2	1	1	1	1	1	2	2	1	1	2	2	1	1	2	2	2	2	0	1	2	1	2	1	1	2	1	2	2	2	2	1	2	1	1	1	2	1	1	2	2	2	1	1	2	1	2	1	2	2	2	2	1	1	2	1	2	2	1	1	2	2	1	2	1	2	2	2	0	2	1	2	2	2	1	1	1	2	2	2	2	2	2	2	1	2	2	1	1	2	2	1	1	1	2	2	2	2	1	1	2	1	2	2	1	2	0	2	1	2	1	1	1	1	2	1	2	1	1	2	1	0	2	1	1	2	1	1	2	1	0	2	2	2	1	2	2	1	1	1	2	2	1	2	1	2	2	1	1	1	2	2	2	1	2	1	2	2	2	0	2	2	2	2	2	1	2	0	1	2	2	2	2	2	2	1	1	1	2	2	2	1	1	2	1	0	2	0	0	1	1	1	0	2	1	2	1	1	2	1	2	1	2	2	1	1	1	2	2	0	2	0	1	2	1	1	2	2	1	1	1	1	2	1	1	2	2	2	2	2	2	2	0	1	2	2	1	2	1	2	1	1	1	2	1	2	2	1	2	2	0	1	2	1	1	2	1	1	2	2	2	1	1	1	2	2	1	2	2	2	1	2	2	2	1	1	2	2	2	1	2	2	2	2	2	2	2	2	2	2	2	2	2	0	2	0	2	0	2	2	2	2	2	1	2	1	2	2	2	2	2	2	2	2	1	2	2	2	2	1	1	2	2	1	2	2	1	2	1	1	1	2	2	2	2	2	2	1	2	2	2	1	2	0	1	1	1	2	0	2	1	2	2	2	1	1	2	1	2	1	0	2	2	2	2	1	2	2	2	1	0	2	2	1	2	2	1	1	2	2	2	1	1	0	1	1	2	1	2	2	1	0	2	2	2	2	1	2	2	2	2	0	2	0	0	0	0	0	0	2	1	0	1	2	0	2	1	2	2	2	2	2	2	1	2	2	1	1	0	1	2	0	0	2	2	2	1	2	1	0	2	1	2	1	1	1	1	0	2	2	2	2	2	1	1	2	2	1	1	1	2	2	0	1	1	0	1	0	1	0	0	0	2	1	0	2	2	1	2	0	1	1	0	1	1	1	0	1	0	1	0	1	2	0	2	2	1	2	1	1	2	0	1	0	0	1	1	1	2	1	2	1	1	2	1	1	1	1	2	1	2	1	2	1	1	1	1	1	0	1	2	2	1	1	2	2	1	1	2	2	2	1	2	1	2	1	1	0	1	1	2	2	2	2	1	1	0	1	0	0	2	2	0	1	2	2	0	0	2	1	0	1	2	2	1	1	1	2	2	2	2	2	1	1	2	2	1	2	2	2	2	0	2	0	2	0	2	2	0	0	1	2	2	2	2	2	2	2	1	2	2	2	2	2	2	1	0	2	1	2	2	2	2	1	2	2	2	2	2	1	2	2	1	2	2	2	2	1	2	2	2	0	2	2	2	0	2	0	0	2	2	2	2	0	2	0	2	2	2	2	2	2	1	2	2	2	2	2	2	2	2	2	1	1	2	1	2	1	1	1	1	2	2	2	1	1	2	1	2	2	2	2	1	2	1	1	2	2	2	1	2	2	2	2	2	2	2	2	0	1	0	2	1	1	2	2	1	2	2	2	1	0	2	1	2	2	2	1	1	2	2	2	0	1	2	2	2	1	2	2	2	2	2	1	2	2	1	1	1	1	1	1	2	2	2	2	2	1	2	1	0	2	1	2	1	1	2	1	2	2	2	2	0	1	2	2	2	1	2	2	1	1	1	2	2	1	2	2	2	1	1	2	1	1	1	2	1	2	2	2	2	2	0	1	1	2	2	2	2	1	1	2	2	2	2	1	1	1	2	2	2	1	1	1	1	2	1	2	2	1	2	1	2	0	2	2	2	1	1	2	0	2	1	2	1	2	2	2	1	1	2	2	1	2	2	2	2	1	2	2	2	1	0	2	2	0	0	2	2	1	1	2	2	2	2	2	2	1	1	0	0	2	2	1	1	2	2	2	2	1	2	1	2	1	1	2	2	1	2	2	2	2	2	2	0	2	1	2	0	1	2	2	2	0	2	1	1	2	1	2	0	2	2	2	2	2	2	1	1	2	2	2	2	2	1	2	2	0	1	0	2	1	1	1	1	2	2	2	1	0	2	2	0	0	0	2	2	2	1	2	1	2	1	1	2	0	2	0	0	2	0	2	0	2	0	2	0	1	1	0	0	2	2	0	1	0	0	0	0	0	1	1	1	0	1	0	0	2	1	2	2	1	2	2	2	2	1	1	2	1	2	1	2	2	2	1	2	2	1	2	1	1	0	0	0	0	2	1	0	0	0	0	1	0	2	0	0	2	0	2	2	0	2	2	0	1	2	2	2	2	2	0	2	2	0	0	2	2	2	2	2	2	1	2	2	2	2	2	0	0	0	2	2	0	2	2	0	0	2	2	0	2	2	2	2	2	2	2	1	1	2	2	1	1	2	2	2	2	1	1	2	1	1	2	2	2	2	1	2	2	0	1	2	0	0	0	2	1	0	2	2	2	2	1	2	0	2	1	0	2	0	0	2	2	2	2	0	2	2	2	2	2	2	2	2	2	2	2	2	1	1	2	2	2	2	0	0	2	1	0	2	2	0	1	2	2	2	2	2	1	2	2	2	1	2	1	2	2	2	2	2	1	2	1	1	1	2	2	2	2	1	1	2	2	2	0	0	1	2	2	2	2	1	1	2	1	2	1	1	2	2	1	0	2	1	2	2	2	2	1	2	2	1	1	2	1	2	2	2	2	1	2	2	2	2	2	1	2	2	2	0	1	1	1	2	2	1	2	2	0	0	1	2	2	2	2	2	2	2	2	1	1	0	1	1	2	2	2	2	2	2	2	2	2	2	2	1	2	2	1	2	1	1	1	2	2	2	2	2	2	2	1	2	2	2	2	2	2	2	2	2	2	2	2	2	2	2	0	2	2	2	1	2	2	2	2	2	1	2	2	2	1	2	1	2	2	2	2	1	2	1	2	1	1	2	2	2	2	1	1	1	2	2	2	1	2	1	2	2	2	2	2	1	1	2	2	2	2	1	2	2	2	2	2	0	2	2	2	1	2	1	1	2	2	2	2	2	2	2	0	2	2	1	1	2	0	0	2	2	2	2	2	2	2	1	1	2	1	2	2	2	2	2	2	2	0	2	2	2	0	1	2	0	2	2	0	2	0	2	2	2	2	2	2	1	2	2	0	1	2	2	0	0	2	0	2	2	1	2	0	2	1	1	2	1	2	2	2	1	1	1	2	1	1	1	1	2	2	2	2	1	1	2	2	0	1	2	1	1	0	0	2	2	2	2	1	2	2	0	2	1	1	1	1	2	2	2	1	2	1	2	1	1	1	2	1	2	2	2	1	0	2	2	1	1	1	0	2	0	1	0	2	2	0	1	2	0	2	1	2	2	2	2	2	2	0	2	0	2	2	2	1	1	0	0	0	1	2	2	2	0	2	2	2	2	2	2	2	2	2	0	1	2	2	1	2	2	1	1	1	2	1	1	0	2	1	1	1	1	1	2	2	1	1	2	2	1	0	2	2	1	2	2	2	2	2	2	2	2	1	2	2	2	2	2	2	1	2	1	2	2	1	2	0	2	2	2	1	1	2	1	2	1	2	1	2	1	1	2	1	1	1	2	1	2	1	2	0	0	2	2	2	2	2	1	1	2	2	2	1	1	2	2	1	2	2	1	1	2	2	2	2	1	2	2	1	0	1	1	2	1	1	1	2	2	2	1	2	1	1	1	2	2	2	1	2	2	1	2	0	2	1	2	2	1	1	2	2	2	2	2	1	1	1	1	1	1	1	2	0	1	0	1	1	0	1	2	1	2	0	1	2	0	0	0	2	0	0	1	2	2	2	0	1	0	1	1	0	2	2	2	0	2	2	0	0	2	0	2	2	2	2	2	0	1	2	2	1	2	2	1	0	2	2	2	2	2	2	0	2	2	0	2	2	0	2	2	2	0	2	2	2	1	1	2	2	0	2	1	2	2	0	1	2	1	1	2	2	2	2	2	2	1	2	2	1	2	1	2	1	2	2	1	2	2	1	0	0	1	2	0	2	2	2	1	2	1	0	0	1	1	2	1	2	1	1	2	2	2	1	2	2	1	2	2	1	2	2	2	2	2	1	2	2	1	0	2	2	2	1	2	2	2	1	0	2	0	0	1	0	2	2	2	2	2	2	0	2	0	0	2	2	1	2	2	1	1	2	1	2	1	1	2	0	1	2	0	2	2	2	1	2	2	0	2	0	0	2	2	2	2	1	2	2	2	2	0	2	2	2	2	2	1	1	2	0	2	2	1	0	0	2	2	2	2	0	2	2	0	2	2	2	2	0	2	2	2	2	0	0	2	2	2	2	0	2	2	2	0	0	2	0	0	0	2	2	1	2	2	2	2	2	2	2	2	1	2	2	0	2	2	0	2	2	2	2	2	0	0	2	0	2	0	2	0	0	2	2	2	0	2	1	2	2	2	0	2	0	2	1	0	2	2	2	2	2	0	2	1	1	2	2	0	2	2	0	0	0	0	2	2	2	2	0	2	2	2	0	2	0	2	2	2	0	2	1	0	0	1	1	2	0	2	0	2	2	2	2	2	2	2	2	1	1	1	2	0	2	0	1	2	2	1	2	1	1	1	1	2	1	1	1	2	1	1	2	2	2	1	1	2	1	2	0	1	0	2	2	2	1	2	2	1	1	2	1	2	1	1	2	1	2	2	1	2	1	2	2	1	2	1	1	1	2	2	1	2	2	1	2	2	2	2	1	2	1	1	2	1	1	2	1	1	2	2	2	1	2	2	1	1	1	1	2	0	1	2	0	2	2	2	2	0	1	0	2	2	1	1	1	1	2	0	0	2	2	2	0	2	1	1	2	1	2	2	2	2	2	0	2	2	1	1	1	2	1	2	1	2	0	2	2	2	2	2	2	2	1	0	2	2	2	0	0	2	1	2	1	2	2	0	1	0	0	2	2	1	1	1	2	1	2	1	2	0	2	2	2	0	1	1	2	2	0	2	1	0	2	2	2	1	2	0	2	1	1	2	2	2	1	1	2	0	0	2	1	2	1	1	1	2	2	1	0	2	1	1	1	0	2	2	1	2	1	2	1	2	1	2	1	2	2	2	1	1	1	2	1	1	2	1	2	1	1	0	2	1	1	2	2	2	1	1	2	2	0	1	1	1	2	0	2	1	2	2	2	2	2	1	2	2	1	1	1	1	1	1	1	2	1	1	2	1	1	1	1	1	1	2	2	2	1	2	0	1	2	2	2	1	2	1	1	1	1	2	2	1	0	2	2	1	2	1	1	2	2	2	2	2	2	1	1	1	1	2	1	2	2	1	1	2	1	2	2	2	1	1	2	2	2	1	1	1	1	1	1	2	0	2	1	2	2	2	1	0	0	2	0	1	2	2	2	1	2	2	2	1	2	1	1	2	2	1	1	2	0	0	2	2	2	2	1	1	2	2	0	2	0	2	2	0	0	0	2	1	2	0	2	2	2	1	1	2	2	1	2	0	0	1	2	1	1	2	2	2	2	2	2	2	2	2	2	2	2	0	2	1	2	1	0	1	1	2	1	1	2	2	1	1	1	2	1	0	2	1	2	1	1	1	1	1	1	1	1	2	2	2	2	2	1	1	1	2	1	1	2	2	2	2	2	0	2	2	1	1	2	1	1	1	1	1	1	1	1	1	1	1	1	1	1	1	2	2	1	2	2	2	1	1	2	2	1	2	1	1	2	1	2	2	1	1	1	2	2	2	2	2	2	2	2	1	1	2	0	2	1	2	1	1	0	0	0	1	2	1	2	2	2	2	1	2	2	2	1	1	0	2	2	1	1	1	0	2	1	2	1	2	2	0	2	2	0	0	2	0	0	2	1	1	2	1	1	1	2	1	1	0	2	2	2	2	2	2	1	2	1	2	2	1	1	1	2	2	1	2	2	2	1	1	2	1	2	1	2	2	2	2	2	2	2	2	2	2	2	2	1	2	2	2	2	2	1	2	2	0	2	2	2	2	2	2	2	2	2	2	0	2	2	2	2	2	2	2	2	1	2	2	2	1	0	2	2	2	2	2	2	2	2	2	2	2	2	2	2	2	2	2	2	2	2	2	2	2	2	0	2	1	2	2	2	0	0	0	2	2	2	2	0	2	0	1	2	1	2	2	2	1	1	2	2	0	0	0	2	1	0	1	2	1	2	1	1	1	2	1	0	2	2	2	2	2	1	2	2	2	1	1	1	2	2	2	2	2	2	2	2	1	2	1	1	2	2	1	1	1	1	2	1	1	1	1	0	1	1	0	1	1	1	1	1	1	1	1	1	2	0	1	0	1	0	1	1	1	1	0	1	2	1	0	2	0	0	1	1	2	1	1	2	0	2	2	2	1	2	1	1	2	0	1	0	2	0	1	1	1	2	1	2	0	1	2	0	1	2	1	0	0	0	2	1	1	2	0	0	1	2	0	1	0	1	2	1	2	1	1	2	1	2	2	0	2	1	0	2	0	0	1	1	2	0	0	1	2	1	2	1	2	0	0	0	0	2	0	0	2	1	2	1	0	0	1	2	1	1	0	1	2	2	1	0	1	2	0	0	2	0	0	1	1	2	1	2	2	0	0	2	0	2	1	0	0	2	2	2	2	1	2	1	1	2	2	2	1	1	1	2	1	1	1	1	1	2	1	1	2	2	1	1	0	2	1	2	2	1	1	1	2	2	2	1	1	2	1	1	1	1	2	2	0	1	2	2	0	2	0	2	1	2	2	0	2	2	2	0	2	0	0	0	2	1	2	2	1	1	2	0	0	0	1	0	1	0	2	2	2	1	2	0	0	0	2	2	0	0	2	2	2	2	0	2	2	0	2	2	0	1	1	2	1	1	1	1	2	2	2	1	2	0	1	1	1	2	2	2	2	2	2	2	2	2	1	2	0	1	2	2	1	2	2	2	2	1	2	0	2	2	2	2	2	2	2	2	2	2	0	1	2	1	2	2	1	1	1	1	0	1	1	2	2	2	2	2	1	2	1	2	2	1	2	2	2	2	1	0	2	2	2	2	2	1	2	2	2	2	2	0	2	1	1	2	2	2	2	1	2	2	2	2	2	2	2	2	2	2	1	2	2	2	2	1	2	2	0	1	1	2	2	2	2	2	2	1	2	1	2	2	1	2	2	2	2	2	0	1	1	2	2	2	1	1	1	1	1	2	1	2	0	2	1	2	1	2	0	2	1	1	2	0	2	2	2	2	2	0	2	2	2	2	1	2	2	1	2	1	2	2	2	2	2	1	2	2	2	2	2	2	2	2	1	2	1	2	2	0	2	2	2	2	2	2	1	2	1	1	1	2	2	2	2	0	2	2	1	2	1	1	2	1	1	1	2	1	1	1	1	2	2	2	1	1	2	1	1	1	1	1	1	2	2	1	2	0	1	2	1	1	0	1	1	1	2	2	2	1	1	0	1	2	2	2	1	0	2	2	2	1	1	1	1	2	1	2	1	2	1	2	2	0	1	2	2	2	2	2	1	2	2	2	2	1	2	2	2	1	1	2	2	2	1	1	2	1	2	1	0	2	2	2	2	1	1	1	1	2	1	2	2	2	2	1	0	2	1	2	1	1	1	2	0	2	1	1	2	2	2	2	2	1	2	2	1	1	1	2	2	1	2	1	2	2	1	2	2	2	2	1	2	1	2	2	2	2	2	1	1	2	1	2	1	2	1	1	2	2	1	1	1	2	1	1	0	0	2	2	2	2	1	2	1	1	2	0	2	0	1	1	2	2	1	2	1	1	1	1	2	1	1	1	2	1	2	1	1	1	0	1	1	1	1	1	2	1	2	2	1	0	1	1	1	2	1	0	2	2	0	2	1	2	1	1	1	2	2	2	2	2	2	1	2	1	1	1	1	1	2	2	2	2	2	1	1	0	1	1	2	2	1	2	1	2	2	2	2	1	1	2	1	2	1	1	1	2	1	1	1	1	1	0	1	1	1	2	2	1	2	2	1	2	2	2	1	0	2	0	1	0	1	0	0	0	1	1	0	1	1	1	1	2	0	0	1	2	1	0	1	1	2	2	1	1	2	2	1	2	1	2	1	0	0	1	2	2	1	1	0	1	0	0	2	1	1	0	1	0	1	2	2	1	1	0	2	1	0	2	1	1	0	2	2	2	1	2	2	2	2	2	2	1	2	0	1	2	1	0	2	0	0	1	0	2	2	2	1	2	0	2	1	0	1	1	0	2	2	2	2	1	2	1	2	2	0	1	2	2	2	2	1	1	0	0	1	1	2	2	1	1	1	1	1	1	0	0	0	0	1	2	1	2	1	1	1	1	2	2	2	2	1	2	1	2	1	1	2	2	2	1	2	0	2	1	1	2	2	1	1	2	2	2	2	2	2	2	1	1	1	1	2	0	2	1	2	1	2	1	2	2	2	2	2	2	1	1	2	1	1	1	2	2	2	2	2	2	2	1	2	1	1	2	2	2	2	1	2	1	2	2	1	2	1	2	1	1	2	2	2	2	0	1	1	1	2	0	0	0	2	2	1	0	2	2	2	1	2	1	1	1	1	2	0	2	1	1	1	2	1	1	2	2	1	2	1	1	1	1	2	2	1	1	1	1	2	2	1	1	1	0	1	1	1	1	2	2	2	1	1	1	1	2	1	2	1	2	2	1	1	1	2	1	1	1	2	1	1	2	1	2	1	0	2	2	1	2	1	2	1	2	2	1	1	1	1	1	1	1	2	1	1	2	2	1	1	1	2	1	2	1	1	2	2	1	2	1	2	1	2	1	1	1	2	1	1	2	2	1	2	2	1	2	2	2	2	1	1	2	2	2	1	1	2	2	0	2	0	2	0	0	1	2	1	2	1	2	1	1	2	2	0	2	0	2	2	2	2	0	2	2	2	2	2	2	2	0	0	0	2	2	2	1	1	1	0	2	2	1	2	2	1	0	2	0	1	2	1	1	1	1	2	1	1	2	2	1	1	1	2	2	1	1	1	2	0	0	1	2	2	1	2	2	1	1	1	1	1	2	2	2	2	1	2	2	1	1	0	2	2	2	2	2	2	2	1	1	1	2	2	0	1	1	2	2	1	1	0	2	1	2	1	1	2	1	1	2	1	1	1	2	2	1	1	0	0	2	2	2	1	2	2	2	0	2	2	2	2	0	2	2	2	1	2	2	2	1	0	2	0	2	2	1	2	2	2	0	0	1	2	2	0	2	2	2	0	1	2	2	2	2	2	2	2	2	2	2	2	2	2	2	1	1	1	2	2	1	1	2	2	0	2	1	1	1	1	1	1	2	1	2	2	2	1	2	0	2	1	0	2	1	0	1	2	0	2	0	2	0	1	2	0	1	2	2	2	2	1	2	1	2	2	1	1	1	2	2	2	0	2	2	2	2	2	2	2	0	1	2	2	1	2	2	1	2	1	2	2	1	2	2	0	1	1	2	2	2	1	1	0	2	0	2	2	2	0	1	1	2	2	2	2	2	1	1	2	2	1	2	2	2	2	1	2	2	2	1	0	2	2	1	2	2	1	2	1	2	2	2	1	0	2	1	1	2	1	1	2	1	1	1	0	0	2	0	2	2	2	2	2	0	2	1	0	1	2	2	2	2	1	2	1	2	2	1	2	1	2	1	1	1	1	1	2	1	1	2	1	1	0	2	2	1	2	2	2	2	1	2	1	2	1	1	1	1	2	2	2	2	2	2	0	0	2	0	2	2	2	0	0	2	0	2	2	0	2	0	2	0	2	2	2	2	2	0	2	2	0	0	2	0	2	1	2	2	1	2	1	0	2	0	2	0	2	2	2	2	0	2	0	2	0	1	2	2	2	0	2	2	2	2	0	2	0	0	0	2	0	2	2	2	2	2	2	2	2	2	0	0	0	0	0	2	2	0	1	2	0	2	2	2	0	0	0	2	2	2	0	2	2	0	2	2	2	1	2	0	1	2	2	2	1	0	1	2	2	1	2	2	0	1	2	2	2	2	0	0	0	1	2	2	1	2	2	0	2	1	2	1	1	1	2	1	1	1	1	2	1	1	1	1	2	1	2	1	1	2	2	1	1	2	1	2	1	1	1	2	2	1	1	1	2	2	1	2	0	1	2	2	2	2	2	0	2	2	2	2	0	0	1	0	2	2	2	2	2	2	2	2	2	0	2	2	1	2	2	0	2	2	2	2	2	2	2	2	2	2	2	2	2	0	0	2	2	0	2	2	2	2	1	1	2	2	2	2	2	2	2	1	1	1	2	2	2	2	2	1	0	2	1	2	2	2	0	2	2	2	2	2	2	2	1	1	2	2	2	1	2	2	2	1	1	2	2	2	2	2	1	1	2	2	2	2	2	2	1	2	1	2	2	2	0	1	1	2	2	1	1	1	1	1	1	1	0	0	0	0	2	2	2	1	2	1	1	2	2	1	2	0	2	0	2	2	0	0	2	2	2	2	0	0	2	2	0	2	1	2	0	0	0	0	1	2	1	2	0	2	0	2	1	2	2	0	2	0	2	1	0	2	2	2	1	2	0	0	2	2	1	1	2	2	0	1	0	2	0	1	1	2	2	2	2	2	0	2	2	1	2	1	2	0	2	0	1	2	1	0	2	1	1	2	0	2	2	0	1	2	1	1	2	2	0	1	0	1	1	2	2	0	0	0	1	1	2	2	2	2	1	2	2	1	0	2	2	2	2	1	1	1	1	1	1	2	1	1	2	2	2	1	2	2	2	2	2	2	2	1	2	2	0	2	1	2	2	2	2	2	0	2	2	1	1	2	2	2	2	2	2	2	1	2	1	2	2	2	2	0	2	2	1	2	1	2	2	2	2	2	2	2	2	1	2	2	2	0	2	2	0	1	1	2	1	2	2	2	1	2	2	1	2	1	1	2	2	2	2	2	2	2	2	1	1	1	2	2	1	1	2	2	1	2	1	1	2	1	1	1	1	1	2	1	2	2	1	1	1	1	1	2	2	2	2	2	2	1	2	1	1	1	2	1	2	1	2	1	1	0	1	1	1	2	2	2	1	1	2	2	1	2	2	2	1	1	1	2	2	2	2	1	2	1	1	2	1	2	1	0	1	1	1	2	1	1	2	2	1	2	2	2	1	1	1	1	1	2	1	2	2	1	2	1	2	1	1	1	2	1	1	0	2	2	0	1	2	1	2	2	2	2	2	2	2	2	2	2	1	2	1	2	0	2	1	2	1	1	0	2	0	2	2	2	0	2	0	2	0	2	2	1	2	0	2	0	2	0	2	0	1	1	0	2	1	0	2	0	0	2	2	2	2	0	1	0	2	1	2	2	2	2	1	0	2	0	2	2	2	1	1	0	2	1	2	2	2	2	1	1	1	2	2	2	2	0	2	1	0	0	2	0	2	2	2	1	2	1	0	0	2	2	1	2	0	2	2	1	0	2	2	2	2	2	2	0	0	2	2	2	2	2	2	2	1	2	0	2	2	2	2	2	0	2	2	0	2	2	1	2	2	2	2	2	2	2	2	0	2	2	2	2	2	0	2	2	2	2	2	0	2	2	2	0	0	2	1	1	2	2	2	0	0	0	0	0	0	0	0	0	2	0	1	2	0	0	2	0	0	0	2	2	0	2	0	2	2	0	2	0	2	0	2	0	0	2	2	0	2	0	0	2	1	1	2	2	1	1	2	2	1	1	2	2	1	1	2	1	1	0	1	1	1	2	2	1	1	2	1	2	2	1	1	1	2	2	2	2	1	1	2	2	1	2	1	1	1	1	2	2	1	1	2	1	2	1	2	2	2	1	1	2	1	1	2	1	1	1	1	1	1	1	1	2	1	2	2	1	2	1	2	2	2	2	2	0	2	2	2	2	1	1	1	2	1	2	2	2	2	0	2	1	0	2	2	2	2	2	1	0	2	2	2	2	2	1	2	0	2	1	2	2	2	2	1	2	2	2	1	2	1	1	1	1	1	2	2	2	2	2	1	1	1	2	1	1	1	2	2	2	1	1	2	2	1	2	2	1	1	2	2	1	2	2	2	1	1	1	1	0	2	1	1	2	1	1	2	1	2	2	0	2	2	1	1	1	1	2	1	1	2	1	2	1	2	2	2	2	2	2	2	2	1	1	1	1	2	2	2	2	2	2	2	2	1	1	2	1	1	2	2	2	1	1	2	1	1	2	1	2	1	2	2	1	1	1	1	1	2	2	1	2	2	2	2	2	2	1	2	1	2	2	0	2	2	1	2	0	1	1	1	1	2	0	2	2	2	2	2	0	2	2	2	2	2	2	2	2	2	2	0	0	2	1	2	2	2	0	0	2	2	2	0	0	2	2	0	2	1	2	2	2	1	2	2	2	1	2	0	2	0	2	2	2	2	2	2	2	0	2	2	0	0	0	2	0	2	2	2	1	1	1	1	2	1	1	2	2	1	2	1	2	1	1	1	0	2	2	2	2	2	2	2	2	2	2	2	2	2	2	2	2	2	1	2	2	2	2	2	2	2	2	2	2	1	2	0	2	2	0	0	2	1	2	2	1	2	1	2	1	2	1	2	2	2	2	2	1	1	0	0	1	1	1	1	1	1	2	1	2	2	2	1	2	2	2	2	1	2	2	2	2	2	1	0	1	2	1	1	2	1	2	1	1	2	1	1	2	1	2	1	2	2	2	2	1	1	2	1	2	2	2	2	1	2	1	2	1	0	2	2	2	2	1	2	2	1	2	1	1	2	2	1	1	1	1	1	1	2	2	2	2	2	2	2	2	2	2	2	2	2	2	2	2	2	0	1	0	1	0	0	0	0	1	2	1	2	0	2	1	2	2	2	1	2	1	1	1	2	0	1	2	2	2	2	2	2	2	0	1	2	2	0	1	0	1	2	2	1	1	2	1	2	1	1	1	2	2	2	2	1	1	2	2	2	1	2	1	1	1	2	2	1	0	1	2	2	1	1	1	1	1	1	1	1	2	1	1	2	2	1	1	2	1	2	2	1	2	1	2	1	1	1	2	2	1	1	2	1	2	1	1	1	1	2	2	1	1	2	1	2	1	1	1	2	1	1	1	1	1	1	2	1	1	1	2	1	2	1	2	1	1	1	1	1	2	1	2	1	2	2	1	1	2	2	1	2	1	2	2	2	1	2	2	2	1	2	2	2	1	1	1	1	2	1	2	1	2	1	2	2	2	2	2	1	2	1	1	1	1	1	1	1	2	1	2	2	1	1	1	2	2	1	1	1	1	1	1	1	2	1	2	1	1	2	2	1	1	1	2	1	1	1	1	1	1	2	2	1	1	1	1	1	1	1	1	1	1	1	1	2	1	1	1	1	1	1	1	1	1	2	1	1	1	1	1	2	1	1	1	1	1	1	1	1	1	2	1	1	1	2	1	1	1	1	2	2	2	1	1	2	1	1	2	2	1	2	2	1	2	2	1	2	2	1	0	0	1	1	1	2	1	1	1	1	1	1	1	2	2	1	1	2	2	1	2	2	1	1	2	1	1	1	2	1	1	2	1	1	2	1	2	1	2	1	2	2	2	2	1	1	2	1	2	1	2	2	2	2	2	2	1	1	2	2	1	2	2	1	0	1	1	1	2	1	1	1	1	2	1	1	1	1	1	2	2	2	2	2	1	1	1	2	2	1	1	1	1	2	2	2	2	2	2	1	1	1	0	0	1	1	2	1	2	1	2	2	2	1	2	1	1	0	1	2	1	2	2	2	0	2	1	1	2	1	2	1	1	1	1	1	2	1	1	1	2	1	2	1	1	2	2	1	2	2	2	1	1	2	1	2	1	1	2	1	1	2	2	2	1	1	2	2	2	1	0	2	0	2	2	2	2	2	2	2	2	0	2	2	1	1	2	2	1	2	2	2	2	2	1	1	1	2	1	2	1	2	1	2	2	1	1	2	1	1	2	1	1	1	2	1	2	1	1	1	1	2	2	1	1	1	2	1	1	1	1	2	1	1	2	1	2	2	1	2	2	2	1	1	2	1	1	2	1	2	2	1	1	1	1	2	2	1	1	2	2	2	1	2	2	2	2	0	2	2	1	1	2	2	1	2	1	0	2	2	2	1	2	2	2	1	2	2	2	1	1	2	1	2	1	2	1	2	1	1	2	2	2	0	2	2	2	1	1	2	0	2	2	2	2	0	2	1	0	2	2	1	0	2	2	1	2	2	2	2	0	2	2	2	2	2	0	2	1	2	0	2	2	2	0	2	2	0	2	2	2	1	2	2	2	2	0	2	0	2	2	2	0	0	2	1	2	1	2	1	1	2	1	2	2	2	1	1	1	2	1	1	1	2	1	1	1	1	2	1	1	2	2	1	2	2	1	0	2	0	2	0	1	2	1	2	1	1	1	2	1	2	1	1	1	1	1	2	2	1	2	1	1	1	2	2	2	2	2	1	1	1	2	1	2	2	1	1	1	1	2	1	0	2	1	1	1	1	1	1	2	2	2	2	2	2	1	2	2	1	2	2	2	2	1	2	1	2	2	2	1	1	2	2	1	1	2	2	1	2	1	2	2	1	2	2	1	2	1	1	1	1	2	1	1	2	2	0	1	1	2	2	2	1	2	1	2	2	2	1	2	1	1	2	1	1	1	1	1	2	1	1	2	1	1	1	2	2	1	1	1	2	2	2	1	1	2	1	1	1	0	2	2	2	1	1	1	1	1	1	2	2	1	1	2	2	2	1	1	2	1	1	1	1	1	1	2	1	2	1	1	2	2	2	1	2	1	1	1	1	1	2	2	2	2	1	1	1	2	1	0	1	2	1	1	1	2	1	0	1	1	2	2	2	2	1	2	2	1	1	1	1	2	1	1	2	1	1	1	1	2	2	1	2	1	2	1	1	2	1	2	2	1	1	1	2	2	1	1	1	1	1	1	1	0	1	2	2	2	1	2	2	1	1	2	2	2	2	1	1	2	1	2	2	1	1	2	2	2	1	2	2	1	2	2	2	1	1	2	2	2	2	2	2	1	1	1	1	1	2	2	1	1	1	1	1	1	2	2	0	1	2	1	1	1	2	2	2	2	0	2	2	1	1	1	1	1	2	1	2	2	2	1	1	2	2	0	2	1	2	2	1	1	2	2	1	1	2	1	2	2	1	2	2	1	1	2	2	1	1	1	1	2	1	2	2	1	2	2	2	2	2	2	2	1	1	1	2	2	1	1	2	2	1	2	2	2	0	2	2	1	2	2	1	2	1	1	0	0	1	2	2	2	1	1	2	1	2	2	2	2	2	1	1	1	2	1	1	0	1	1	1	2	1	1	2	0	2	2	1	1	1	1	1	1	1	2	1	2	2	2	2	2	1	2	1	2	2	2	2	2	2	1	1	1	1	2	2	1	1	2	2	1	1	2	2	2	2	2	2	0	1	2	2	0	2	1	2	1	2	1	1	2	2	0	1	1	2	2	2	1	1	1	0	2	2	2	0	2	0	2	2	1	1	1	1	0	0	2	1	0	1	1	1	2	2	1	1	1	1	1	1	2	1	2	2	1	2	1	2	2	1	1	2	1	1	2	1	1	2	2	1	1	2	2	1	2	1	1	1	2	2	1	1	1	1	1	2	1	1	2	1	2	1	1	1	1	1	1	2	2	1	2	1	1	1	2	2	2	1	2	2	0	0	0	0	0	2	1	0	0	0	2	0	0	1	2	2	2	0	1	2	1	1	1	2	1	1	1	1	2	1	1	1	1	1	1	1	1	1	1	1	1	2	2	2	2	1	1	2	2	2	1	2	2	1	2	1	2	2	1	2	2	1	2	1	1	1	1	2	1	2	1	1	0	2	2	1	0	1	2	1	1	2	1	1	1	2	1	1	1	1	2	1	2	1	2	1	1	1	1	2	2	2	1	2	2	2	0	2	2	0	2	2	1	2	1	1	2	1	2	2	2	2	0	1	1	2	2	2	1	2	1	2	1	2	2	2	0	1	2	0	2	2	2	1	1	2	1	2	2	1	2	2	0	2	2	2	2	2	1	2	2	2	2	0	2	2	1	1	1	1	2	2	1	1	2	1	1	2	2	2	2	0	2	0	2	0	0	2	2	0	2	2	1	2	1	0	2	2	2	2	2	0	2	2	1	0	1	2	1	2	1	2	1	2	2	2	1	1	2	2	1	2	2	2	1	1	1	2	2	2	2	2	2	2	1	0	2	0	0	2	2	2	2	2	2	2	2	1	2	2	0	2	0	2	0	0	0	1	2	1	0	0	1	2	1	1	2	1	2	1	2	1	2	2	2	2	1	1	1	1	1	2	2	2	2	1	1	2	2	2	1	1	2	2	1	2	1	1	2	2	2	2	1	1	1	1	1	1	2	1	1	2	2	2	2	1	1	1	2	2	0	1	1	2	1	1	1	2	2	1	1	1	1	2	1	2	1	2	1	2	1	0	0	2	2	2	2	1	2	1	1	1	2	2	2	2	1	1	2	2	2	1	1	2	2	2	2	2	2	2	2	1	1	2	1	1	1	2	1	1	2	2	2	1	2	1	1	2	1	1	0	2	2	2	2	2	1	0	2	0	2	0	0	0	2	0	2	2	0	1	2	2	0	1	2	1	1	2	0	0	2	1	2	2	1	2	2	2	0	0	2	2	0	1	2	1	1	2	1	1	2	0	1	2	2	2	0	0	1	2	1	2	2	1	2	0	1	2	1	0	0	2	2	2	2	0	1	1	0	2	2	1	2	0	1	1	2	1	2	1	2	2	1	2	2	1	2	2	1	1	1	2	1	2	2	2	2	1	2	2	2	1	2	2	2	1	2	1	2	2	2	1	2	2	2	0	2	2	2	1	2	2	2	2	0	1	0	2	2	1	1	1	0	2	2	2	2	2	2	2	2	2	2	2	2	2	2	2	2	0	2	0	2	2	2	2	2	2	2	1	2	2	2	1	0	2	2	2	2	2	2	2	1	0	2	2	1	2	1	1	1	1	2	2	1	2	1	2	1	1	2	2	1	2	1	1	1	0	2	2	1	1	1	2	1	1	2	1	1	1	1	2	2	2	1	1	1	2	1	2	1	2	2	2	1	1	1	1	2	2	1	2	1	1	2	1	2	1	2	2	1	1	1	1	2	1	1	1	2	1	1	2	2	2	1	2	1	1	1	2	1	1	1	2	1	2	2	2	1	1	1	1	2	1	1	2	1	2	1	1	1	1	2	1	1	1	2	1	1	2	1	1	1	2	2	2	1	2	1	2	2	1	2	1	2	2	2	2	1	2	2	1	1	2	1	0	2	2	0	2	2	1	1	1	2	1	2	2	2	1	2	2	2	2	2	1	1	2	1	2	2	1	0	2	1	1	2	2	1	1	1	1	1	2	1	1	2	2	1	2	2	2	1	2	1	1	2	2	1	1	1	2	1	2	1	1	2	1	2	2	1	1	1	2	1	1	1	2	2	2	1	2	2	1	1	1	2	1	2	2	2	2	1	2	2	1	2	1	1	1	1	2	1	1	2	2	1	1	2	2	1	1	1	1	1	2	1	1	2	2	1	2	1	2	1	2	1	1	1	1	1	1	1	2	1	1	1	2	2	2	2	2	1	1	2	2	2	2	1	1	1	1	1	2	2	1	2	1	1	2	1	1	2	2	2	2	2	1	1	1	2	1	2	2	1	2	2	2	1	1	2	2	1	1	2	1	1	1	2	1	2	2	1	2	1	1	1	2	2	1	1	1	2	1	1	2	1	2	1	2	2	1	2	1	2	2	1	2	1	2	2	1	2	2	2	1	1	1	1	1	1	1	2	2	1	1	1	2	1	1	2	1	1	1	1	1	1	1	2	2	1	1	1	1	1	2	1	1	2	1	1	1	2	2	2	1	1	2	2	2	2	2	1	1	2	1	1	1	1	1	1	2	2	2	1	1	2	2	1	2	1	1	2	1	2	1	1	1	1	1	2	1	1	2	2	2	2	2	2	2	1	1	2	1	1	2	2	1	1	2	1	2	1	2	2	1	2	1	1	1	2	2	1	2	2	1	2	0	2	2	2	1	2	2	2	2	1	2	1	2	2	1	2	2	0	2	1	2	2	1	2	1	1	2	1	1	2	1	2	1	2	1	2	2	1	2	1	0	2	1	2	1	1	2	2	2	1	2	2	2	2	1	1	1	2	1	1	2	1	2	1	2	1	0	0	2	2	2	1	0	2	2	1	2	2	2	2	2	0	2	2	2	2	2	2	2	2	2	2	1	1	1	2	2	2	2	2	2	1	2	2	2	2	1	2	1	2	1	2	1	2	1	2	2	1	2	2	2	2	2	1	1	1	2	2	1	2	2	2	2	1	2	2	0	2	2	1	2	1	1	1	1	1	2	1	1	2	1	1	1	2	1	2	2	1	1	1	2	1	1	1	1	1	1	1	1	1	1	1	1	1	0	2	0	0	2	0	2	1	0	2	2	1	1	1	2	2	1	2	2	1	2	2	1	1	1	2	1	1	2	1	2	0	0	1	1	2	2	2	1	0	2	1	2	0	2	1	2	0	0	2	0	0	0	0	2	1	2	2	0	0	1	1	1	1	1	2	1	1	2	1	1	2	2	2	1	1	2	1	1	1	1	1	1	1	1	2	1	1	1	1	1	2	1	2	1	2	1	1	1	1	1	2	1	1	0	1	0	2	1	1	1	2	1	1	2	1	1	1	1	1	0	1	2	2	2	1	1	1	2	2	2	2	2	1	1	2	2	1	2	2	2	2	2	2	1	2	2	2	2	0	1	2	1	2	1	2	1	1	2	0	1	1	2	2	2	2	0	1	2	2	1	2	2	2	0	2	2	1	2	2	1	2	2	1	2	2	1	2	1	1	1	1	1	1	1	2	1	1	1	2	2	2	2	1	1	2	2	2	2	2	2	1	1	2	2	1	1	1	0	0	0	0	2	1	1	2	1	2	2	1	2	1	0	0	1	2	1	2	2	1	1	1	1	2	2	2	2	1	1	2	2	1	1	2	2	1	1	1	1	1	1	1	1	2	1	2	1	2	1	1	1	1	1	1	1	1	1	1	1	1	2	1	1	2	2	1	1	1	1	1	1	2	2	1	2	2	1	2	2	1	2	1	0	2	1	2	1	2	2	2	2	1	2	2	2	1	1	1	1	2	2	1	1	1	1	1	1	1	2	1	1	2	1	1	1	1	1	1	1	1	1	1	2	1	2	1	1	1	1	1	1	2	1	2	2	1	1	1	2	1	2	1	1	1	2	2	2	1	2	2	1	1	2	1	2	1	2	2	1	2	2	2	2	1	2	1	2	2	2	2	2	2	0	2	1	0	2	1	1	2	1	0	2	2	2	2	1	1	2	2	1	1	0	2	2	2	2	1	1	2	0	1	1	2	2	1	2	2	2	2	1	1	1	2	2	1	1	2	1	2	1	1	2	2	2	1	2	1	2	2	2	2	1	1	2	2	2	1	1	2	2	2	1	2	2	1	2	2	2	1	1	2	1	1	2	1	1	2	2	1	2	2	1	1	1	1	2	1	2	1	2	1	1	1	1	2	1	1	1	1	1	1	1	1	1	2	2	1	1	1	1	2	2	2	1	1	1	2	1	1	1	1	1	1	2	1	2	2	2	2	2	1	2	2	2	2	0	2	2	2	2	2	0	0	1	0	0	2	2	2	2	2	2	1	2	2	0	2	2	2	2	2	2	1	2	2	2	1	2	2	2	2	2	2	2	2	2	2	0	2	1	1	0	0	0	0	1	2	0	0	2	2	2	2	0	2	2	2	2	2	1	2	2	2	2	2	2	2	0	0	2	2	2	0	2	1	2	0	0	2	0	1	2	1	2	1	0	2	0	2	2	0	2	0	2	2	2	2	1	2	2	1	1	1	2	2	1	1	2	1	1	2	1	1	2	1	1	1	2	2	1	1	1	2	2	2	2	1	2	2	1	1	2	1	2	2	2	1	2	1	1	2	2	1	1	2	2	2	2	1	2	1	1	2	1	1	1	2	1	2	1	1	2	1	1	1	2	1	1	0	2	1	1	1	2	1	1	1	2	2	1	1	1	1	1	2	1	1	1	2	1	1	2	2	1	1	2	1	2	2	1	1	1	2	2	2	1	2	2	1	1	2	1	1	1	2	1	2	1	1	1	0	0	2	2	2	1	2	1	2	2	1	0	2	1	2	1	2	1	2	2	2	2	2	1	2	2	2	2	2	2	2	2	2	2	1	1	0	0	1	0	2	1	1	2	2	2	2	2	2	2	2	2	2	2	2	2	2	2	2	2	2	2	2	2	2	2	2	1	1	1	2	2	2	1	1	2	2	2	0	1	1	1	2	1	2	1	1	2	1	1	2	1	1	2	1	1	1	2	1	1	1	1	1	2	2	1	2	0	2	2	2	2	1	1	2	1	2	1	1	2	1	2	1	1	1	2	1	2	1	2	2	1	1	1	2	2	1	1	2	1	1	1	2	2	1	1	1	1	1	2	1	1	1	2	1	2	1	2	1	2	1	1	1	2	1	1	1	1	2	1	1	1	1	1	1	1	1	2	1	1	1	1	2	1	1	1	1	1	1	2	1	1	1	1	2	1	2	1	2	1	1	1	1	2	2	2	2	2	2	1	2	1	2	2	2	1	1	2	2	2	2	2	2	2	2	2	2	1	2	1	1	2	1	1	1	1	1	1	1	1	1	1	2	2	1	1	1	2	1	2	1	1	1	1	1	1	1	1	2	1	1	1	1	1	1	2	1	1	1	2	2	1	1	0	2	2	1	2	1	2	1	2	1	2	1	1	2	2	2	2	1	1	1	2	2	1	0	1	1	1	1	1	1	1	1	2	2	0	2	1	2	1	2	1	1	1	2	2	2	1	2	1	1	1	1	2	1	2	1	0	2	2	2	1	1	1	1	1	2	1	1	1	2	2	2	1	2	1	1	1	2	2	2	1	2	1	2	1	2	2	2	2	2	1	1	2	2	2	1	2	1	1	1	1	1	2	2	1	1	1	2	1	1	1	1	2	2	2	1	1	1	1	1	2	2	2	2	1	2	1	2	2	1	2	2	2	0	0	2	0	2	2	1	2	2	2	2	2	0	2	2	0	2	2	2	1	2	0	2	0	2	2	2	2	2	2	1	2	2	2	2	1	0	1	2	2	1	1	2	2	2	2	1	2	0	2	2	2	2	0	2	1	2	0	0	2	0	2	2	2	2	0	2	2	1	2	2	0	0	2	0	0	0	0	0	2	2	2	2	2	2	0	1	2	2	2	2	2	2	1	2	2	0	0	2	2	2	2	2	2	2	1	2	2	2	0	2	2	0	2	2	2	2	1	2	1	2	1	2	1	2	1	1	2	1	2	2	2	2	1	2	1	2	2	1	1	1	1	1	1	1	1	1	0	2	2	2	2	2	2	2	0	1	2	2	2	1	1	2	1	2	2	2	1	2	1	1	1	1	2	1	2	1	2	2	2	1	2	2	2	2	2	2	2	2	2	0	1	2	2	2	0	1	1	1	1	2	1	2	1	2	1	1	2	2	2	2	2	2	2	2	2	2	1	2	2	2	2	1	1	2	2	1	2	1	1	1	2	1	2	1	1	1	2	2	2	2	0	1	2	2	2	1	2	1	1	1	1	1	1	2	2	0	2	2	2	2	1	1	2	1	1	1	2	2	0	1	1	2	2	1	1	1	2	2	2	2	1	1	2	1	2	1	2	1	2	2	2	2	2	2	1	1	2	2	1	1	2	1	1	1	1	1	1	1	0	1	2	1	2	0	2	2	0	2	0	2	1	1	2	2	1	2	2	2	1	1	0	2	2	2	2	2	2	2	1	2	2	2	0	2	2	0	0	0	2	2	2	2	2	2	2	2	2	2	2	1	2	2	0	2	2	0	2	2	2	2	2	2	2	0	2	2	0	2	2	0	2	2	2	0	2	2	2	2	2	2	2	2	0	2	2	2	0	2	2	2	2	2	2	2	2	2	2	2	2	2	2	0	0	0	2	0	2	0	2	2	2	2	2	2	0	1	2	2	1	2	2	1	2	2	0	2	1	2	2	2	0	0	0	2	2	2	2	2	2	2	2	0	2	0	2	1	2	1	2	1	2	2	1	2	2	2	2	0	1	2	1	1	2	1	2	2	1	2	2	2	2	1	1	1	2	1	1	2	2	2	2	1	2	2	1	2	2	1	0	1	1	2	2	2	0	2	1	2	0	2	2	1	2	2	1	2	2	2	2	1	1	1	1	2	2	1	1	1	1	1	2	1	2	1	1	2	2	1	1	1	2	1	2	1	1	2	1	1	1	1	1	0	1	1	2	1	2	2	1	1	2	0	2	2	1	2	2	2	2	2	2	2	2	2	2	1	2	1	2	0	0	2	2	2	0	2	2	2	2	2	0	1	1	2	1	1	2	1	1	2	2	2	1	2	1	1	2	2	2	2	2	2	2	1	2	2	2	1	2	2	2	2	1	2	2	2	1	2	2	2	2	0	1	1	2	2	1	2	1	2	2	2	1	0	2	2	2	2	2	2	1	1	2	1	2	1	1	1	1	2	1	1	2	1	1	1	1	1	2	1	2	1	1	2	1	1	1	1	1	1	1	2	2	0	1	2	2	2	1	2	1	2	2	2	2	2	2	2	1	2	0	0	1	2	1	1	2	2	2	2	2	1	2	1	1	1	1	1	2	2	2	1	1	1	1	1	1	2	2	2	2	1	1	2	2	1	2	1	1	1	2	2	1	2	2	2	1	1	1	2	1	1	2	1	2	1	1	1	1	2	2	2	2	1	2	1	1	2	2	1	0	2	2	2	2	1	1	2	2	2	1	1	0	0	1	2	1	1	1	0	2	2	2	0	2	1	2	2	1
Belle_Norman	1	2	1	1	1	2	1	1	2	2	1	2	1	2	1	2	2	1	1	2	1	0	1	2	2	1	2	2	1	2	2	1	1	2	1	1	1	2	1	1	2	2	2	1	1	1	1	1	1	1	1	1	2	1	2	1	2	2	1	2	1	2	1	1	2	2	1	2	2	1	1	2	2	2	2	2	1	2	2	1	2	2	1	2	1	2	2	2	2	2	1	2	1	2	2	2	1	1	2	0	2	2	2	2	2	2	2	2	1	1	2	2	2	1	1	2	2	2	2	2	1	1	1	1	2	2	1	2	1	2	1	2	2	1	0	1	1	1	1	1	1	2	1	2	2	2	1	1	1	2	1	2	1	1	1	2	2	2	2	0	2	2	2	2	0	2	2	2	0	2	2	0	2	2	0	2	2	2	2	2	2	2	2	2	2	0	2	2	2	2	2	0	2	2	2	2	2	2	2	2	2	1	2	2	2	2	0	0	2	0	2	2	2	2	2	0	2	2	2	2	0	2	2	2	2	2	2	2	2	2	2	2	2	2	2	2	2	2	2	2	2	2	1	1	2	0	1	0	2	2	1	2	2	1	2	2	1	1	2	2	2	2	2	2	1	2	2	2	1	1	1	2	1	1	2	1	2	1	2	1	1	1	2	1	2	1	1	1	2	1	2	1	1	2	2	2	1	2	1	1	1	2	1	1	2	1	1	2	2	1	2	1	2	2	2	1	1	1	1	2	1	2	1	1	1	1	2	1	2	2	1	1	1	2	1	1	1	2	1	1	2	1	2	1	2	2	0	2	1	2	2	0	0	0	2	2	2	0	1	1	1	1	1	2	1	2	1	1	1	1	1	1	1	1	1	1	2	1	1	1	1	0	2	1	1	2	1	2	1	1	2	1	1	1	1	1	0	2	1	2	1	0	2	1	1	1	2	1	1	2	2	2	1	1	2	1	1	2	1	2	1	2	1	2	1	1	2	2	1	2	2	1	2	1	1	1	2	2	2	2	1	2	0	2	2	2	2	2	2	2	2	2	2	2	1	1	1	2	2	2	2	2	2	2	2	1	0	0	0	0	0	2	2	2	1	1	2	2	2	2	2	2	1	2	2	2	2	2	2	2	2	1	2	2	2	2	2	0	2	0	1	1	2	1	1	2	2	1	2	1	2	2	1	2	2	1	2	2	2	1	2	2	1	2	1	2	2	1	2	2	1	2	1	2	0	2	2	1	2	2	2	1	1	2	2	2	1	1	2	2	2	2	0	1	1	1	1	1	2	1	2	2	2	2	2	1	2	2	1	0	2	2	2	1	2	1	1	2	2	2	2	2	2	2	2	2	2	2	2	2	2	1	2	2	2	2	1	2	1	2	2	2	2	2	2	2	2	2	2	2	2	2	2	2	2	2	1	1	2	1	2	2	1	2	2	1	2	2	1	1	1	1	1	2	1	1	1	1	2	2	2	1	2	0	2	1	2	1	1	0	1	0	2	2	2	2	2	2	1	1	2	1	0	1	2	2	1	1	1	0	1	0	0	0	1	0	1	2	0	2	2	2	2	1	2	0	1	2	2	2	1	1	1	0	1	1	2	1	2	1	1	2	2	2	2	1	1	1	1	1	1	2	2	1	2	1	1	2	2	1	1	2	2	1	1	1	2	2	1	1	1	2	0	1	2	2	1	1	2	2	1	2	2	2	2	1	1	2	2	2	1	0	2	1	1	2	2	2	1	1	0	2	1	1	2	2	1	2	2	2	1	1	2	1	1	2	2	2	0	2	2	1	2	2	1	2	1	1	2	2	2	2	2	2	2	1	2	1	2	1	2	1	1	1	2	2	2	2	2	2	2	2	2	2	2	2	2	1	2	2	0	2	1	2	2	2	1	0	2	2	2	2	2	0	2	2	2	2	2	2	1	0	2	1	1	2	1	2	2	1	2	1	1	1	1	2	2	2	2	2	2	1	2	2	2	1	1	2	2	2	2	2	1	2	1	1	2	1	1	2	2	2	2	2	2	2	2	1	1	1	2	1	2	2	2	2	2	2	1	2	2	2	2	2	2	2	2	2	2	2	2	2	2	1	0	2	1	1	1	2	2	2	2	1	2	0	2	2	2	2	1	1	1	1	1	1	2	1	2	2	2	2	1	2	2	1	2	2	1	1	2	2	2	2	2	2	2	1	1	2	2	1	1	1	2	2	2	2	2	2	1	1	0	2	1	1	1	1	0	1	2	0	2	2	2	2	2	1	2	2	2	1	2	1	2	1	1	1	2	2	2	1	2	2	1	0	2	2	2	2	2	2	2	1	2	2	1	1	1	1	2	1	1	2	2	2	2	2	2	2	1	2	1	0	2	2	2	1	2	1	1	2	1	1	1	1	1	2	2	2	1	1	2	1	2	2	2	2	2	2	2	2	0	1	2	1	1	2	2	2	2	2	2	1	1	2	1	2	2	2	2	0	0	2	1	2	2	1	2	2	2	1	2	0	0	2	1	2	2	2	2	2	2	2	1	2	1	2	1	1	0	2	2	2	0	0	2	0	2	1	1	2	1	1	1	2	2	2	2	2	2	0	2	0	2	2	2	2	2	2	2	1	1	1	2	1	2	1	1	1	2	2	1	1	2	2	1	1	1	2	2	2	1	1	1	1	1	1	2	1	2	1	1	1	1	1	1	1	2	2	1	1	1	1	1	2	1	1	2	1	2	2	2	1	2	1	2	2	2	2	2	2	2	1	2	2	1	1	1	2	1	1	1	2	0	2	0	1	0	1	1	1	1	1	1	1	2	1	1	1	1	2	1	1	1	1	1	1	1	1	0	2	1	2	2	1	2	2	1	1	2	1	1	2	2	1	1	1	0	1	2	2	2	2	2	2	1	2	1	2	2	1	2	1	2	1	1	1	2	1	1	1	1	1	1	1	2	1	1	1	1	2	2	1	1	1	2	2	1	1	1	1	2	2	2	1	1	1	2	2	2	0	2	2	0	1	2	1	1	1	1	1	1	1	2	1	2	1	2	1	1	2	1	2	1	1	2	1	2	1	1	1	2	2	1	2	1	2	2	2	2	2	2	0	2	1	2	2	2	0	1	2	1	0	2	2	0	2	2	2	2	2	2	2	2	2	2	1	2	1	2	1	2	2	2	2	2	2	2	2	2	2	2	2	1	2	2	2	2	1	1	1	1	2	2	1	1	1	2	2	1	1	1	2	1	2	1	1	1	1	2	2	2	2	2	1	1	2	2	1	2	1	1	1	2	2	2	2	0	1	2	1	2	2	0	2	2	2	2	2	0	2	2	0	0	2	2	2	2	2	2	2	2	2	2	2	0	0	0	2	2	2	2	2	2	2	2	2	2	2	0	2	2	2	2	2	2	0	2	2	2	2	2	2	2	2	2	2	2	2	2	2	2	2	2	2	2	2	2	2	2	0	2	2	2	2	2	2	2	2	2	2	2	2	2	0	2	2	0	1	2	2	2	2	2	2	2	1	2	2	2	1	2	1	1	1	2	2	1	2	2	2	1	1	1	1	1	1	2	1	1	1	2	2	2	2	2	2	2	2	1	2	1	2	1	1	2	1	1	2	2	2	1	1	1	2	2	2	1	2	1	1	1	2	2	1	1	2	1	1	1	1	1	1	2	2	2	2	1	2	2	1	2	2	2	2	2	2	2	2	2	2	1	2	1	2	2	2	1	1	2	1	1	2	2	1	1	2	1	1	2	2	1	2	1	2	1	1	2	1	1	2	2	1	1	2	1	0	2	2	0	2	1	1	1	1	1	2	2	1	2	2	2	1	2	2	1	2	1	1	1	1	1	2	2	1	2	2	2	2	2	0	2	0	2	2	0	2	2	1	2	2	2	1	0	2	2	1	1	1	0	1	0	1	1	2	2	0	0	2	1	2	0	2	2	1	2	2	2	0	2	0	2	2	2	2	2	2	1	1	2	2	0	0	1	2	2	2	2	2	1	2	2	2	0	1	2	2	1	2	2	2	1	1	2	2	2	0	2	0	2	2	2	1	2	2	0	2	2	2	2	0	2	1	2	1	1	1	2	1	1	1	2	1	1	2	1	2	2	2	1	2	1	1	1	1	1	1	1	1	2	2	2	1	2	2	2	2	1	2	1	1	2	1	1	1	1	1	1	2	1	1	1	2	1	1	2	1	0	2	2	1	2	2	2	1	2	0	1	2	2	2	2	1	2	2	2	2	1	2	1	2	2	2	1	2	2	2	1	1	1	2	1	1	1	2	1	1	1	2	2	1	1	1	2	2	1	1	2	2	2	2	2	2	2	0	2	2	1	1	1	1	2	1	1	1	1	1	1	1	2	1	2	1	2	1	1	1	1	2	1	1	0	1	2	2	0	1	1	2	0	1	2	1	2	1	2	2	1	1	1	1	2	1	1	2	2	1	1	2	1	1	2	2	2	1	2	1	1	2	2	2	1	1	2	1	2	2	2	2	2	2	1	2	1	2	1	2	2	2	1	2	2	1	2	1	2	2	2	1	1	1	2	2	2	2	0	1	2	2	1	1	2	0	2	1	1	2	2	1	1	1	1	2	1	1	2	2	2	1	2	2	1	0	1	2	2	2	1	1	2	2	2	1	1	1	2	2	2	2	2	2	2	2	1	2	2	2	2	1	2	1	2	1	2	2	2	1	2	2	1	2	1	1	1	1	1	2	1	1	1	2	0	2	2	1	2	2	1	2	2	2	0	2	2	1	2	1	2	2	0	2	2	2	1	2	2	0	2	2	1	2	2	2	2	2	1	2	1	1	1	2	2	2	2	2	2	2	1	0	1	2	1	1	1	2	1	1	2	1	1	2	0	1	1	2	2	1	2	2	2	2	1	1	1	1	2	2	1	1	2	1	1	1	2	1	1	0	2	2	2	2	2	2	2	2	2	1	2	0	2	2	1	1	2	0	1	1	2	2	1	1	2	1	1	1	1	2	1	1	2	1	2	1	2	2	1	2	2	1	1	2	0	2	1	1	2	2	2	2	1	2	2	1	2	1	1	2	1	1	1	1	2	1	2	1	2	1	1	1	2	1	2	1	1	2	1	1	2	2	1	1	1	1	2	1	2	1	1	2	1	2	2	1	2	2	1	1	2	2	1	1	1	2	2	1	2	1	1	1	1	1	2	1	1	2	2	1	1	2	1	2	1	2	2	1	1	1	1	1	2	1	2	1	1	1	2	1	1	2	2	2	2	2	1	2	2	2	2	2	2	2	2	1	2	2	1	2	2	1	2	2	1	2	2	2	2	1	1	2	1	2	1	1	2	1	2	1	2	2	1	1	1	1	1	2	2	2	1	1	1	0	2	2	2	1	0	2	0	2	1	1	2	1	2	2	0	1	0	1	1	0	1	2	1	2	2	2	1	1	1	2	2	1	2	2	2	0	1	1	2	2	2	2	2	2	2	2	2	2	0	2	2	1	2	2	2	0	2	2	2	0	1	2	1	2	2	2	2	2	2	1	1	1	2	0	1	2	2	2	1	1	2	2	2	1	1	2	2	2	2	2	2	2	2	1	1	2	2	2	0	2	1	1	0	2	2	2	2	2	2	2	2	2	2	1	2	0	2	1	0	0	0	1	1	0	2	1	2	2	2	2	2	0	1	2	1	2	2	2	1	2	2	2	2	2	2	0	0	2	2	1	2	2	2	2	1	2	1	1	1	2	2	2	1	2	2	2	2	2	2	2	2	2	2	0	2	2	1	0	2	2	2	0	2	1	2	2	2	1	2	0	1	2	1	1	2	2	2	2	1	2	1	2	2	2	1	2	2	0	2	2	1	1	2	2	1	1	2	1	0	0	1	1	0	2	1	2	1	0	1	2	0	1	2	1	1	2	2	1	1	1	1	1	2	1	1	1	1	2	1	1	1	1	1	2	2	1	0	1	1	1	1	2	1	2	0	2	2	1	0	2	2	2	1	2	2	2	2	2	0	2	2	2	1	2	2	2	0	2	2	2	2	2	2	2	1	1	2	2	0	2	2	2	1	2	2	2	1	2	0	0	0	2	0	2	2	1	2	2	2	2	1	2	2	2	2	2	0	2	2	1	1	1	1	1	2	1	1	2	1	1	2	2	2	0	0	2	0	2	2	2	2	2	1	2	2	0	2	2	1	2	2	1	2	2	1	1	0	2	2	1	2	2	0	2	0	1	0	1	2	0	2	0	2	0	0	0	0	0	0	0	1	1	1	1	2	1	2	2	2	0	1	2	2	1	2	0	0	2	2	2	2	2	1	0	1	2	2	2	2	2	2	2	0	2	1	1	2	1	2	0	0	2	2	2	2	2	2	0	0	0	2	0	2	1	2	2	2	2	1	2	2	2	2	1	2	1	0	1	2	2	1	1	0	0	0	2	2	2	1	2	2	2	1	2	2	2	1	2	0	1	1	1	2	2	2	1	2	0	1	2	1	1	2	2	1	2	0	2	0	2	2	0	2	0	2	2	2	1	2	2	2	2	1	1	2	2	2	2	0	2	0	1	2	2	1	2	0	0	2	0	0	2	0	2	2	1	1	2	2	2	1	1	0	1	2	0	2	2	1	2	2	0	2	0	0	2	2	0	0	0	0	1	1	1	2	2	2	1	2	2	1	1	1	0	2	0	2	2	1	2	2	2	1	1	2	2	2	2	2	0	2	2	2	2	0	0	0	2	2	1	1	2	0	0	0	1	2	0	1	2	1	2	0	0	2	2	2	0	2	0	1	1	2	1	2	2	2	1	1	0	1	2	2	2	2	2	2	2	2	2	1	0	2	2	2	1	2	2	2	0	0	2	1	0	0	1	0	0	1	0	1	1	0	0	0	0	2	0	1	0	0	0	0	0	2	2	0	0	2	2	0	2	0	0	2	1	1	2	1	1	2	2	2	2	2	2	2	2	2	0	2	0	2	0	2	0	2	1	0	2	0	1	2	0	1	2	1	0	0	1	1	2	2	2	2	1	1	2	1	2	0	1	2	2	2	2	2	2	1	2	1	2	1	2	1	2	0	1	2	2	2	1	1	2	2	1	1	2	1	1	2	0	1	2	1	1	1	2	2	2	1	1	2	2	2	1	2	0	2	1	2	2	1	2	1	1	2	1	1	1	2	2	2	1	2	1	2	2	2	2	1	2	1	2	1	2	2	1	2	1	1	2	2	2	2	1	1	2	1	0	1	2	1	2	1	1	2	2	2	1	1	2	2	2	2	2	2	2	2	1	1	1	1	2	1	2	1	1	2	2	1	1	2	1	1	1	2	1	2	2	1	1	2	2	2	1	2	1	1	1	1	1	2	2	1	1	2	1	1	0	2	1	2	1	1	2	2	1	2	1	1	1	2	1	2	1	2	2	2	2	1	2	2	1	2	2	1	2	2	2	2	2	1	2	1	2	2	1	2	1	1	1	2	1	0	0	2	1	2	2	0	0	2	2	2	2	2	2	2	0	2	2	2	0	2	2	1	0	1	0	0	0	1	2	0	2	0	2	0	2	1	0	1	1	2	0	1	0	1	2	0	0	0	0	0	2	2	0	2	2	0	0	0	0	0	0	2	2	0	0	2	0	1	2	2	2	2	0	2	1	2	0	2	1	0	2	2	1	1	1	1	1	2	1	2	1	2	2	2	2	2	1	2	1	1	1	1	2	2	1	2	2	2	1	2	1	1	1	2	1	2	1	2	1	1	1	0	1	2	2	2	0	2	2	0	2	2	2	2	2	2	2	2	2	2	0	2	2	2	2	2	2	2	2	2	2	2	2	2	2	2	2	2	2	2	2	2	2	2	2	2	2	2	2	0	2	2	2	2	2	2	2	2	0	2	2	0	2	2	2	2	2	0	2	0	0	0	2	2	2	2	0	2	1	1	2	2	1	2	2	0	1	2	2	1	1	1	2	2	1	1	1	2	1	1	1	1	1	1	2	2	1	2	1	2	2	1	2	1	2	2	2	2	1	2	1	1	1	0	2	2	1	2	1	2	2	2	2	2	2	2	2	1	2	2	1	1	1	1	2	2	1	2	1	0	2	2	1	2	2	2	2	0	0	2	2	2	2	2	2	0	1	2	1	1	2	1	1	2	2	0	2	2	2	2	1	1	2	1	1	1	1	1	2	0	1	2	0	2	2	0	2	2	2	2	1	0	2	2	2	2	2	1	2	1	2	2	2	2	2	2	1	1	0	2	2	2	0	0	2	2	1	2	2	2	2	2	1	2	2	2	1	2	2	1	1	2	2	2	2	0	1	0	0	2	2	2	2	2	2	2	0	2	0	2	1	2	2	2	1	2	1	2	2	1	1	2	2	2	2	2	2	2	2	1	0	1	1	2	2	1	1	1	2	2	2	2	0	1	2	2	2	1	1	2	2	0	2	1	2	0	2	0	2	2	1	1	0	2	2	2	2	0	1	2	1	1	1	2	2	2	2	2	2	0	2	2	1	1	2	2	2	2	1	2	0	2	2	0	2	0	2	0	2	2	1	2	2	2	0	2	0	2	1	2	2	1	2	2	2	2	2	2	0	2	0	0	0	2	2	2	2	2	2	1	2	2	2	2	1	2	0	2	2	2	1	1	0	2	2	2	0	1	2	0	0	2	2	2	0	1	1	1	2	2	2	0	2	1	2	1	2	2	1	2	1	2	1	2	2	2	1	2	2	2	1	0	2	1	2	2	1	2	1	1	2	1	2	2	1	1	2	1	1	1	2	1	1	2	2	2	1	1	1	2	1	2	1	2	2	2	2	2	1	2	1	1	2	1	2	1	2	1	2	1	2	1	1	2	0	1	2	2	2	0	2	1	0	2	2	2	0	2	1	1	1	1	2	1	1	2	1	1	1	1	2	1	2	2	1	2	2	2	2	1	1	1	2	2	1	1	2	2	1	2	2	2	2	2	1	2	1	1	2	2	2	2	2	2	0	2	1	1	0	2	2	1	2	2	2	2	1	2	2	2	0	0	0	0	1	2	2	1	2	1	2	2	1	2	1	2	1	2	1	0	2	2	2	2	2	1	2	1	1	2	2	2	1	1	2	2	1	2	1	1	1	2	2	1	1	2	2	2	2	1	2	2	2	1	1	1	2	1	2	2	1	2	2	1	1	2	2	2	1	2	2	2	1	1	1	2	1	1	2	1	1	2	1	1	1	2	1	2	1	1	1	1	2	1	1	2	1	2	1	1	1	1	1	1	1	1	1	2	2	2	2	2	2	0	2	0	0	2	0	2	2	2	2	1	1	1	1	1	1	1	1	1	1	1	2	2	2	2	1	1	2	1	1	1	2	2	1	2	1	1	1	2	1	2	2	2	2	1	2	2	1	2	1	2	1	2	2	2	2	1	2	2	2	1	2	1	2	2	2	2	2	2	2	2	1	1	1	2	2	2	1	1	2	2	2	2	1	1	2	2	1	1	2	2	1	1	1	1	1	1	1	2	2	1	1	2	2	2	2	2	1	1	2	1	2	1	2	1	2	2	2	1	1	2	2	2	2	1	2	2	2	1	2	2	1	1	1	1	1	0	1	2	0	2	1	1	0	0	2	2	2	1	2	2	2	1	2	2	2	2	1	1	1	1	2	1	0	2	2	2	1	0	2	2	2	0	0	2	2	2	0	2	1	2	2	1	2	2	2	2	2	2	1	0	2	0	2	2	1	2	2	2	2	2	2	2	0	2	1	2	2	2	2	1	2	1	1	2	0	0	2	0	2	2	2	1	1	1	0	2	2	0	1	2	1	0	1	2	2	0	0	0	2	0	0	0	1	0	0	0	1	0	1	2	2	1	1	0	2	2	2	2	0	1	1	0	0	2	2	0	2	2	2	2	2	2	2	0	1	2	2	2	2	2	2	2	1	2	0	0	2	2	2	2	0	1	2	1	2	1	1	2	1	1	1	2	2	2	2	2	2	2	1	2	1	2	0	1	2	2	0	2	2	1	2	0	2	1	2	0	2	2	0	2	2	1	0	2	1	2	0	2	2	1	1	0	2	2	2	2	1	2	1	2	1	1	1	1	1	1	2	2	2	1	2	2	2	2	1	0	2	2	2	2	2	1	1	2	1	1	2	2	1	2	1	1	2	2	1	2	2	1	2	2	2	2	2	0	0	1	2	1	2	2	1	1	2	2	2	2	2	2	1	1	1	2	2	2	1	1	2	1	1	1	2	1	2	2	2	2	2	1	2	2	2	2	1	2	1	1	2	2	2	1	2	1	2	2	2	1	1	1	1	1	1	2	1	1	2	2	1	1	1	1	2	2	1	2	2	2	1	2	1	2	1	2	1	2	2	1	2	2	1	2	1	2	2	1	2	2	1	1	1	1	1	2	2	2	1	1	2	1	2	1	0	2	1	1	1	2	2	1	2	1	1	1	2	0	2	1	2	2	2	2	1	2	1	2	1	1	1	1	2	1	2	1	1	1	1	1	1	2	2	1	1	1	2	2	1	1	1	1	1	2	1	2	2	1	0	2	2	2	0	2	0	2	2	2	2	2	2	2	2	2	2	2	2	2	0	0	2	0	2	2	2	2	2	2	2	2	2	2	2	2	2	2	0	0	2	2	0	2	2	2	2	2	2	2	2	2	2	2	2	0	2	2	2	2	2	0	0	2	0	2	2	2	2	2	2	0	2	2	2	0	2	2	2	2	1	2	2	0	2	2	2	2	2	2	2	0	2	2	2	2	2	2	2	2	2	2	0	2	0	0	2	2	2	2	0	2	2	2	1	2	0	0	0	2	0	0	0	2	0	0	2	2	2	0	0	0	0	0	2	2	0	0	0	2	2	2	2	0	0	2	2	2	2	2	2	2	2	2	2	2	0	2	2	0	2	0	2	0	2	2	2	0	0	2	2	0	2	2	2	2	2	2	2	2	2	2	0	2	2	2	2	2	2	0	0	2	2	1	2	2	2	1	0	0	1	2	2	2	2	2	2	2	2	1	2	2	0	2	0	2	2	0	0	2	2	2	2	0	0	2	2	0	2	0	2	0	0	0	0	0	2	2	2	0	2	0	2	2	2	2	0	2	0	2	2	0	2	2	2	0	2	0	1	2	2	2	0	2	2	0	2	0	2	0	2	2	2	2	2	2	2	0	2	2	0	2	0	2	0	2	0	2	2	2	0	2	2	2	2	0	2	2	0	2	2	0	2	2	2	0	2	0	2	2	2	0	0	0	0	0	0	2	2	2	2	2	2	2	2	2	2	2	2	2	2	2	2	2	2	2	2	2	2	0	2	2	2	2	2	2	0	2	2	2	2	2	1	1	1	1	1	1	1	2	1	0	1	1	2	0	2	2	1	2	2	1	1	2	1	2	1	1	1	1	1	1	1	1	1	2	2	1	2	2	2	2	2	2	2	2	2	2	1	2	2	1	1	2	2	1	2	2	1	1	0	2	0	2	2	2	2	2	2	2	2	1	1	2	1	2	2	2	1	1	1	1	0	2	2	2	1	2	2	0	2	2	0	2	0	0	2	2	0	2	0	0	2	1	2	1	2	2	1	2	1	1	0	2	1	1	0	2	0	2	1	1	2	2	2	2	2	2	2	2	2	0	1	2	2	0	0	0	0	2	2	0	0	1	1	1	2	2	2	2	1	2	2	0	0	2	1	2	2	2	1	0	2	2	1	2	1	2	0	2	2	2	1	2	2	2	2	2	2	2	2	2	0	2	2	2	2	2	2	2	2	2	2	2	0	2	0	2	0	0	2	2	0	2	1	2	1	2	2	2	2	2	2	1	2	2	2	2	2	2	1	2	2	2	0	1	1	2	1	2	2	2	2	2	2	1	2	2	2	2	0	2	0	2	2	2	2	1	2	2	2	2	2	2	2	1	2	2	2	2	2	0	0	1	2	2	2	2	1	2	2	2	2	2	1	2	1	1	2	2	2	2	0	2	2	0	2	2	2	2	2	1	2	2	0	2	1	2	2	2	2	2	2	2	1	2	1	2	2	2	2	2	1	2	2	2	1	1	1	1	2	2	1	1	2	1	1	2	1	1	1	0	0	2	0	2	2	2	1	2	2	2	2	2	1	2	2	2	1	2	2	1	2	1	2	2	1	1	1	1	1	1	2	2	2	2	2	2	2	2	1	1	2	1	2	2	2	2	0	2	2	2	2	2	2	2	2	2	1	2	2	2	2	2	0	2	2	2	2	2	0	2	2	1	2	2	0	1	2	1	2	1	2	2	2	1	1	1	1	1	0	1	1	2	1	2	2	0	2	2	2	2	0	0	0	2	2	2	2	2	1	2	2	2	2	2	2	1	2	2	2	2	1	1	1	1	1	2	1	2	2	2	2	1	2	2	2	2	2	2	2	1	1	2	2	1	2	2	2	2	2	2	2	2	2	1	2	2	1	1	0	2	2	1	2	1	1	1	2	1	1	2	0	0	2	0	1	2	2	2	1	2	2	1	1	0	2	0	0	1	2	1	1	2	2	2	1	2	2	1	2	1	2	1	0	2	2	2	1	2	1	2	2	2	2	2	2	2	2	1	2	1	0	2	1	2	2	2	1	0	2	1	1	1	2	1	1	2	1	2	1	2	2	1	2	2	2	2	2	2	0	2	2	2	2	2	2	0	2	2	2	2	2	2	2	2	2	2	2	1	1	1	2	2	1	1	1	2	2	1	2	2	2	1	2	1	2	1	2	1	1	2	2	2	0	1	1	2	2	1	1	1	2	2	1	1	1	1	1	2	1	2	2	2	2	2	2	2	1	1	2	1	1	2	2	2	1	2	2	1	2	2	2	2	0	2	2	2	2	2	1	2	1	1	1	1	2	2	2	2	2	1	1	2	2	2	1	2	1	1	2	2	1	1	0	2	1	1	2	2	1	2	2	2	2	2	2	2	2	2	1	0	2	1	2	1	2	2	2	2	1	1	0	1	1	2	1	2	2	1	2	2	1	1	2	2	1	1	1	1	2	2	2	0	2	1	0	2	2	2	2	2	2	2	2	2	2	2	2	2	2	2	2	2	1	2	2	2	2	2	1	2	2	1	1	1	1	1	1	0	1	2	2	2	1	2	1	2	2	2	2	2	2	2	2	1	2	2	2	2	1	1	2	1	1	1	2	1	2	2	1	2	2	2	2	2	2	1	1	2	2	2	2	2	2	0	0	2	0	0	2	2	0	0	0	2	2	2	2	2	2	2	1	2	1	2	1	1	2	1	2	2	2	1	2	1	1	1	2	0	1	1	2	2	1	2	1	2	1	0	2	0	1	1	1	1	2	2	1	2	1	2	2	1	1	2	2	2	1	1	2	2	2	1	2	1	1	1	1	2	1	1	1	2	2	1	2	2	1	2	2	1	1	1	1	2	2	0	1	2	1	2	2	2	1	2	2	2	1	1	1	2	1	2	1	1	0	2	2	1	2	2	0	2	2	2	2	1	2	1	2	2	0	2	1	1	2	1	1	1	1	2	1	1	2	1	1	2	2	1	1	1	1	1	2	1	2	1	2	1	2	1	2	2	1	1	1	1	1	2	2	2	1	1	1	1	2	1	1	2	1	2	1	2	1	2	1	1	2	2	2	0	1	2	1	2	1	1	1	2	1	1	2	2	1	2	1	1	2	1	0	2	1	2	2	2	1	2	1	2	2	2	1	1	2	2	2	1	2	2	2	2	1	2	2	1	2	2	2	2	1	1	1	1	2	1	2	1	2	1	2	2	2	1	2	2	1	1	1	1	1	2	2	2	2	1	2	2	2	2	1	1	1	1	1	1	1	1	1	2	1	0	2	1	1	2	2	2	1	1	1	2	2	2	2	1	1	1	2	1	1	1	2	2	2	1	1	2	1	2	2	2	1	1	2	1	2	1	2	1	1	2	1	1	2	1	2	2	2	1	2	1	1	1	1	1	1	1	1	2	1	1	2	1	2	1	2	2	2	1	1	2	1	2	2	2	1	1	2	1	2	2	1	2	2	2	1	0	1	1	1	2	1	1	1	1	1	2	1	1	1	1	1	2	2	1	2	2	1	1	1	2	1	1	2	1	1	1	1	1	2	1	2	1	2	1	2	2	2	2	1	1	2	1	2	2	2	1	2	2	2	2	2	1	2	2	2	2	2	1	0	0	1	1	2	2	1	2	1	2	1	1	1	1	2	2	2	2	2	1	1	2	1	1	2	1	1	1	1	2	2	2	2	2	2	2	1	2	1	1	2	1	2	1	2	2	2	1	2	1	2	1	2	1	2	1	1	1	2	2	1	1	1	2	2	1	1	2	1	1	0	0	2	2	1	0	2	2	2	2	0	2	2	0	2	1	2	2	1	2	0	2	2	2	2	0	0	2	2	1	1	1	2	2	2	2	1	2	1	2	2	2	2	2	2	2	2	0	2	2	2	1	1	2	1	1	2	2	1	1	2	2	2	2	2	2	2	0	2	2	1	2	2	2	2	1	0	2	2	1	1	2	1	2	2	2	0	2	2	2	2	2	1	2	2	2	2	2	2	1	2	1	1	1	1	1	2	1	1	2	1	0	0	2	0	1	2	2	2	2	1	2	1	2	2	2	2	2	2	2	1	1	1	1	2	2	2	1	1	1	2	2	1	1	2	1	2	1	1	1	2	1	2	2	2	2	1	1	1	2	1	1	0	1	2	2	1	2	2	2	1	1	1	2	2	1	2	1	1	2	2	0	2	1	1	2	1	2	0	2	2	2	2	2	2	2	1	2	2	2	1	2	1	2	2	2	1	2	2	2	1	1	1	1	2	2	2	2	2	2	1	2	0	2	1	2	2	2	0	1	1	2	2	1	1	0	1	2	1	2	2	2	2	0	1	1	0	2	1	2	1	2	0	0	2	2	1	2	2	0	2	2	2	0	2	0	2	0	2	2	0	2	0	2	0	2	1	2	0	0	1	2	2	2	2	1	2	2	0	1	2	1	2	2	2	2	2	1	1	2	2	2	1	2	1	1	2	1	1	1	2	1	2	1	2	1	1	2	2	2	1	2	0	2	2	1	2	2	1	1	1	2	2	1	2	1	0	1	2	2	1	1	2	2	1	2	0	2	2	1	2	2	1	1	2	1	2	1	1	2	1	2	2	1	2	2	2	2	2	0	2	2	2	1	2	2	2	0	1	1	2	1	1	1	1	2	1	2	2	1	1	2	2	1	1	2	0	2	2	2	2	1	1	2	2	1	1	1	2	2	2	1	1	0	1	2	1	2	2	2	2	1	1	2	1	2	1	2	2	1	1	1	2	2	2	1	2	1	2	1	1	2	2	2	1	2	1	2	1	2	2	2	2	2	2	1	2	2	2	2	2	2	1	1	1	2	2	2	1	1	1	2	2	1	1	1	1	2	0	2	2	1	2	2	2	2	2	2	2	1	2	2	2	2	2	1	1	2	1	2	2	2	2	2	2	1	2	1	2	2	2	2	1	1	1	2	2	2	1	2	2	2	2	2	2	2	1	1	1	1	2	2	2	1	1	2	1	2	0	2	2	2	2	2	0	2	2	2	2	0	2	2	2	2	0	2	2	2	0	2	2	2	2	0	2	2	2	2	2	0	0	2	2	2	2	2	2	2	0	2	2	2	2	2	2	2	2	2	0	2	2	0	2	2	2	2	2	2	0	2	0	2	1	2	1	0	2	1	2	2	2	2	1	2	2	1	1	2	2	2	2	2	2	2	2	2	2	2	2	2	0	1	2	1	2	0	1	1	2	2	2	1	2	1	1	2	1	2	2	1	1	2	0	2	2	2	2	2	2	2	2	0	2	1	2	2	2	1	2	2	1	2	1	2	1	1	2	1	2	2	2	1	1	1	2	2	1	1	2	1	2	2	1	0	2	2	2	1	2	1	2	1	2	1	1	1	2	1	1	2	2	2	1	1	1	1	1	2	2	2	2	2	2	1	1	2	0	2	1	1	2	1	2	2	2	2	2	2	2	2	1	1	2	2	2	2	2	2	2	2	0	1	1	2	1	2	2	1	1	1	1	2	1	0	1	2	0	0	2	2	1	0	0	2	0	2	2	1	2	1	1	2	1	2	0	2	2	0	2	2	2	0	2	1	0	1	2	2	2	2	2	0	2	1	2	0	2	2	2	2	2	0	2	2	2	2	2	2	2	2	1	1	1	1	2	2	2	0	2	2	2	2	2	1	1	2	2	1	1	1	1	1	1	1	1	1	1	1	1	1	1	1	2	2	1	1	1	1	2	1	2	2	1	1	1	1	1	2	1	1	1	1	1	1	2	1	1	1	1	1	2	2	2	2	2	1	1	2	1	1	2	2	1	1	2	2	1	2	2	1	2	2	1	0	2	2	0	2	1	1	1	2	2	1	1	2	2	2	1	2	0	0	0	2	0	0	2	2	2	2	2	0	2	0	2	2	2	2	2	2	2	2	2	2	2	2	2	2	2	2	2	2	2	2	0	2	2	2	2	2	0	0	2	2	0	2	2	0	0	2	2	2	2	2	1	2	2	1	1	2	2	2	1	2	1	2	2	2	2	2	2	2	2	2	2	2	0	2	2	1	2	2	2	1	2	2	1	1	2	1	2	1	1	1	2	2	2	2	1	2	1	2	1	2	2	1	1	1	2	0	2	1	1	1	2	2	2	1	2	2	2	1	2	2	1	2	2	2	2	2	1	1	2	2	1	2	1	2	2	2	1	2	2	2	2	1	1	1	2	2	2	1	2	1	1	1	1	2	1	1	1	0	0	1	2	2	1	1	2	2	2	1	2	2	2	2	1	2	1	2	2	2	1	1	2	0	1	2	2	2	2	2	1	2	2	2	2	1	2	2	1	1	2	2	1	1	2	1	1	2	2	1	2	2	2	1	1	1	2	1	2	1	1	2	1	2	1	0	1	2	1	1	1	1	2	2	1	1	1	1	2	2	2	1	2	1	1	1	1	1	2	1	1	2	1	2	1	1	1	1	1	1	2	2	2	1	1	2	2	2	2	2	1	1	1	2	1	1	1	1	2	1	1	2	1	2	1	1	1	1	1	2	1	1	1	1	2	1	2	1	1	2	2	0	2	1	2	1	2	1	1	2	1	1	1	2	2	1	2	1	1	1	2	1	1	2	1	1	1	1	1	2	1	1	1	2	1	1	2	2	1	2	1	2	2	2	2	1	1	1	1	2	1	2	1	1	2	1	2	1	1	1	1	1	1	1	1	1	2	2	2	1	2	1	2	1	1	1	1	1	2	2	1	1	1	1	1	1	1	1	1	1	1	1	2	1	1	2	1	1	1	1	2	1	1	2	2	1	2	1	1	2	2	2	1	1	2	2	2	1	2	2	2	1	2	1	1	2	2	2	2	2	2	0	2	1	2	2	2	2	2	1	0	2	0	1	2	1	1	2	1	1	2	1	2	2	2	1	2	1	2	2	2	2	2	2	2	1	1	1	2	1	2	2	2	2	2	2	2	2	2	1	1	1	2	2	1	1	1	1	1	1	2	1	2	2	0	1	1	1	2	2	1	2	1	2	1	1	2	2	2	1	2	2	2	0	2	1	1	1	1	2	1	1	2	1	1	2	1	2	2	2	1	2	2	2	1	2	1	2	2	2	1	1	1	1	2	2	1	2	1	1	2	1	1	2	2	2	1	1	1	1	2	1	1	2	1	1	2	1	2	2	1	2	2	1	1	2	2	2	1	2	2	1	1	1	2	1	1	1	2	2	2	2	0	1	1	2	0	2	1	0	2	2	2	0	2	1	1	2	2	2	2	2	0	2	2	2	2	1	2	2	2	2	2	2	0	2	2	2	1	2	1	1	2	2	1	2	2	2	0	0	2	0	2	2	2	0	2	2	2	2	2	2	0	2	2	2	2	0	0	2	0	2	2	2	2	1	1	0	0	2	2	1	2	1	1	2	2	2	1	1	1	2	2	2	1	1	1	1	2	2	1	2	2	1	2	2	2	1	2	2	1	1	2	2	2	1	2	1	2	2	1	2	2	2	1	1	2	1	2	1	1	2	2	2	2	1	1	1	1	1	2	1	2	2	0	1	1	1	2	2	2	2	1	1	2	2	1	2	2	1	2	2	1	1	1	1	2	1	1	2	1	2	2	2	2	2	2	2	2	0	0	2	2	0	0	2	0	0	0	2	0	0	2	2	1	1	1	0	2	2	2	2	2	0	0	0	2	2	2	1	1	2	2	2	2	2	2	2	2	0	2	2	2	2	2	0	2	2	0	2	2	0	2	2	2	0	0	0	2	2	2	2	2	2	2	2	1	1	2	1	1	2	2	1	1	2	1	1	1	1	2	2	1	1	1	1	2	2	1	2	1	1	0	1	1	1	2	1	1	2	2	2	2	1	2	1	2	1	2	1	1	2	1	2	1	2	2	1	1	2	2	2	1	1	2	1	1	1	1	2	1	2	2	2	1	1	2	1	2	2	2	1	1	1	2	2	2	2	1	1	2	2	2	1	2	2	1	2	1	2	2	2	2	2	2	2	2	2	1	2	2	1	2	2	2	1	2	2	1	2	2	1	2	2	1	1	1	2	2	2	2	2	2	2	2	0	2	2	1	1	2	0	2	2	1	1	2	2	2	1	0	1	2	2	2	1	2	1	2	2	1	2	2	1	1	1	2	1	2	2	1	2	1	1	2	1	1	1	2	2	2	2	2	2	1	2	2	2	2	2	2	0	0	2	2	2	2	2	2	2	0	2	2	2	2	1	1	1	1	2	2	2	1	1	2	2	1	1	1	1	1	1	1	1	1	1	1	2	1	1	1	1	0	1	0	1	1	1	1	1	1	1	1	1	1	1	1	2	1	1	2	2	2	1	1	1	2	2	2	1	2	2	2	2	2	2	2	2	0	0	0	2	0	0	2	2	2	2	2	2	2	0	0	2	2	2	2	2	0	2	1	1	1	2	1	1	2	1	1	2	1	1	1	2	1	1	1	0	2	1	1	2	1	2	2	1	2	2	1	1	1	2	1	2	1	1	1	2	2	1	2	2	1	1	1	0	2	2	1	2	2	2	0	2	2	2	1	2	2	2	2	2	2	2	2	2	0	2	2	2	2	2	0	2	2	2	1	2	2	2	0	2	2	2	2	2	0	2	2	2	2	0	0	2	2	2	2	2	2	2	2	2	2	2	2	2	2	2	2	2	0	2	0	2	0	2	2	2	2	2	2	0	2	2	1	2	2	2	2	1	2	1	1	1	2	2	2	1	2	2	2	2	2	1	1	2	2	2	2	2	2	1	2	2	2	2	2	2	2	2	2	1	2	2	2	2	0	1	2	1	2	2	2	1	1	2	0	1	1	2	2	2	2	0	1	2	2	1	2	2	2	0	2	2	2	2	2	1	1	2	1	2	2	1	2	1	2	1	1	1	1	2	2	2	2	2	2	2	2	2	2	2	2	1	2	2	1	1	2	1	2	1	2	2	2	2	2	2	2	2	1	2	1	1	1	2	2	2	1	1	0	1	1	2	2	1	1	1	1	2	1	2	2	2	1	1	2	2	1	1	2	2	1	1	1	1	1	2	1	1	2	1	2	1	2	1	1	1	1	1	1	1	1	1	1	1	1	2	1	1	2	2	2	2	2	2	1	1	2	1	2	1	1	1	1	1	1	1	1	0	2	1	1	2	2	1	0	1	2	1	1	1	2	1	1	1	2	1	1	1	1	1	1	2	2	1	2	2	0	2	2	2	2	2	2	2	2	2	1	1	2	2	2	2	0	1	2	1	2	1	1	1	1	1	1	2	1	2	2	1	1	2	1	1	1	2	2	1	2	1	2	1	1	2	1	2	2	1	1	1	1	1	2	1	2	2	1	2	2	1	1	1	0	2	1	2	2	1	1	1	2	1	2	1	2	1	2	1	1	1	2	1	2	2	1	1	1	0	1	2	1	2	1	1	2	1	2	2	2	2	1	2	1	2	2	2	1	1	1	2	1	1	1	1	1	2	1	1	2	2	1	1	2	1	0	2	2	1	1	1	2	1	2	1	1	1	1	2	1	1	1	1	2	1	2	1	1	2	2	1	1	1	1	2	2	1	2	2	1	1	2	1	1	2	1	1	2	1	2	2	2	1	1	1	2	2	1	1	2	1	2	2	2	1	2	1	1	2	1	1	2	2	1	2	2	1	1	1	2	2	2	1	1	2	2	1	1	1	2	2	0	0	1	1	1	2	2	2	1	1	2	1	2	2	1	1	2	2	1	1	2	2	2	1	2	2	1	1	2	1	1	2	2	2	1	2	1	2	2	2	2	2	2	2	2	2	2	1	2	2	1	1	2	1	1	1	1	2	1	2	1	2	2	1	1	2	2	1	1	2	1	2	1	2	1	2	2	1	2	1	1	2	2	1	2	2	1	1	2	2	1	1	2	2	2	1	2	1	2	2	1	2	1	2	1	1	2	2	2	1	1	1	1	1	1	2	2	2	0	0	2	2	1	2	2	1	2	2	1	2	1	2	1	1	1	1	1	1	1	2	1	1	1	1	1	1	2	1	2	1	2	2	2	2	1	2	1	2	1	2	1	2	0	1	2	1	0	2	1	1	1	2	1	1	1	2	1	1	1	1	1	2	2	1	1	1	2	2	2	1	2	1	1	2	2	2	1	2	2	2	1	1	1	1	1	1	1	2	1	2	2	1	2	2	1	1	1	1	1	1	2	2	1	1	1	2	1	2	2	2	2	2	2	2	0	2	2	2	2	1	2	1	1	2	1	1	1	1	2	1	2	2	1	1	2	2	1	2	1	2	1	2	1	1	2	2	1	1	2	1	1	2	2	2	2	2	1	2	2	2	2	2	2	2	2	2	2	2	2	2	2	2	2	2	2	2	0	2	2	2	2	1	2	2	2	2	2	2	2	2	2	2	2	2	2	0	2	2	2	2	2	0	2	2	1	1	2	2	2	2	2	2	1	2	1	2	2	2	2	2	2	2	2	2	2	1	2	2	0	1	0	2	2	2	2	2	2	2	2	2	0	0	1	2	2	2	2	2	2	1	1	1	2	2	2	1	1	2	2	2	2	2	2	2	2	2	2	2	2	2	2	2	2	2	1	2	2	2	1	2	2	2	2	2	2	2	2	2	2	2	2	2	2	2	2	2	2	2	2	1	1	2	2	2	2	2	2	1	2	2	2	2	1	1	1	2	2	2	2	2	2	2	2	2	2	0	2	2	2	2	2	2	2	1	2	0	2	1	2	2	1	2	2	2	2	2	2	2	2	2	2	2	2	2	0	2	2	1	2	2	2	2	2	2	2	0	2	2	2	2	1	0	2	2	0	2	2	2	2	2	0	2	1	2	2	2	2	1	2	1	2	2	2	0	0	1	1	2	2	2	2	2	2	2	0	0	2	2	1	2	1	2	0	2	2	2	2	2	1	2	2	2	2	2	1	2	2	1	2	1	1	1	1	2	1	1	1	1	1	1	1	1	1	2	1	1	1	2	2	2	1	2	2	1	1	1	2	2	1	2	2	2	2	2	1	1	1	2	1	1	2	1	1	1	1	1	1	1	2	2	0	2	0	2	2	2	2	2	0	0	0	0	2	2	2	2	2	2	0	2	0	2	0	1	2	2	0	2	2	2	2	2	2	2	2	0	0	2	0	2	2	0	0	2	1	1	1	1	2	1	1	1	1	1	1	1	2	1	1	1	1	1	1	1	1	1	2	1	1	1	1	1	1	2	1	2	1	1	1	1	1	1	1	1	1	1	1	1	2	1	2	1	1	1	1	1	1	2	1	1	0	0	1	2	2	1	2	1	2	1	2	1	2	1	2	2	1	1	2	2	1	1	1	1	2	2	1	2	1	1	2	2	2	1	2	2	1	1	2	2	2	1	2	1	2	1	2	1	2	2	1	1	2	2	1	2	2	1	2	1	2	2	1	2	1	2	2	1	1	1	1	0	2	2	2	2	1	2	1	1	2	1	1	1	1	1	1	1	2	1	1	1	1	2	1	2	2	1	2	1	1	1	1	1	2	1	0	1	1	1	1	2	1	2	1	1	1	2	1	1	2	1	1	2	1	2	2	2	1	2	2	2	1	2	1	1	2	2	1	2	0	2	2	2	2	0	0	2	0	0	2	2	2	2	2	0	0	2	2	1	1	2	2	2	2	2	2	2	2	2	0	2	2	2	2	2	2	0	2	0	0	2	2	2	2	2	2	2	2	2	2	2	2	2	2	2	1	2	2	2	2	2	1	1	2	2	1	2	2	2	1	2	2	2	2	1	1	2	2	2	0	2	2	2	1	2	2	2	1	2	2	2	1	0	1	2	0	2	0	2	1	1	1	0	2	1	1	2	2	2	0	2	1	1	0	2	2	2	2	2	1	1	1	2	1	1	1	2	1	1	2	2	2	2	2	2	2	2	2	2	2	2	2	2	1	1	2	2	1	1	1	2	2	2	2	1	2	2	1	2	2	2	2	2	1	2	2	2	1	2	2	2	0	0	2	2	2	1	0	2	2	2	1	2	1	2	1	2	2	2	2	2	1	2	0	2	0	0	0	2	1	2	1	2	2	1	2	2	0	0	2	1	2	2	1	2	2	1	2	0	2	1	2	1	2	2	1	2	2	2	1	2	2	2	1	2	2	2	0	1	2	1	2	2	2	2	2	2	2	2	2	2	1	2	2	2	1	2	2	2	2	1	2	2	2	2	1	1	0	2	1	1	2	2	1	2	1	1	2	2	1	2	1	0	1	2	2	1	2	1	2	0	2	0	2	1	2	1	2	1	2	2	2	1	2	2	1	1	2	1	2	2	1	1	2	2	1	2	1	2	2	2	1	2	1	2	2	1	1	2	1	1	1	1	1	1	2	0	2	1	1	2	2	2	2	2	0	2	2	1	1	2	2	1	2	2	1	2	2	2	2	2	2	2	2	1	1	2	1	1	2	2	2	2	2	0	2	0	2	2	2	2	0	2	2	2	2	2	2	2	2	1	2	1	1	2	1	1	1	0	2	2	2	2	2	2	2	2	1	1	2	1	2	2	2	1	0	2	2	2	2	2	2	2	2	2	2	0	2	2	2	1	1	2	2	2	0	0	0	2	2	2	2	2	2	0	0	2	2	2	2	2	2	1	2	1	2	2	2	2	2	2	2	2	0	1	2	2	1	0	2	2	2	0	2	2	2	2	2	2	2	2	2	2	2	2	2	0	1	0	2	2	2	2	0	2	2	2	0	2	2	2	2	2	1	2	2	2	2	2	2	2	2	2	0	0	2	2	2	2	2	1	2	1	1	1	2	2	2	2	2	2	2	0	2	2	2	0	0	2	2	1	2	2	1	2	2	2	2	0	2	2	2	0	2	0	2	0	2	2	0	2	2	2	2	0	1	0	0	2	2	2	0	2	1	2	2	2	1	2	1	2	2	1
Bellefleur_Krasny	1	1	1	1	2	1	1	1	1	2	1	2	2	2	2	1	1	1	2	2	2	2	1	2	2	2	1	2	1	1	2	2	1	2	2	1	1	2	0	2	2	2	2	1	1	0	2	0	1	1	1	1	2	2	2	2	2	1	1	2	2	2	2	0	2	2	0	2	1	2	0	1	2	2	2	2	2	2	1	0	1	2	2	1	2	1	2	2	1	1	2	2	1	1	1	2	2	2	1	1	2	1	1	2	2	1	0	2	2	2	2	2	1	2	2	2	2	2	2	2	1	0	0	2	2	1	1	2	2	2	0	2	2	1	1	0	1	2	1	1	1	0	2	2	1	2	1	1	2	1	1	2	1	1	1	2	1	1	1	2	0	2	0	0	2	0	0	2	2	0	2	2	2	0	2	0	0	0	0	0	2	0	0	2	2	0	2	2	2	2	2	2	0	2	2	2	2	2	2	2	2	2	0	2	2	2	0	0	0	0	2	2	0	0	2	2	0	2	2	2	2	2	0	0	2	0	2	2	2	2	2	2	2	2	2	2	2	2	2	2	2	2	2	2	2	2	1	1	1	1	2	1	1	1	1	1	2	1	1	2	1	1	1	1	1	1	2	2	2	2	2	1	1	1	1	1	1	1	2	1	0	1	2	1	2	2	2	1	2	1	1	1	1	2	2	2	1	2	2	2	2	1	1	2	1	0	1	2	2	1	1	1	0	2	2	1	1	1	1	2	1	2	0	1	1	0	2	1	2	2	1	1	1	2	1	1	1	2	1	1	2	2	2	0	2	2	0	2	0	2	2	0	0	0	2	2	2	2	2	2	2	2	2	0	2	2	2	2	1	2	1	1	1	1	1	1	2	1	1	2	2	1	2	1	1	1	1	2	0	0	2	0	0	0	0	0	0	2	0	2	0	0	2	0	2	0	2	2	0	2	2	2	2	0	2	0	0	2	2	2	2	2	0	2	0	0	2	2	0	2	2	1	2	1	1	0	2	2	2	2	2	0	0	0	0	0	0	2	2	0	2	0	0	0	0	1	2	2	1	1	2	1	1	2	2	2	1	1	2	2	2	1	2	2	1	1	1	2	1	1	1	1	2	1	2	2	2	1	2	1	1	2	2	1	2	2	2	2	2	2	0	2	2	1	1	2	1	1	2	2	2	2	2	2	2	2	2	2	2	2	2	2	2	2	0	2	2	1	2	2	1	2	1	2	1	2	2	2	2	2	2	0	1	2	2	2	1	1	2	2	2	2	0	2	2	2	2	1	1	1	2	1	2	2	1	2	2	2	2	1	2	1	2	1	1	1	2	2	1	2	1	1	2	2	2	2	2	1	1	1	2	2	2	2	1	1	1	2	1	2	1	2	2	2	2	1	2	1	1	1	1	1	1	2	1	1	2	2	1	2	2	2	1	2	2	2	2	2	2	2	1	1	1	1	2	1	0	2	2	2	2	2	1	1	1	2	2	1	1	1	1	1	1	2	2	1	1	1	1	2	1	1	1	2	1	2	1	1	1	1	1	1	1	1	1	1	2	2	1	1	2	2	1	0	2	0	1	2	2	2	1	0	1	0	0	1	1	1	2	2	1	2	2	2	1	0	2	1	1	1	1	2	2	1	2	1	1	2	1	1	1	1	2	1	2	1	2	2	1	2	1	2	0	1	2	2	1	1	2	2	1	2	2	2	2	1	1	2	2	2	2	1	1	1	1	2	2	1	1	1	1	2	1	1	2	2	1	2	2	2	1	1	2	1	1	2	2	2	1	2	2	2	2	2	2	2	2	2	2	2	2	2	1	2	2	0	2	0	2	0	2	2	0	0	2	2	2	2	2	2	2	2	1	2	2	2	2	2	2	1	0	2	1	2	2	2	2	1	2	2	2	2	2	1	2	2	1	2	2	1	2	0	2	2	2	0	2	2	1	1	2	0	1	2	2	1	1	1	2	1	2	1	2	2	2	2	1	1	1	2	2	1	1	2	2	2	1	2	2	1	1	1	0	2	2	2	2	2	0	2	2	2	2	2	2	2	2	2	1	2	2	2	2	2	2	2	2	2	2	2	2	2	0	2	0	2	1	1	1	2	2	2	2	2	0	0	2	2	2	2	2	2	2	2	2	1	1	2	1	2	1	2	2	2	1	2	2	0	2	2	1	1	1	1	2	1	2	2	2	2	2	2	2	1	0	2	1	2	1	2	2	1	2	2	2	2	0	2	2	2	2	0	2	2	2	2	2	2	2	1	1	1	2	1	1	2	1	1	1	2	1	2	2	2	2	2	1	2	2	2	2	2	2	2	1	2	2	2	2	0	1	1	2	2	2	2	1	1	1	2	1	2	2	1	1	1	2	0	2	2	2	1	2	2	1	2	2	2	2	2	2	2	1	1	2	1	1	2	2	2	1	1	2	2	2	1	1	2	2	0	1	1	2	1	1	2	2	2	2	2	2	1	1	1	1	2	2	1	1	2	1	2	2	0	2	0	2	2	2	2	2	2	2	2	2	2	2	2	0	2	2	2	0	2	2	2	2	0	2	2	2	2	2	2	0	2	2	2	2	2	2	1	1	1	2	2	2	2	2	2	2	0	0	0	2	0	1	1	1	2	2	2	0	1	2	2	0	0	0	2	2	2	2	2	2	2	0	0	2	0	2	0	0	2	0	2	0	2	0	2	0	0	0	0	0	2	2	0	1	0	0	0	0	0	1	2	0	0	2	0	0	2	0	2	2	0	2	2	2	2	1	0	2	1	2	0	2	1	1	1	1	1	1	2	0	1	1	0	0	0	2	2	0	0	1	1	1	1	2	1	1	2	1	2	2	1	1	2	1	2	1	2	2	2	2	1	2	2	1	1	1	2	2	2	2	2	2	2	2	2	2	2	1	1	1	2	2	1	1	2	1	1	2	2	1	1	2	1	2	1	2	2	0	0	2	2	0	1	2	2	2	2	2	2	2	2	2	2	2	2	2	0	2	2	0	1	2	0	0	0	2	1	0	2	2	2	2	0	2	0	2	1	0	2	0	0	2	2	2	2	0	2	2	2	2	2	2	2	1	2	2	2	2	1	1	1	2	2	2	0	0	2	1	0	2	2	0	2	2	2	2	2	2	2	2	2	2	1	2	1	2	1	2	2	2	2	2	2	2	2	1	2	1	2	1	2	1	2	2	0	1	1	2	2	2	2	2	1	1	1	2	1	1	1	2	2	1	2	2	2	2	2	2	2	2	1	2	2	2	1	2	2	1	2	2	2	1	2	2	2	2	2	2	2	0	1	1	2	2	2	1	2	2	0	0	1	2	2	2	1	2	2	2	2	2	2	0	0	0	2	2	2	2	2	2	2	1	2	2	2	1	2	2	2	1	2	2	1	1	2	2	1	1	1	2	2	2	2	2	2	2	2	2	2	2	2	2	2	2	2	2	1	2	2	2	1	2	1	1	2	2	2	2	1	1	1	2	1	2	2	2	2	2	2	2	2	1	2	2	2	2	2	2	1	1	2	2	2	1	2	2	2	2	2	2	2	2	2	2	1	2	2	2	2	2	2	2	2	0	2	2	2	0	2	2	2	2	2	2	1	2	2	2	1	2	2	2	0	2	1	1	2	2	2	2	2	2	2	0	2	1	0	2	2	2	2	2	2	2	0	2	2	2	0	2	2	0	2	2	0	2	0	2	2	2	2	2	1	2	2	2	0	0	2	2	0	1	2	0	2	2	2	1	0	1	2	0	2	1	2	1	2	1	1	0	2	1	0	1	1	2	2	1	1	2	0	1	2	1	1	2	1	0	0	0	2	1	2	2	1	2	2	0	2	1	1	2	2	2	2	2	0	2	0	2	2	0	2	2	1	2	2	2	1	0	2	2	0	1	1	1	1	1	1	1	1	2	1	2	2	2	1	1	2	2	2	2	1	1	1	2	1	2	2	2	1	2	2	1	1	2	2	2	2	1	1	1	2	2	2	2	2	2	2	0	1	2	2	2	2	2	2	0	0	2	2	2	0	2	0	2	2	2	1	2	2	0	2	2	2	2	0	2	2	2	1	1	1	2	1	1	1	1	1	1	2	1	2	2	1	2	2	2	2	2	1	2	1	2	2	2	0	0	1	2	2	1	2	2	1	2	2	1	1	1	0	1	2	2	1	1	2	1	2	1	2	2	2	1	2	2	1	2	1	1	1	1	0	1	2	1	2	2	2	2	2	2	2	2	2	0	1	1	2	2	1	1	2	1	2	2	1	2	2	2	1	1	1	2	1	2	2	1	2	2	2	1	1	2	2	1	1	2	2	2	0	1	1	2	1	2	1	1	1	1	1	1	2	1	1	2	1	2	1	1	2	1	0	1	2	1	2	1	1	2	2	1	2	1	1	1	1	2	2	1	1	2	2	1	1	1	1	2	1	2	1	2	1	1	1	2	1	2	2	1	1	2	1	1	2	2	2	1	2	1	1	2	2	1	2	1	2	1	2	1	2	1	1	2	2	1	2	1	2	2	1	1	2	2	1	1	1	2	2	2	2	1	2	2	1	2	1	2	1	1	1	1	2	2	1	1	1	1	2	1	1	2	2	1	1	1	1	1	1	2	1	1	2	2	2	2	2	2	2	1	1	1	2	1	1	1	1	2	2	1	2	2	2	2	1	2	2	1	1	1	2	2	2	2	1	1	2	2	0	2	2	2	2	2	1	1	2	1	1	1	1	2	2	1	2	2	2	1	2	2	1	1	1	2	1	1	2	1	1	1	1	1	0	1	1	1	2	2	2	1	1	1	2	2	2	0	2	1	2	0	0	1	2	2	1	2	2	2	2	0	2	2	2	2	1	1	2	1	2	2	2	2	1	2	2	2	2	1	1	2	1	1	1	1	1	2	1	1	1	2	1	1	1	1	1	2	1	2	1	2	2	1	1	1	2	2	1	2	1	1	1	2	2	2	2	1	1	2	1	1	1	1	2	1	1	2	2	2	1	2	2	1	2	2	1	1	2	0	2	1	2	1	2	1	1	1	1	1	1	1	2	1	2	2	1	1	0	1	2	1	2	2	1	2	2	2	1	1	1	2	2	2	1	2	2	1	1	2	1	1	2	1	2	2	2	1	1	2	2	2	1	2	1	2	0	2	1	2	2	0	2	2	2	2	2	2	2	1	2	2	2	2	2	2	2	1	2	2	2	2	2	2	2	2	1	2	1	2	2	2	2	2	1	2	2	2	2	2	1	1	2	2	2	2	1	2	2	1	1	1	1	2	2	1	2	2	1	1	2	1	1	2	0	2	2	2	2	2	2	1	1	1	1	2	2	1	2	1	1	1	1	1	2	2	2	0	0	2	1	2	1	0	2	1	1	2	1	1	2	2	2	1	0	2	2	1	1	1	1	2	0	2	1	2	1	2	2	1	1	2	2	1	1	2	1	2	1	2	1	1	2	2	1	1	2	2	1	1	1	2	2	1	1	2	1	2	1	2	2	1	1	1	1	2	2	1	1	1	1	2	2	0	1	2	2	2	1	1	2	1	1	2	1	2	1	2	1	1	2	2	1	0	2	2	2	1	2	1	1	1	1	1	1	1	2	2	1	1	1	1	1	2	1	1	1	0	0	0	2	2	0	0	2	2	2	2	0	2	2	2	2	2	2	0	0	2	0	0	2	0	2	0	2	0	2	0	0	1	2	2	0	2	2	2	0	2	1	1	1	0	2	2	2	2	2	1	2	0	1	2	0	0	0	2	2	0	1	2	2	0	2	0	0	0	2	0	2	2	2	2	2	0	2	2	2	2	2	2	2	2	2	2	2	2	2	0	0	2	1	2	2	2	2	2	1	1	2	2	2	2	0	2	0	2	1	2	2	1	1	2	2	2	2	2	0	1	2	1	2	1	2	2	1	2	0	2	0	2	1	2	1	1	2	0	1	2	0	2	2	2	2	2	2	2	2	0	2	2	1	2	2	1	1	1	1	0	2	1	2	2	1	1	1	2	1	1	1	2	1	1	1	1	2	2	2	1	1	1	2	1	2	2	1	2	2	0	1	1	2	0	2	2	1	2	2	2	1	1	1	2	2	2	2	1	2	1	1	1	1	2	2	2	1	1	2	2	1	1	1	2	1	0	2	1	2	1	1	2	1	2	1	1	0	2	2	2	2	2	1	2	1	2	2	0	2	2	1	2	1	1	2	2	1	1	2	1	1	1	1	1	1	1	1	1	1	1	1	1	1	1	1	2	1	2	2	2	0	1	2	2	1	2	1	1	2	2	2	2	1	1	1	2	1	2	1	2	2	2	2	1	2	1	1	1	1	2	1	1	1	1	1	2	2	1	2	2	2	2	2	2	2	2	1	1	1	2	2	1	2	2	0	2	2	1	0	2	2	0	2	2	0	0	2	0	0	2	2	1	2	1	1	1	2	2	0	0	2	1	1	2	2	1	2	1	1	2	2	0	1	1	2	2	1	2	2	2	1	0	2	2	2	2	2	2	2	2	2	2	2	1	2	2	2	2	2	2	2	1	1	1	1	2	2	1	2	2	2	2	2	2	2	2	2	2	1	2	2	2	2	1	2	2	2	2	2	2	2	2	1	2	2	2	2	2	1	2	2	2	2	2	2	2	2	2	2	2	2	2	2	2	2	1	1	1	1	1	2	1	2	1	1	1	2	2	2	1	0	1	1	2	2	1	2	2	2	0	2	2	2	1	1	1	2	2	0	2	2	1	2	1	1	2	1	1	1	2	2	1	1	1	2	2	2	2	2	1	1	2	1	1	2	2	2	2	2	2	2	2	2	1	1	1	2	1	1	1	1	2	1	2	1	2	2	1	1	2	2	2	0	2	2	2	2	2	2	2	2	2	1	2	2	2	1	1	2	0	2	2	1	2	1	2	2	2	2	1	1	2	1	1	2	1	1	1	1	1	2	2	2	2	2	2	2	1	2	2	2	2	2	2	2	2	1	2	2	2	0	2	2	2	2	2	2	2	2	2	2	1	2	2	2	2	2	2	0	2	2	0	2	2	2	2	2	0	2	2	2	2	0	2	2	2	2	0	2	2	2	2	0	1	2	2	2	0	2	1	2	1	2	2	2	2	0	2	0	2	1	2	2	2	2	0	2	1	2	1	2	2	2	2	0	2	2	2	2	1	2	1	1	1	1	2	2	2	1	2	1	1	2	2	2	2	1	1	2	1	0	2	1	1	2	2	1	1	2	2	1	1	2	2	2	2	2	2	2	2	1	1	1	1	2	1	2	2	0	2	2	1	2	2	2	1	2	1	2	1	2	2	1	2	2	2	1	2	1	1	1	1	2	2	2	1	1	2	1	1	0	2	1	2	1	1	2	2	1	2	1	1	1	2	2	1	1	1	2	2	2	1	2	2	1	2	2	1	2	2	2	2	2	1	1	2	2	2	2	2	0	0	2	0	2	2	2	2	2	2	2	2	2	2	2	0	2	2	2	2	2	2	2	2	0	2	0	2	2	2	2	2	2	2	2	2	2	0	2	2	2	2	2	2	0	2	2	0	2	2	2	2	2	2	2	2	2	2	2	2	2	2	2	2	2	2	0	2	2	2	2	2	2	2	2	2	2	2	0	2	1	1	2	2	2	2	2	2	2	2	2	2	2	2	2	2	2	1	2	2	2	2	1	2	2	0	1	1	2	2	2	2	2	2	1	2	1	2	2	2	2	2	2	1	2	0	1	2	2	2	2	0	2	0	1	2	2	2	2	0	1	2	1	1	1	0	2	0	1	2	1	2	2	2	2	1	1	2	2	2	2	1	2	1	1	1	2	1	2	2	2	2	1	2	2	2	2	2	2	2	2	2	1	2	2	2	0	2	2	2	2	2	2	2	2	2	2	2	2	2	2	2	1	2	2	0	2	1	1	2	2	0	1	2	1	1	1	1	2	2	1	2	1	2	1	2	1	2	1	1	2	2	1	2	1	1	2	2	1	1	2	1	1	2	2	2	2	2	0	1	2	2	2	1	0	2	2	2	1	1	1	1	2	1	2	2	2	1	2	1	1	1	2	2	2	1	2	2	2	2	2	1	2	1	1	2	2	2	1	1	2	1	1	2	1	1	1	0	1	2	2	1	2	2	2	1	2	2	2	2	2	2	2	0	2	1	1	2	0	1	2	1	2	2	1	2	2	2	2	2	1	2	2	2	2	1	2	2	2	2	1	2	2	2	1	2	1	2	1	2	2	2	2	2	2	1	1	1	2	2	2	2	2	2	1	2	2	1	2	1	2	2	1	0	0	2	2	2	2	1	2	1	1	2	0	2	0	2	1	2	1	1	1	2	1	1	0	2	2	2	1	2	1	2	2	2	1	1	2	0	0	2	2	2	0	2	2	0	0	2	2	0	2	2	0	2	2	1	2	2	2	2	1	0	2	2	2	2	2	1	1	2	0	0	2	2	0	2	2	2	1	1	1	0	1	0	2	2	2	2	2	0	2	2	2	2	2	0	2	0	2	2	0	1	2	0	2	0	2	0	0	2	2	1	2	2	0	2	2	2	2	2	2	2	1	2	1	0	0	2	0	0	0	1	2	0	0	0	0	0	2	1	0	2	2	2	1	1	1	2	1	2	1	2	1	0	1	2	1	1	0	0	1	2	1	2	2	0	1	0	1	2	1	2	1	2	0	1	2	1	1	1	0	2	2	1	2	0	2	0	2	1	2	2	2	2	2	2	2	1	2	2	1	2	2	1	1	2	1	1	2	1	1	1	1	1	2	1	2	2	1	1	2	1	2	2	2	1	2	2	2	2	2	1	1	2	2	2	1	2	0	1	1	1	2	2	2	0	1	2	2	2	1	1	1	0	0	1	2	1	2	2	1	1	0	1	2	1	2	1	1	1	2	1	1	2	2	1	2	2	0	2	1	1	2	2	1	1	2	2	2	2	2	2	2	1	1	1	1	2	0	2	1	2	0	2	1	2	2	1	2	2	2	2	1	2	2	2	2	2	2	2	2	2	2	2	0	2	2	2	2	2	2	2	2	2	0	2	2	0	2	2	2	2	2	2	1	2	2	2	2	2	2	2	0	2	2	0	0	2	2	2	2	2	2	2	2	2	1	2	2	2	0	2	2	0	2	1	1	2	2	0	2	0	2	2	2	2	2	2	2	2	0	2	2	2	2	2	0	1	2	2	1	2	2	2	2	1	1	0	0	2	2	1	1	2	1	1	2	2	0	2	2	2	1	2	2	1	2	1	1	2	2	1	1	0	0	0	2	2	2	2	2	2	1	1	2	2	2	2	1	2	2	2	2	1	2	0	2	2	2	2	0	2	2	1	0	2	0	2	2	2	1	2	1	1	2	0	0	2	2	1	2	2	0	2	1	1	1	2	0	1	2	1	2	0	2	0	1	2	0	2	2	2	2	2	2	2	2	0	1	1	2	2	2	2	0	2	2	2	2	2	2	2	0	1	0	2	2	2	0	2	2	1	2	2	2	2	2	2	2	0	1	2	2	1	2	1	2	0	2	0	2	2	2	2	2	2	2	0	1	2	2	0	0	0	2	2	1	2	1	2	1	1	1	1	2	1	2	2	1	1	2	1	1	2	1	1	1	1	2	1	1	2	2	2	1	1	1	1	2	1	1	2	2	1	1	1	1	2	2	1	1	2	2	1	2	2	2	1	2	1	0	0	2	2	2	0	2	2	2	0	2	2	2	2	0	2	2	2	2	2	2	2	0	0	2	0	1	1	0	2	2	2	1	1	1	2	2	2	2	2	2	2	2	2	2	2	0	2	2	2	2	2	2	2	2	2	2	1	1	1	2	2	0	2	2	2	0	2	0	1	1	1	1	1	2	1	2	2	1	2	2	1	2	2	2	2	2	1	2	0	1	1	0	2	0	1	1	1	2	2	1	2	1	2	2	1	2	2	1	1	2	0	2	0	0	2	2	2	2	2	2	2	1	1	2	2	2	2	2	2	2	2	2	2	1	2	2	0	1	2	2	1	1	2	0	2	1	1	1	1	2	1	2	2	1	2	1	2	1	2	2	1	1	2	0	1	2	0	1	1	2	2	2	0	2	1	1	1	2	2	1	1	2	1	2	2	1	1	0	0	2	2	0	2	2	2	1	2	0	2	0	2	0	2	2	2	0	2	2	2	2	2	2	2	2	1	2	1	2	2	2	2	2	1	2	2	2	1	2	2	2	0	2	2	2	1	2	1	1	2	1	2	0	2	2	2	2	2	2	2	2	2	2	2	2	2	2	0	0	2	0	2	2	2	0	0	1	0	2	2	0	2	1	2	0	2	2	2	1	2	0	2	2	0	1	2	0	2	0	2	2	1	2	2	0	2	0	2	0	2	2	2	1	1	2	0	2	1	1	2	2	2	0	2	2	2	2	0	1	0	1	0	2	0	1	2	2	2	2	2	2	2	2	0	0	0	0	0	2	2	0	0	2	0	2	2	2	0	0	0	2	2	2	1	2	2	0	2	2	2	2	2	0	1	2	2	2	1	1	1	2	2	0	2	2	0	2	2	2	2	2	1	0	1	2	1	2	2	1	2	1	2	0	2	2	1	2	2	2	2	1	1	2	2	1	2	2	2	2	2	1	1	1	2	2	1	1	1	2	2	1	1	2	2	1	2	1	2	2	1	1	0	0	2	2	2	2	2	1	2	2	2	2	0	0	2	0	2	2	2	2	2	2	2	2	2	0	1	2	2	2	2	0	2	2	2	2	2	2	2	2	2	2	2	2	2	1	1	2	2	1	2	1	2	2	0	2	2	2	2	2	2	2	2	0	2	1	2	2	2	2	2	1	0	2	2	2	2	2	1	2	2	2	2	2	2	2	1	0	2	2	2	1	2	2	2	2	0	2	2	2	2	2	1	1	2	2	1	2	2	2	0	2	2	1	2	2	0	1	2	2	2	2	2	2	1	1	1	1	1	1	1	1	2	2	2	1	2	1	1	2	2	2	2	0	2	1	2	2	1	1	1	2	2	2	1	1	2	2	1	2	1	1	1	0	1	1	1	2	1	2	1	2	1	2	2	1	2	1	1	1	2	1	1	2	1	2	1	1	1	1	2	2	2	1	1	2	1	2	0	2	1	1	1	2	2	2	2	1	0	2	1	1	2	1	2	1	2	1	2	1	2	1	2	1	2	2	0	2	2	1	1	2	1	2	2	2	1	1	1	1	1	2	2	1	1	1	1	1	1	1	2	2	1	1	1	1	1	2	1	2	1	1	1	1	1	2	1	2	1	1	2	2	2	1	1	1	2	2	1	1	1	1	2	1	0	2	2	2	2	2	2	2	1	2	2	2	1	2	2	2	2	2	2	2	1	1	1	2	1	2	2	1	1	1	2	1	2	2	1	2	1	1	1	2	2	1	2	2	2	0	2	2	1	1	2	2	1	2	2	2	1	2	2	0	2	1	1	2	1	2	2	2	2	2	2	1	1	2	2	2	1	1	2	2	1	2	1	1	2	2	1	1	2	1	2	1	2	1	1	1	1	1	1	2	2	2	2	2	2	1	2	1	1	1	2	1	2	1	2	1	1	1	1	2	2	2	2	2	2	1	2	2	1	1	2	2	1	0	2	2	2	1	2	1	2	1	1	2	2	2	1	0	1	1	1	2	2	1	2	2	1	2	2	2	2	0	2	1	1	2	1	2	2	1	2	1	2	1	1	1	2	1	1	0	2	2	0	2	2	1	2	2	2	2	2	2	2	2	2	2	0	2	0	2	0	2	2	2	2	1	0	2	0	2	2	2	0	2	0	2	0	2	1	1	2	0	2	0	2	0	2	1	2	0	0	2	2	0	2	0	0	2	2	2	2	0	2	0	2	2	2	2	2	2	1	0	2	0	2	2	2	2	0	0	2	1	2	2	2	2	0	1	1	2	2	2	2	0	2	2	0	0	2	0	2	2	2	2	2	1	0	0	2	2	1	2	0	2	2	0	1	2	2	2	2	2	2	0	0	2	1	1	2	2	2	1	1	2	1	2	1	2	2	2	0	2	2	0	2	2	2	2	2	2	2	2	2	2	2	1	2	2	2	2	1	1	2	2	2	2	2	0	2	2	1	0	1	2	2	1	2	2	2	0	0	0	0	0	0	0	0	0	2	0	1	2	0	0	2	0	0	0	1	2	0	2	0	2	1	0	2	0	2	1	2	0	0	2	2	0	2	1	0	2	2	0	2	2	1	0	2	2	2	2	2	2	1	1	2	0	0	0	0	0	2	2	2	2	0	2	2	2	2	0	0	0	2	2	2	2	2	1	2	2	2	2	2	2	0	2	1	2	2	1	1	1	1	1	2	1	2	2	2	2	1	2	2	2	2	2	2	2	1	1	2	2	2	2	2	2	0	1	1	2	2	2	1	2	2	0	0	2	1	1	2	2	1	2	2	2	2	0	2	0	0	2	2	2	2	2	2	1	2	2	1	2	2	1	2	1	1	2	1	1	2	2	2	2	2	2	2	2	2	2	0	2	2	2	2	2	2	0	2	2	2	2	2	2	2	2	2	2	1	0	2	1	0	2	2	0	1	2	2	2	2	2	0	2	2	2	2	2	2	2	1	2	2	2	2	2	2	2	1	2	2	2	2	2	2	1	1	1	1	2	2	2	1	2	2	2	2	1	2	2	2	2	2	2	2	2	2	2	2	2	1	2	2	2	2	2	1	2	2	2	2	1	1	0	1	2	0	2	0	2	2	2	1	2	1	2	2	2	2	2	2	2	2	1	2	0	2	1	2	1	1	2	2	1	2	1	1	1	1	2	2	1	2	0	2	2	2	1	2	1	2	2	2	2	2	1	2	2	0	0	0	2	2	2	2	0	1	2	2	2	0	1	2	2	1	1	1	1	2	2	2	2	2	1	1	2	1	1	1	2	1	2	1	2	1	2	2	0	0	0	1	1	2	1	2	2	1	2	2	1	1	2	1	1	1	1	1	2	1	2	0	2	1	0	2	2	2	2	2	2	2	2	2	2	2	2	2	2	1	2	2	0	2	2	1	2	2	2	2	1	2	2	2	2	0	2	1	1	1	2	2	2	2	1	2	1	2	1	2	1	1	2	2	1	1	1	2	1	0	1	2	2	2	1	2	2	2	2	2	2	1	2	1	2	1	2	1	1	1	2	2	1	1	2	2	1	2	2	1	2	2	0	2	2	2	2	1	2	2	2	2	2	2	2	2	2	1	2	1	1	2	1	2	2	2	2	1	2	2	1	2	1	1	2	0	2	1	1	2	2	1	1	2	1	2	1	1	1	2	2	2	2	2	1	2	2	2	2	2	1	2	2	2	0	2	0	1	1	1	1	1	1	2	2	2	1	2	1	2	2	2	2	2	2	0	0	2	1	2	2	2	1	2	2	1	2	1	1	2	2	1	0	1	0	1	2	2	1	2	1	1	1	1	2	2	2	2	2	2	1	2	2	2	2	2	1	1	2	1	2	1	0	1	2	2	2	0	2	2	2	1	2	1	2	1	2	2	2	1	2	2	1	2	2	0	2	2	2	2	2	1	1	2	2	1	1	2	1	2	1	1	1	2	1	2	2	2	1	1	1	1	1	2	2	1	1	1	1	1	2	2	1	1	1	1	2	1	2	2	2	0	0	0	2	0	2	2	2	2	2	2	2	2	2	2	2	2	2	2	2	2	2	2	0	2	2	2	2	2	2	2	2	2	2	2	2	2	2	2	2	1	2	1	2	2	2	2	2	1	1	1	2	2	2	2	1	1	2	1	1	1	2	2	1	1	1	0	1	2	2	2	2	2	2	1	0	0	2	2	2	2	2	2	2	1	2	2	2	2	2	1	2	2	2	2	2	2	2	2	2	2	2	2	1	2	1	2	2	2	2	2	2	2	0	1	2	2	2	2	1	0	2	2	2	2	2	2	2	2	0	2	1	2	2	2	2	2	0	2	2	2	2	2	0	2	2	2	2	2	1	2	2	2	1	1	0	0	2	2	2	1	1	2	0	2	1	1	2	2	2	2	2	1	1	2	1	1	2	2	2	2	2	2	1	2	2	0	2	0	2	0	2	2	2	2	2	2	1	2	2	2	2	2	2	2	2	2	2	2	2	0	2	2	2	2	2	1	1	1	2	1	2	2	1	2	2	2	1	1	2	1	2	2	2	2	2	2	2	2	2	2	2	2	2	2	1	2	1	2	1	2	2	2	2	2	1	1	2	1	2	2	2	2	2	2	2	0	2	0	1	0	2	2	2	2	2	2	0	2	0	2	2	0	2	2	2	0	2	2	2	1	2	2	2	0	2	2	2	2	2	2	2	2	2	0	2	1	0	1	0	2	2	2	2	1	1	2	2	2	1	1	1	2	1	1	1	2	1	1	1	2	1	2	2	1	2	2	1	2	2	2	1	2	1	2	1	2	1	0	1	2	2	1	1	2	1	1	2	1	2	1	2	2	2	0	1	1	2	1	2	2	2	1	1	2	2	2	0	2	2	0	0	0	0	2	0	2	2	1	2	2	2	2	2	2	2	0	2	2	2	2	2	2	2	0	0	1	2	2	2	2	0	2	2	2	0	2	2	2	2	0	2	1	2	0	2	2	2	2	0	0	2	2	2	2	2	2	2	2	0	2	1	2	2	2	2	2	2	2	2	2	0	2	2	2	2	0	2	1	2	2	2	2	1	2	2	2	2	1	2	2	0	2	1	2	0	2	2	2	1	2	2	2	1	2	2	2	1	2	2	2	2	1	2	2	1	2	0	2	1	2	1	1	2	1	1	1	2	1	1	1	1	1	2	2	1	2	1	0	2	0	1	1	2	2	2	1	2	2	1	1	2	2	0	2	1	2	0	2	1	1	2	2	0	2	2	0	2	2	2	0	2	0	2	0	2	2	0	2	1	2	0	2	1	2	0	0	0	2	2	2	2	1	2	2	1	1	2	0	2	2	2	2	2	2	0	2	2	2	2	2	1	2	2	0	0	2	2	0	2	0	2	2	0	2	2	2	2	2	1	2	2	2	2	2	2	2	0	2	2	2	1	2	0	2	2	2	2	0	2	2	0	2	0	2	2	0	2	2	0	2	2	0	2	1	2	2	0	2	2	0	2	2	2	2	2	0	2	1	2	2	2	2	2	2	2	2	1	1	2	2	2	2	1	1	1	1	2	2	1	1	1	2	1	2	2	2	2	1	2	1	1	1	0	1	2	1	1	1	2	1	2	2	2	2	2	1	2	2	2	1	1	1	1	1	2	1	1	1	2	1	2	1	1	2	2	2	1	2	1	1	1	1	1	2	2	2	2	2	2	1	2	1	0	2	2	1	1	1	2	1	0	1	1	2	2	2	2	1	2	2	1	1	1	1	2	1	1	2	1	1	1	1	1	1	1	2	2	1	1	1	2	1	2	2	1	1	1	1	2	1	2	1	2	1	1	1	0	1	2	2	2	1	2	2	2	1	2	2	2	2	1	1	2	1	2	2	2	1	2	2	2	2	2	2	0	1	2	2	0	2	2	2	2	2	2	2	0	2	0	1	2	2	2	0	2	0	0	2	2	2	2	0	2	2	0	2	2	2	2	1	2	0	2	2	2	0	1	0	2	2	0	2	2	2	2	0	2	2	0	2	0	2	2	0	2	2	2	0	2	2	2	2	2	0	2	2	0	0	2	2	0	0	2	0	2	0	2	2	0	1	2	1	1	1	2	1	0	1	1	2	2	1	1	2	2	2	1	2	1	1	2	2	0	2	2	2	2	0	2	0	1	0	2	2	2	0	2	2	0	2	2	2	2	2	0	0	0	2	0	2	0	2	2	0	2	1	2	2	0	1	2	2	2	0	2	2	2	2	2	0	2	2	2	2	2	1	2	1	2	2	2	2	2	2	0	2	2	1	2	2	0	1	1	2	2	1	2	2	1	1	1	1	0	1	1	2	1	2	1	2	1	2	2	1	2	2	1	1	1	2	2	2	1	2	2	1	1	2	2	1	2	1	2	1	1	1	1	2	0	1	1	2	0	0	1	2	2	1	0	2	0	2	2	0	2	0	2	2	0	2	0	2	2	0	2	2	2	0	2	0	0	2	2	2	2	2	2	2	2	0	2	0	2	2	2	2	2	0	2	2	2	2	2	2	2	0	0	0	0	0	2	2	2	0	2	2	2	2	2	2	2	1	2	2	0	0	0	0	0	2	1	0	0	0	2	0	0	0	2	2	2	0	0	2	2	1	1	2	1	1	1	1	2	2	2	1	1	1	1	1	1	1	1	1	2	2	2	2	2	1	1	2	2	2	2	2	2	2	2	2	2	2	2	2	1	1	2	2	2	0	2	1	0	2	2	1	1	2	2	1	0	2	1	1	1	2	1	1	2	2	1	1	2	2	2	1	2	1	2	1	1	1	1	2	2	2	2	2	2	2	0	2	2	1	2	2	2	2	1	2	2	0	2	2	1	1	1	1	1	2	2	2	2	2	2	2	0	2	2	2	0	2	2	1	1	2	2	2	2	2	0	2	2	2	2	2	1	2	2	2	2	2	0	2	2	1	2	1	2	2	2	2	0	0	2	2	1	2	2	2	2	2	2	2	1	1	1	1	2	1	1	1	1	1	2	1	1	1	2	1	2	2	2	2	2	1	2	1	2	1	2	2	1	2	2	2	2	2	2	1	2	2	2	2	2	2	2	1	2	0	0	2	2	2	2	2	2	2	2	0	2	0	0	2	2	2	2	2	2	2	2	1	2	2	0	2	0	2	0	0	0	0	2	1	0	0	2	2	2	1	2	1	2	1	2	2	2	2	2	2	1	2	2	1	1	1	2	2	2	1	1	2	2	2	1	1	2	2	0	2	0	2	2	2	2	2	0	2	2	0	2	0	2	0	2	2	2	2	2	2	0	0	2	2	1	2	0	1	1	1	0	2	2	1	2	2	0	2	0	2	2	2	2	2	2	1	1	2	2	2	2	2	2	1	1	1	2	2	2	2	2	2	2	2	2	0	0	2	2	2	2	2	2	2	2	2	2	2	0	0	0	2	2	0	2	2	2	0	2	0	0	2	0	2	0	2	2	2	2	2	0	0	2	0	2	0	0	0	2	0	2	2	0	0	2	2	0	2	2	0	0	2	0	0	2	0	2	2	2	2	2	2	0	0	2	2	0	0	2	2	0	2	2	0	2	0	1	2	2	2	0	0	1	1	2	2	2	2	2	1	2	2	2	1	1	1	2	1	1	1	1	1	1	1	1	1	1	1	1	1	2	1	1	2	1	1	1	1	2	1	1	2	2	1	2	1	1	1	2	1	2	1	2	1	1	1	2	2	1	2	1	1	2	2	1	1	1	2	2	0	2	2	2	1	1	2	2	2	1	2	0	2	1	2	1	1	1	2	1	2	1	2	2	2	1	2	2	2	2	2	2	2	2	0	2	0	2	2	2	2	2	2	2	2	2	1	2	1	0	2	2	2	2	2	2	2	1	0	2	2	1	2	1	1	1	0	2	1	2	1	1	2	2	1	2	2	1	2	1	1	1	1	1	2	1	1	1	2	2	1	2	1	1	1	1	1	2	1	0	0	2	2	1	2	1	1	2	2	1	1	1	1	2	2	1	1	1	2	1	2	2	2	2	2	1	1	1	1	2	1	1	1	2	2	1	2	2	2	2	2	1	1	1	2	1	1	2	2	1	1	2	2	1	1	1	1	2	1	2	2	1	2	1	1	1	1	2	1	2	1	2	2	1	2	1	1	1	2	2	2	1	2	1	2	2	2	2	1	2	2	2	2	1	2	2	2	2	2	1	0	2	2	0	2	2	1	1	1	2	1	2	2	2	1	2	2	2	2	2	1	1	2	1	2	2	1	0	2	1	1	2	1	1	2	1	1	1	2	1	1	2	2	1	2	2	2	1	2	1	1	2	2	1	1	1	2	1	2	1	1	2	2	2	2	1	1	1	2	1	1	1	2	2	2	1	2	2	1	1	2	2	2	2	2	2	2	1	2	2	1	2	1	1	1	2	2	1	1	2	2	1	2	2	2	2	1	2	2	2	2	1	1	2	2	1	2	2	1	1	2	1	1	1	1	2	1	1	2	1	2	1	1	1	2	2	2	2	1	1	2	2	1	1	1	1	1	1	2	2	1	2	1	1	1	1	1	2	2	2	2	2	1	1	1	2	1	2	1	1	1	2	1	1	1	2	2	1	1	2	1	1	1	2	2	2	2	1	2	2	0	1	2	2	1	1	1	2	2	1	2	1	2	2	2	1	1	2	1	2	2	1	2	2	2	1	1	1	2	2	1	1	0	2	2	2	1	2	2	1	1	1	2	1	1	2	1	1	2	2	2	2	1	2	2	2	1	1	1	2	1	1	2	2	2	2	1	1	2	2	2	1	1	2	1	2	2	2	1	2	1	1	1	1	1	1	2	2	2	1	0	2	1	1	2	1	2	2	0	2	2	1	0	1	1	2	1	2	2	2	2	2	2	2	2	1	1	2	1	1	2	1	0	1	2	1	2	2	2	2	1	2	2	1	1	2	2	1	2	2	1	2	0	2	1	2	1	2	2	2	2	1	2	1	1	2	2	2	1	0	2	2	2	2	1	2	2	0	2	2	2	1	2	2	0	2	2	2	1	2	2	2	1	2	2	2	2	2	2	2	1	2	2	2	2	2	2	1	2	2	1	1	1	2	1	2	1	2	1	1	2	1	2	2	0	2	2	0	2	2	2	2	2	0	2	2	2	2	2	2	2	2	2	2	0	0	2	2	2	1	1	1	2	0	2	2	2	2	0	2	0	2	2	2	0	2	2	2	2	2	1	1	2	2	2	1	1	2	2	2	2	2	1	2	2	2	1	2	0	2	2	2	2	1	2	0	1	1	1	2	1	2	1	2	1	1	2	2	2	1	1	2	2	1	1	1	2	0	1	1	1	2	1	1	1	1	0	2	1	1	2	1	2	2	1	2	1	1	1	1	2	1	1	2	2	1	2	2	1	1	1	2	1	1	1	1	2	1	1	1	1	1	1	1	1	1	2	1	2	1	2	1	2	0	1	1	1	1	1	1	2	1	2	2	1	1	1	1	1	1	1	1	1	1	2	2	1	2	2	2	1	1	2	1	1	1	1	1	1	1	1	2	1	0	0	1	1	2	1	1	1	1	2	1	1	1	1	2	1	2	1	2	1	2	1	1	1	2	1	1	2	1	1	1	1	1	1	2	2	2	2	2	1	1	2	2	2	2	2	2	0	2	2	2	2	2	2	2	2	2	1	2	2	2	2	0	2	2	1	2	2	2	1	2	2	1	1	1	1	2	2	2	1	1	2	2	2	2	1	1	1	1	1	2	2	2	2	1	2	2	2	2	0	2	2	1	1	2	2	0	0	2	2	2	2	2	2	2	2	2	2	2	1	2	2	2	2	2	1	2	2	2	1	1	1	1	1	1	2	2	2	2	0	2	2	1	1	1	1	0	1	2	2	2	2	1	0	1	2	2	2	2	2	1	1	1	2	0	0	2	2	2	1	2	0	2	2	1	0	2	0	1	1	2	1	0	1	0	2	0	2	2	2	1	1	1	1	1	1	2	2	0	1	1	1	1	2	2	2	1	2	2	2	2	2	1	2	2	0	2	2	2	0	2	2	1	2	0	2	2	2	2	0	1	0	1	2	1	1	2	1	1	1	1	1	1	2	1	2	2	1	1	1	1	2	1	1	1	1	1	2	2	2	0	0	1	1	2	2	1	2	2	1	1	2	1	1	1	1	0	2	2	2	1	2	2	1	2	2	2	2	0	2	2	2	2	2	1	2	2	2	2	2	2	2	2	1	2	1	2	1	0	2	0	2	2	1	0	2	2	2	2	1	1	2	2	1	1	0	2	2	1	2	0	0	2	0	0	2	2	2	1	2	2	2	2	2	2	2	2	2	2	2	2	1	2	0	1	2	2	2	1	2	0	2	2	2	2	0	2	0	2	2	0	2	1	2	2	1	2	1	2	2	2	2	2	2	2	2	1	2	1	2	2	2	2	2	2	2	2	2	2	2	2	2	0	2	2	2	2	2	1	2	2	2	2	2	2	2	1	2	2	2	2	2	2	2	2	2	1	2	2	2	2	2	2	2	2	2	2	2	2	2	2	2	2	2	0	2	2	1	2	1	2	2	1	2	2	2	0	0	0	0	1	1	2	2	2	2	2	2	2	2	2	2	2	2	0	2	2	2	2	2	2	1	1	0	2	2	1	1	1	1	2	2	0	1	1	0	2	2	2	2	2	2	2	0	2	1	1	0	2	2	2	1	2	2	2	2	2	2	2	2	1	2	2	2	0	2	0	2	2	2	2	2	2	2	2	1	1	2	2	0	2	2	1	1	2	2	1	1	1	2	2	1	2	2	1	1	1	2	2	1	1	2	2	2	2	2	2	1	1	1	1	1	2	1	1	1	1	2	2	2	2	1	2	2	1	2	2	2	2	1	1	2	1	1	1	2	2	1	2	1	2	2	1	2	1	2	1	1	1	1	2	1	2	2	1	2	1	1	1	2	2	2	1	2	1	1	1	2	2	1	2	2	1	2	2	1	1	2	2	1	1	1	2	2	1	1	2	1	0	2	2	2	2	1	2	2	2	1	2	1	2	1	2	2	2	1	2	2	2	2	1	1	0	0	0	0	2	2	2	1	2	1	2	2	1	2	2	2	2	2	1	2	2	2	2	2	2	1	2	2	1	1	1	1	1	1	2	2	1	2	1	1	1	1	1	0	2	2	2	2	2	2	2	2	2	2	2	2	2	2	2	2	2	2	2	2	2	2	2	2	2	2	1	1	2	2	1	2	2	2	2	2	0	2	2	2	2	2	2	2	2	2	2	1	2	2	1	1	2	2	1	2	0	1	2	2	2	2	1	2	2	1	2	1	2	2	2	2	1	2	2	2	2	2	2	2	2	2	2	2	1	2	1	2	1	1	1	1	2	2	1	1	2	1	2	2	2	2	0	2	2	2	2	2	0	0	2	0	2	2	2	2	0	2	2	2	2	1	2	1	1	2	2	1	1	1	2	2	2	2	1	2	2	1	1	2	2	2	2	2	2	2	2	2	2	2	2	2	2	2	2	2	2	2	2	1	1	2	2	2	2	2	2	1	2	1	2	2	2	1	1	2	2	2	2	2	2	2	2	2	2	1	2	2	2	2	2	2	2	0	2	0	2	2	2	2	1	1	1	1	0	2	1	1	1	1	1	2	1	1	2	1	1	2	1	1	1	1	1	2	1	1	1	2	2	1	2	1	1	2	1	1	2	1	1	2	1	2	2	2	2	1	1	2	0	0	0	2	2	0	0	2	0	0	2	0	2	0	0	0	2	0	2	2	2	2	2	0	2	0	2	2	0	0	2	1	1	1	1	2	2	1	2	2	2	1	1	2	1	2	1	1	2	2	2	1	2	1	2	2	2	1	1	2	2	1	1	2	2	1	2	0	2	1	2	1	2	1	1	2	2	1	1	1	1	2	2	1	1	1	1	1	1	1	2	2	2	1	0	1	2	2	2	1	1	0	1	2	1	2	1	2	1	1	1	2	2	1	1	1	1	1	1	1	1	2	1	2	2	1	2	2	1	2	2	1	2	1	1	1	2	1	2	1	2	1	2	1	1	2	1	1	2	1	1	1	1	2	1	2	1	1	2	1	1	2	1	2	1	2	1	2	2	1	2	1	1	1	1	2	1	1	1	2	1	1	1	1	2	1	1	1	1	2	1	1	0	1	1	2	2	2	2	1	2	1	1	1	2	1	2	1	1	1	2	2	1	1	1	1	2	2	1	2	2	1	2	2	2	1	2	2	1	1	2	2	2	0	2	2	2	0	1	2	2	2	0	0	2	2	0	2	2	2	1	2	2	2	1	2	1	2	2	1	2	1	1	1	2	2	2	1	2	2	1	1	1	1	1	1	1	1	2	1	2	1	1	1	2	2	2	2	2	1	2	2	2	2	1	1	2	1	1	1	1	1	2	2	2	2	2	2	1	2	1	2	2	2	1	1	1	2	2	2	1	2	2	1	1	2	2	2	2	1	1	2	2	2	2	2	2	2	0	0	1	1	1	1	2	1	1	1	1	2	1	1	1	2	1	1	2	1	1	2	2	1	1	1	2	2	1	1	2	2	2	2	1	1	1	1	1	1	0	2	1	1	1	2	1	2	2	2	2	1	1	2	1	2	1	1	1	0	0	2	2	1	1	1	2	2	1	2	2	1	1	1	1	1	1	1	1	2	1	1	1	1	2	2	1	0	1	2	1	2	0	2	1	0	1	0	2	1	1	2	2	1	0	1	2	1	1	2	1	2	2	2	1	1	1	2	2	2	1	1	2	1	1	1	1	2	2	2	2	2	2	2	2	2	2	2	2	1	2	2	1	1	2	2	2	2	2	2	1	2	2	1	1	2	2	1	1	2	2	1	1	2	2	2	1	0	1	1	2	1	2	1	2	0	2	2	1	2	2	2	2	1	2	2	1	2	2	2	0	0	0	1	1	2	1	2	1	1	1	1	1	2	1	1	2	1	1	2	1	2	2	0	1	0	1	2	2	1	0	1	2	2	1	2	2	1	2	2	1	1	1	2	0	2	0	2	1	2	2	0	2	1	2	2	0	1	2	1	2	2	1	1	2	2	2	2	2	2	2	2	2	1	2	2	2	2	2	2	2	2	2	1	2	2	0	0	1	1	2	2	2	1	2	2	1	1	1	2	1	2	2	0	2	2	1	1	0	2	1	1	2	2	2	2	0	1	2	2	2	1	2	2	2	2	1	2	1	2	2	1	1	2	1	1	1	1	1	2	2	1	0	2	1	1	2	2	2	2	1	1	2	2	1	1	1	0	2	1	1	1	1	1	2	2	1	2	2	2	1	2	0	2	1	2	2	1	2	1	2	1	2	1	1	1	0	2	1	2	2	1	1	1	1	0	1	0	1	1	1	2	1	0	2	2	2	1	0	1	2	1	1	1	1	0	1	2	2	1	1	2	2	2	2	1	2	0	2	2	2	0	0	2	2	2	2	2	2	0	2	2	0	2	1	0	2	0	2	2	2	2	1	2	1	1	2	2	0	2	0	0	2	0	2	0	2	0	2	2	0	0	2	2	0	0	2	2	0	2	2	1	2	1	0	1	0	2	1	1	1	1	1	1	2	1	2	1	1	1	2	1	1	2	2	2	1	1	2	1	2	2	2	1	1	1	2	1	1	1	1	1	2	2	1	2	2	2	2	1	2	2	1	1	2	2	2	1	1	1	2	2	1	2	2	2	0	2	1	2	2	2	2	1	2	1	2	1	2	0	2	1	1	0	1	2	1	2	1	0	0	0	0	0	2	0	2	2	1	2	2	2	1	2	1	2	2	2
Ben_Davis	1	1	1	1	2	1	1	1	2	2	1	1	2	2	2	1	1	1	2	2	2	2	1	2	1	2	1	2	1	2	2	2	1	1	2	1	1	2	0	2	2	2	2	1	1	1	2	1	0	1	1	1	1	2	2	2	1	2	1	2	1	2	1	1	2	2	1	2	2	1	1	2	1	2	1	2	2	2	0	1	1	2	2	1	2	1	2	2	1	1	1	2	2	1	1	2	2	2	1	2	2	0	2	1	2	1	2	2	1	1	1	2	2	1	1	1	2	2	2	1	2	1	1	1	2	1	2	2	0	2	2	2	2	2	1	1	2	1	2	2	1	2	1	1	2	2	1	1	1	2	1	2	1	1	1	1	1	1	2	1	1	2	1	1	1	1	1	2	1	2	2	1	1	1	1	2	1	2	2	1	2	1	2	2	2	0	2	2	2	2	1	2	1	2	1	1	2	2	2	2	1	2	0	1	1	2	2	2	2	2	0	2	0	0	2	2	2	1	1	2	2	2	1	2	2	1	1	1	0	1	1	1	1	1	1	1	2	1	1	1	1	1	1	1	2	0	1	0	2	2	1	1	2	2	2	2	1	1	2	1	2	2	1	1	2	2	1	2	2	1	1	2	2	2	2	0	2	2	0	2	2	2	2	2	2	1	1	2	1	2	2	1	1	1	1	2	2	1	2	2	1	2	1	1	2	2	1	2	2	2	1	2	0	2	2	1	2	2	2	2	2	2	1	2	2	1	2	2	1	2	2	0	2	2	0	2	2	2	1	2	2	2	2	2	0	0	2	2	0	1	1	2	2	2	1	1	2	2	2	2	2	2	2	2	2	2	2	2	2	0	2	0	2	2	2	2	2	2	2	1	1	1	2	2	2	2	2	2	2	2	2	2	2	2	2	2	1	2	2	1	2	2	1	2	2	2	1	2	2	2	2	2	1	2	0	2	2	2	1	1	2	1	2	2	2	2	2	2	2	2	2	2	1	1	1	1	2	2	2	2	1	1	0	1	1	1	1	2	2	1	1	1	1	1	1	2	1	1	1	1	2	1	2	2	1	1	2	2	1	1	1	1	2	2	1	1	2	1	1	1	2	1	1	1	2	2	2	1	2	1	2	2	2	1	2	2	1	2	2	2	1	1	2	2	2	1	1	2	1	2	1	2	1	2	1	1	2	1	2	1	2	2	1	2	1	2	2	1	2	1	1	2	1	1	1	2	2	2	1	1	1	1	2	2	0	0	2	1	2	1	0	1	1	2	2	2	2	2	0	2	0	1	2	1	1	1	1	1	2	1	2	0	0	1	1	2	2	1	2	1	2	2	1	2	2	2	2	0	0	0	1	2	2	2	2	1	2	1	2	2	0	1	2	1	2	1	1	0	0	1	0	0	0	2	0	1	2	2	1	2	0	1	2	1	2	1	2	1	1	2	2	1	1	2	1	0	0	0	1	2	1	1	1	0	2	2	1	1	2	2	2	1	1	2	1	1	1	1	2	1	1	2	1	1	1	2	2	2	1	1	2	2	2	1	1	1	2	2	1	2	1	2	2	1	2	1	1	2	2	2	1	0	1	0	1	1	1	1	1	2	1	1	1	1	0	2	2	2	2	2	2	2	0	0	2	2	2	0	2	2	2	2	0	2	2	2	2	2	2	2	2	0	0	2	2	2	2	2	2	2	2	0	2	2	2	2	0	2	2	0	2	2	0	2	2	2	2	0	2	2	2	2	2	2	2	1	1	2	2	2	1	1	1	1	1	2	1	2	1	2	2	2	1	2	2	2	2	2	1	2	2	2	1	2	2	0	1	0	2	1	2	2	1	0	2	2	1	1	1	2	2	2	2	2	2	2	2	1	2	2	0	2	1	2	1	2	1	1	2	2	2	2	2	1	2	2	2	2	2	2	2	0	1	1	2	1	2	2	1	1	1	1	1	2	2	1	1	1	2	1	2	2	2	2	1	2	2	2	2	1	2	1	1	2	2	2	2	2	1	2	2	2	2	2	1	1	2	1	1	1	2	1	2	2	2	2	2	2	2	2	2	2	2	2	2	2	2	1	2	2	2	2	1	2	0	2	1	2	1	2	2	2	2	2	2	1	2	1	1	2	1	1	1	1	1	2	1	1	2	2	2	2	1	1	2	1	1	2	1	2	2	2	2	2	2	2	2	1	1	1	2	1	1	2	1	2	2	1	2	0	2	2	1	2	2	1	1	2	2	2	1	2	1	1	1	1	0	1	1	2	1	1	1	2	1	2	2	0	0	1	2	1	1	2	1	1	2	2	2	2	2	2	2	2	2	2	0	0	1	2	1	0	0	2	2	2	2	2	2	2	1	1	1	0	2	1	1	1	2	1	1	2	1	1	0	1	1	2	1	2	2	2	2	1	1	2	2	2	2	1	2	2	2	1	1	0	2	2	2	0	1	1	2	1	1	2	1	2	2	2	2	0	0	2	1	2	2	0	2	2	1	1	2	1	1	1	2	2	2	2	2	2	2	2	1	2	1	2	1	0	1	1	1	2	1	1	2	0	2	0	0	2	0	2	0	2	2	2	2	2	2	1	1	1	2	2	2	2	1	2	2	0	1	0	2	2	2	1	0	2	2	2	2	1	2	2	0	0	0	2	2	2	0	2	1	2	2	2	2	0	2	1	1	1	1	1	1	1	1	2	1	1	1	1	1	2	1	1	1	1	1	1	1	1	2	2	2	1	2	1	1	1	1	1	2	2	1	1	1	2	2	1	1	1	1	1	0	2	1	2	2	2	2	2	2	1	1	2	2	2	1	2	2	2	1	1	1	1	1	2	0	1	2	1	1	1	2	2	2	1	2	2	1	2	2	1	1	2	0	1	2	2	2	2	2	2	1	1	1	2	2	1	1	1	1	2	2	1	1	2	2	2	2	2	2	0	2	2	2	2	2	2	2	2	0	1	2	2	2	2	2	1	2	2	0	0	1	2	2	2	1	0	0	0	1	2	2	0	1	1	1	1	1	2	1	2	1	1	2	1	1	1	1	2	1	1	2	1	2	2	1	1	2	1	2	1	1	2	1	1	1	1	1	1	2	1	2	1	1	1	1	2	2	1	1	2	1	1	1	1	2	2	2	1	1	1	1	1	1	1	1	1	1	1	1	1	2	1	2	0	0	1	0	0	2	0	0	1	1	2	2	2	0	2	0	1	0	2	2	1	1	1	2	2	0	1	2	2	1	1	2	2	1	2	2	1	1	1	2	0	1	1	0	0	2	1	1	1	2	1	1	1	2	1	1	2	2	2	2	2	2	2	2	0	1	0	1	2	2	2	2	0	0	2	1	1	0	0	1	2	1	1	1	2	1	1	2	1	2	1	2	1	2	1	2	1	2	2	0	2	2	1	1	1	1	2	2	2	2	2	1	2	2	1	2	1	2	1	2	1	1	2	1	0	1	0	2	1	0	2	2	1	0	1	1	2	2	0	2	2	0	0	0	2	1	2	2	1	1	2	2	0	2	1	0	1	1	2	2	1	1	2	0	0	1	0	0	1	2	0	0	1	1	1	2	2	1	2	1	1	2	1	1	1	2	1	2	2	2	2	2	2	2	1	2	1	2	2	2	2	2	1	1	2	2	2	1	2	1	2	1	1	1	2	2	2	2	2	0	2	2	2	2	1	1	2	2	2	1	2	2	2	0	2	2	2	2	2	0	2	2	1	1	1	2	1	1	2	1	2	0	2	2	2	1	2	1	2	2	2	2	2	2	0	2	2	1	0	1	1	2	2	2	1	2	1	2	2	1	0	2	1	0	0	0	2	2	2	1	1	2	2	1	2	0	0	2	2	2	2	2	0	2	0	2	2	0	2	2	2	2	1	2	2	0	2	2	1	1	1	0	0	1	1	1	2	2	0	1	2	1	2	1	2	2	2	2	2	2	0	2	0	2	2	2	2	0	0	0	0	2	2	2	2	1	1	1	2	2	2	2	2	2	2	0	1	2	2	1	2	2	1	1	1	1	2	2	1	2	0	2	2	2	1	2	2	1	2	2	2	2	0	2	2	2	1	1	1	2	1	1	1	2	2	2	2	2	2	0	1	2	2	2	1	2	2	2	2	1	1	1	1	2	2	2	1	1	1	1	2	1	1	1	2	2	2	2	1	2	1	1	2	1	2	2	2	2	2	1	2	2	1	2	1	1	1	1	0	1	2	1	2	2	2	1	1	2	2	1	2	1	0	1	1	2	1	1	1	2	2	2	2	2	2	2	1	1	2	2	1	2	2	2	1	1	1	2	1	2	2	1	1	2	2	2	0	1	1	2	1	2	1	1	2	2	2	2	2	2	2	2	2	2	2	2	1	2	0	2	2	2	2	0	0	2	2	0	1	2	2	0	2	2	1	1	2	2	2	2	2	0	2	2	1	1	1	2	2	2	2	1	2	1	2	2	2	1	1	1	1	2	1	2	2	2	2	2	2	2	2	2	1	2	2	0	2	2	2	2	1	2	1	2	0	2	2	2	2	2	0	0	0	2	2	1	2	0	2	2	2	2	1	2	1	1	1	2	1	2	1	1	1	1	1	1	2	1	2	2	1	2	1	1	0	1	2	2	2	1	2	2	1	1	2	1	1	2	2	2	1	2	2	1	2	1	1	2	2	1	1	2	2	2	2	2	1	1	1	1	1	1	0	1	1	1	1	1	2	2	2	0	2	0	1	2	2	1	2	2	1	1	2	2	1	2	2	2	1	1	1	1	2	1	1	1	1	2	1	2	2	1	2	1	1	2	1	2	1	1	1	2	1	2	1	2	2	2	1	0	0	1	2	0	0	1	1	1	1	2	1	1	1	1	2	2	1	1	1	1	2	0	1	2	2	1	1	2	2	2	1	1	1	1	1	1	1	1	2	2	1	1	1	1	1	1	1	1	1	1	2	1	1	2	2	1	1	2	2	2	2	1	1	1	2	2	2	2	1	2	2	1	2	1	2	2	2	1	1	2	2	2	2	2	2	2	1	1	2	2	1	2	2	2	2	2	0	2	1	1	2	2	0	1	1	2	2	2	2	2	2	2	1	2	1	2	2	2	1	1	1	1	1	2	1	2	1	2	1	2	2	2	1	2	2	2	1	2	0	2	1	1	2	1	2	1	1	1	2	1	1	1	1	1	1	1	2	2	1	1	2	2	1	1	1	1	0	1	1	1	1	2	2	1	0	2	1	1	1	1	1	1	1	1	1	0	2	2	2	2	1	2	2	1	1	1	1	2	2	2	1	2	1	1	2	1	1	1	2	2	1	1	2	1	1	2	1	2	2	2	2	2	1	2	2	0	1	2	2	0	1	1	0	2	2	2	1	0	2	0	2	1	1	2	1	2	2	0	1	2	2	2	0	2	2	2	2	2	2	2	2	2	2	1	1	2	2	1	0	2	1	2	1	2	1	1	2	2	1	2	2	2	1	1	1	2	2	1	0	2	2	2	1	2	2	1	2	2	2	2	2	2	1	1	1	2	1	0	2	1	2	2	2	1	2	1	2	2	1	2	2	1	1	1	2	2	2	0	1	1	2	2	2	2	2	2	2	1	1	1	1	2	2	2	2	2	2	0	0	2	0	1	1	1	1	1	1	2	2	2	1	1	1	1	1	1	2	1	1	1	1	1	1	1	2	1	1	1	2	0	1	1	1	2	2	2	1	2	1	2	1	1	1	1	2	1	2	1	1	2	1	2	2	1	2	1	1	1	1	2	2	1	0	2	1	1	2	0	1	1	1	1	1	2	1	2	1	2	1	1	2	2	2	1	1	1	1	2	1	1	2	1	1	2	2	1	2	1	2	2	2	1	2	2	1	1	2	0	2	1	0	2	1	0	0	2	0	2	1	1	0	0	2	2	2	2	0	2	1	1	2	2	0	2	1	1	2	1	2	1	1	1	0	2	1	2	1	1	2	2	1	1	1	2	2	2	2	2	2	2	1	1	2	2	2	2	2	1	2	2	0	2	1	2	2	0	0	1	1	2	2	0	2	2	1	0	2	2	1	2	1	0	0	1	2	1	1	1	2	2	2	2	2	1	2	2	2	2	2	1	2	2	1	1	2	2	2	2	1	1	2	1	1	2	2	2	1	0	2	1	2	2	2	1	2	1	2	1	0	2	2	1	2	1	2	1	2	1	2	1	1	2	1	1	2	0	2	1	1	1	1	1	1	2	1	1	1	1	1	1	1	1	1	1	1	1	1	2	1	2	1	1	0	2	1	2	1	2	2	2	1	0	1	1	1	2	2	2	1	2	0	1	2	2	2	2	2	0	2	0	2	0	2	2	1	1	1	1	1	1	1	2	2	2	2	2	2	2	1	1	1	2	1	0	2	1	0	2	2	2	2	2	1	1	2	2	0	0	2	2	2	2	2	0	2	2	1	0	2	2	0	0	2	1	1	2	1	1	2	1	1	2	2	0	0	0	2	2	0	2	2	2	2	1	2	2	2	1	2	2	1	2	2	2	2	2	1	2	1	1	2	1	2	0	2	2	2	1	1	1	1	2	1	1	2	1	1	1	1	2	1	1	2	1	2	1	2	2	1	2	1	2	1	2	1	2	2	2	1	1	2	1	1	1	1	2	1	2	1	1	1	1	2	1	2	2	1	2	1	1	1	0	1	1	2	2	0	2	1	1	1	0	0	1	1	1	1	1	1	2	1	1	1	2	2	1	2	1	1	1	1	2	2	2	1	2	2	1	2	0	0	2	2	1	1	2	0	2	2	2	1	1	1	1	2	2	1	2	2	2	2	2	2	0	2	0	0	2	2	2	2	0	0	2	0	2	0	2	2	0	0	2	2	2	2	2	2	2	2	2	1	2	1	2	1	2	2	2	1	1	2	1	2	1	1	1	1	2	2	2	2	1	1	2	1	1	2	1	1	1	1	1	2	2	2	2	1	2	2	1	2	2	2	2	1	2	2	2	1	2	1	2	0	2	2	2	2	2	2	2	2	1	2	1	2	2	2	2	2	2	1	2	2	0	2	2	2	2	2	0	2	2	2	2	0	2	2	2	2	1	2	2	2	2	0	0	2	2	2	1	2	0	2	2	1	2	2	2	1	2	0	2	1	2	2	2	2	0	2	2	2	2	2	2	2	2	1	2	2	2	2	2	2	2	2	2	2	2	2	2	2	2	2	2	2	2	2	2	2	2	2	1	0	2	2	2	2	2	2	2	2	2	2	2	2	1	1	1	2	2	2	2	1	1	2	2	1	2	2	2	1	2	2	2	2	2	2	2	2	2	2	2	2	2	2	2	2	2	2	2	2	2	2	0	2	2	2	2	2	2	2	2	0	2	1	2	2	1	2	2	1	2	2	2	2	1	2	2	2	2	0	2	0	2	2	2	2	2	2	2	2	2	1	2	2	2	1	1	1	2	2	2	2	0	2	2	2	2	2	2	2	2	2	1	1	2	2	1	2	2	2	1	0	2	1	1	1	2	1	1	1	2	1	1	1	1	1	1	1	1	2	1	0	1	0	0	0	1	0	1	0	0	2	2	2	2	2	2	2	1	2	2	2	2	2	2	2	2	0	2	2	2	2	2	2	2	2	2	2	2	0	2	2	2	2	1	1	1	2	2	2	1	2	2	2	2	2	2	1	2	2	1	1	1	2	2	1	2	2	2	2	1	2	2	2	2	2	2	1	2	2	1	2	2	2	1	2	1	0	2	2	1	2	0	2	0	1	2	2	2	2	1	1	2	0	0	0	1	2	0	1	0	1	2	2	1	1	1	1	1	1	2	1	1	1	2	2	2	2	2	1	1	1	1	1	1	2	1	2	1	2	2	2	2	1	2	1	2	1	1	2	2	2	2	2	1	2	1	1	1	1	2	2	2	2	2	2	1	2	1	1	2	2	1	1	2	1	2	1	2	2	2	2	1	1	2	1	2	2	2	1	1	1	1	2	2	1	2	2	1	2	1	1	2	2	2	2	2	2	2	2	0	2	2	2	2	2	1	2	0	2	2	2	2	2	0	2	0	0	2	0	2	2	2	2	0	2	2	0	2	2	0	0	2	2	2	2	2	2	0	0	2	0	1	2	2	2	2	0	0	1	2	2	2	1	2	2	1	2	2	2	2	2	2	2	0	2	1	1	2	0	1	2	1	2	2	1	2	2	2	2	2	1	2	2	1	2	1	2	2	2	2	1	2	2	2	1	2	1	2	1	1	2	2	2	2	2	1	1	1	1	2	2	1	2	2	2	2	0	2	2	2	2	1	2	0	1	2	1	1	2	1	2	1	1	2	1	1	1	2	2	1	1	1	1	1	2	2	1	1	2	2	1	1	1	1	2	2	1	0	1	1	2	2	2	2	2	2	1	1	1	2	2	2	1	2	1	1	0	2	1	2	1	2	1	1	1	1	2	1	1	2	1	2	1	0	1	2	1	1	1	2	2	2	2	2	2	0	2	2	1	1	2	2	2	2	1	2	0	2	2	0	2	0	2	0	2	2	1	2	2	2	0	2	0	2	1	2	2	1	2	2	2	2	2	2	0	2	0	0	0	2	2	2	2	2	2	1	2	2	2	2	1	2	1	1	2	2	2	1	1	2	2	1	1	1	2	1	1	1	2	2	1	1	1	1	2	1	1	1	2	2	2	2	1	1	0	1	1	1	1	2	1	1	1	1	1	1	1	1	2	1	1	2	1	2	2	0	1	2	2	1	2	2	1	2	1	1	1	2	1	0	2	1	2	2	2	0	2	0	2	1	1	1	1	1	1	2	2	2	2	2	2	2	2	0	1	2	2	1	1	1	0	0	1	2	2	1	2	2	1	1	2	2	1	1	0	1	1	1	2	1	1	1	1	0	1	1	2	1	2	2	2	2	2	2	2	2	2	1	1	2	0	2	2	2	2	2	1	1	2	2	2	2	2	2	1	1	1	1	1	2	0	2	1	2	2	2	2	1	1	1	2	2	2	2	1	2	2	2	2	2	2	2	2	2	1	2	1	1	1	2	1	2	1	1	1	2	1	2	1	1	2	2	2	2	2	2	2	2	2	2	2	2	2	2	0	2	2	0	0	2	2	2	2	2	2	2	2	2	1	2	2	2	1	2	0	0	2	1	1	2	2	0	2	0	2	2	2	0	2	2	2	2	0	2	2	2	2	2	0	0	2	2	2	2	2	2	2	2	2	2	2	0	1	1	2	2	2	2	1	2	2	1	1	2	1	0	2	0	1	2	1	2	2	2	2	2	2	2	1	2	0	0	0	0	2	2	0	2	0	0	2	1	2	2	0	2	2	2	0	2	2	1	2	2	0	2	2	2	2	0	2	0	1	1	2	2	1	2	2	1	2	2	2	1	2	1	2	2	2	1	2	2	2	2	2	2	1	2	2	1	2	1	2	2	1	2	1	1	2	2	2	2	1	2	1	2	1	2	1	2	2	1	1	1	1	1	1	2	1	2	1	2	1	1	2	2	1	1	2	2	1	1	1	2	2	1	1	0	2	2	0	0	2	2	1	1	1	2	2	0	2	2	2	0	0	0	1	1	0	0	2	2	2	2	0	1	1	2	1	1	1	2	1	2	1	1	1	2	1	1	2	2	2	1	1	1	2	2	0	1	1	2	2	1	1	0	2	1	2	1	1	2	2	1	1	2	0	0	2	2	2	1	0	0	2	2	2	0	2	2	2	0	2	2	2	2	0	2	2	2	1	2	2	2	1	0	2	1	1	1	0	2	2	2	1	1	1	2	2	1	2	2	2	1	2	2	2	2	1	2	2	2	2	2	2	2	2	2	2	0	0	2	2	2	0	1	2	2	0	2	1	0	0	2	2	2	2	0	2	2	1	1	2	1	2	1	1	2	1	1	2	0	1	1	0	2	1	1	0	1	2	2	0	2	0	2	2	0	2	2	2	0	1	0	1	0	0	1	2	2	2	1	2	2	2	1	2	2	2	2	2	2	2	2	2	2	2	2	2	0	1	2	2	1	2	1	1	0	2	0	2	2	1	1	1	1	2	2	2	2	2	1	1	2	2	1	2	2	2	2	1	1	1	1	1	0	1	1	2	2	2	1	1	2	1	2	2	2	1	2	1	1	1	1	1	1	1	1	2	2	2	2	2	2	2	2	2	2	2	2	2	2	0	2	2	2	2	2	2	2	2	1	2	2	0	2	1	2	2	2	2	2	2	1	1	1	2	2	2	2	2	1	1	1	2	2	2	2	2	0	2	0	2	0	2	1	1	1	1	1	1	2	1	1	2	2	1	1	1	1	2	1	2	2	2	1	1	1	2	2	2	2	2	2	2	2	2	2	2	2	2	2	1	2	2	0	2	2	2	0	2	2	2	2	2	2	2	2	2	2	2	2	2	2	2	0	0	2	2	2	2	2	2	0	2	2	2	1	2	0	1	2	0	1	0	2	2	2	0	2	1	2	2	2	2	2	1	0	0	2	2	2	2	1	2	2	2	1	2	1	0	2	2	1	1	1	2	1	1	2	1	2	1	1	2	0	1	2	2	2	0	2	2	2	1	0	1	1	2	1	2	2	1	2	1	2	1	2	1	1	2	2	1	1	1	2	2	1	2	2	2	1	1	2	2	2	1	1	1	1	2	2	1	2	2	2	1	2	1	1	1	1	1	2	1	2	1	2	2	2	1	2	1	2	1	1	1	2	1	2	1	1	1	2	2	1	2	2	1	1	2	1	1	1	1	0	2	0	2	2	1	2	2	2	2	2	2	2	2	2	1	1	1	2	2	2	2	2	1	1	2	1	1	1	1	2	1	1	2	1	1	1	2	2	2	1	2	2	2	1	1	1	1	2	1	1	1	2	1	2	2	1	2	2	2	2	2	2	1	0	1	2	2	1	1	0	1	1	1	1	2	1	2	2	1	1	2	1	1	1	1	1	1	1	2	2	2	1	1	1	1	1	1	1	1	2	1	2	1	1	1	2	2	2	2	1	0	2	1	2	2	1	1	2	2	1	2	1	1	2	2	1	2	1	2	1	0	1	1	1	2	1	2	1	2	0	1	1	2	2	1	1	0	2	1	1	2	1	2	1	1	1	1	1	2	1	1	2	1	1	2	1	2	1	1	1	2	1	1	2	2	1	2	2	1	2	1	2	1	1	0	2	2	2	1	2	1	1	2	1	1	2	2	1	1	2	2	1	2	2	2	0	0	2	2	2	0	2	2	2	1	1	1	2	2	1	1	1	1	1	2	1	2	1	0	1	1	2	2	1	1	1	1	2	1	2	1	1	1	2	2	1	1	1	1	2	1	1	2	2	2	2	2	2	2	1	2	2	2	1	2	2	1	2	2	2	1	1	1	1	2	2	2	1	0	1	0	2	1	2	2	1	1	1	1	2	1	2	1	2	2	2	1	2	1	2	2	0	2	2	2	2	2	2	2	2	2	2	2	2	2	1	2	2	2	2	1	2	2	1	2	1	1	2	2	2	2	2	2	0	1	1	0	2	1	0	2	2	2	2	1	2	2	0	2	2	1	2	2	2	1	2	1	1	2	2	2	2	2	2	2	1	1	2	1	2	1	1	1	2	2	1	1	1	2	1	1	2	2	1	0	1	1	2	2	1	1	2	1	1	2	2	2	1	1	2	2	1	0	2	2	1	2	2	2	0	2	2	0	2	1	2	1	2	2	1	0	2	2	1	2	1	2	2	1	1	1	1	2	2	2	2	2	2	2	2	1	2	2	2	2	2	2	1	1	1	2	1	2	1	1	1	2	1	2	1	2	2	2	1	2	1	2	1	2	1	1	2	0	2	1	2	1	2	1	2	1	1	2	2	2	2	1	1	1	2	1	2	1	2	1	1	2	2	2	2	2	2	1	2	1	2	2	2	2	0	0	2	2	2	2	2	1	1	2	2	2	2	2	2	0	2	1	1	1	2	1	2	2	2	2	2	2	1	1	2	2	1	2	1	1	1	1	1	2	1	2	1	1	2	1	1	1	2	2	2	2	1	2	2	2	1	2	2	2	1	2	2	1	2	2	1	1	2	1	2	2	2	1	2	1	2	2	2	0	1	1	2	2	1	1	1	1	2	2	1	2	1	1	1	1	1	1	1	1	1	1	1	1	2	2	1	1	1	1	1	2	2	2	1	2	1	2	2	1	1	1	1	1	1	2	2	1	2	2	1	2	1	1	1	1	1	1	2	2	2	2	1	1	2	1	2	1	1	2	1	1	2	1	1	2	2	2	1	1	1	2	1	1	2	1	1	2	1	2	2	1	1	1	2	2	2	1	1	2	2	1	2	2	1	2	2	1	1	2	1	2	1	1	1	2	2	2	2	2	2	1	1	2	2	2	2	2	2	2	1	1	2	2	2	2	2	2	1	1	2	1	2	2	1	1	2	2	2	1	1	1	1	2	2	1	1	2	1	1	2	1	1	2	2	1	2	2	1	1	2	2	1	1	1	2	1	1	1	2	2	1	1	2	2	1	1	2	1	1	1	1	2	1	1	1	2	1	1	1	2	0	1	1	0	1	2	2	2	2	0	0	2	1	2	2	0	2	0	0	2	2	2	2	2	1	2	1	2	1	1	2	1	1	2	1	2	1	1	2	1	1	2	1	1	1	1	2	1	1	2	2	2	2	1	1	2	1	2	2	2	2	0	0	0	0	2	2	1	2	2	1	2	2	1	0	2	0	2	1	2	2	1	1	2	2	2	2	0	1	1	2	2	1	1	1	2	1	2	2	1	2	2	2	2	2	1	2	2	2	1	2	1	2	2	2	2	2	1	1	1	2	1	0	1	2	2	2	2	1	2	1	1	1	1	2	2	1	2	2	0	0	0	2	2	2	1	0	1	2	2	2	0	1	2	2	1	2	2	1	2	2	2	1	2	2	2	2	2	0	0	2	1	1	0	2	2	2	2	0	0	0	2	0	2	0	2	2	1	1	2	0	2	2	2	0	2	0	0	2	0	2	0	2	2	0	2	2	2	2	2	2	2	2	2	2	2	2	2	2	1	2	2	1	2	2	1	2	2	2	2	1	2	2	2	2	0	2	2	2	1	1	1	1	0	2	2	2	1	2	2	0	2	2	1	2	2	1	2	1	0	1	1	2	1	1	1	2	2	1	2	2	1	2	2	2	2	1	2	2	2	2	2	1	1	1	2	1	1	2	1	2	1	1	2	1	1	1	1	1	1	2	2	2	2	2	2	2	1	2	2	2	1	2	1	2	2	2	1	2	2	2	2	1	1	2	2	2	2	0	2	2	2	2	2	1	1	1	2	2	1	1	2	2	2	2	2	2	1	2	2	1	2	2	2	1	1	2	2	2	2	2	2	2	2	1	2	2	2	2	2	1	2	1	1	2	1	2	0	2	1	1	0	2	2	2	2	2	2	2	0	2	2	2	2	2	2	1	2	2	0	2	2	1	1	0	1	1	2	2	2	1	2	1	2	0	2	1	2	2	1	2	1	2	1	1	2	2	0	2	2	2	0	2	2	0	0	2	2	2	0	2	2	0	0	2	2	2	2	2	2	2	0	2	2	0	2	2	2	2	2	2	2	2	2	2	2	2	2	0	2	2	0	2	2	2	2	0	0	2	2	2	2	2	0	2	0	2	2	2	2	2	2	2	2	0	2	2	2	2	2	2	2	2	2	2	2	2	2	2	2	2	2	2	2	0	2	2	2	2	2	2	2	2	2	2	2	2	2	2	2	2	0	2	2	0	2	2	2	2	2	2	2	0	2	2	0	2	0	2	0	0	0	2	2	2	2	2	1	2	1	2	2	1	1	1	2	1	1	2	2	2	2	2	1	1	2	2	1	1	2	2	1	2	1	2	2	1	2	1	2	1	1	1	1	1	1	1	1	1	2	1	1	2	1	1	2	2	1	2	1	1	1	1	1	1	1	1	1	1	2	1	1	1	1	2	2	2	2	0	2	2	2	2	2	1	1	1	2	2	2	2	1	2	2	2	0	0	1	2	2	2	1	0	2	0	2	0	2	2	2	2	2	2	1	2	1	1	2	2	2	1	1	2	1	1	2	1	2	0	2	2	2	2	1	2	2	1	1	2	1	1	1	2	1	1	2	2	1	1	2	2	1	1	1	1	2	1	1	1	2	2	2	2	1	2	2	1	2	0	1	1	2	1	2	1	1	1	1	1	2	1	1	1	1	2	1	1	2	2	2	2	2	1	2	1	1	1	2	2	2	2	1	1	1	1	1	2	2	1	2	1	1	2	1	1	1	2	2	1	1	1	2	2	1	1	1	1	1	2	1	1	1	2	1	1	2	2	2	1	2	1	1	2	1	2	1	2	1	0	1	2	2	1	1	1	1	1	1	2	1	1	1	1	1	1	1	2	1	1	1	1	2	1	2	1	2	1	2	1	1	0	2	2	1	1	2	0	1	2	2	2	2	1	1	1	1	2	1	1	2	2	1	2	2	1	1	2	1	1	1	2	2	2	2	2	1	2	2	1	2	2	1	1	2	1	1	1	2	2	2	2	2	2	2	2	2	2	0	2	2	2	2	2	2	1	0	0	1	2	2	2	2	0	2	2	2	0	2	2	2	2	2	0	2	2	1	1	2	2	1	1	1	1	1	1	2	1	1	2	1	1	2	2	1	1	2	2	2	2	1	1	1	2	2	2	2	1	2	1	1	2	2	2	1	2	1	1	2	2	0	2	1	1	2	1	2	0	2	2	2	2	2	2	2	1	2	2	2	1	2	1	2	2	2	1	2	2	2	1	1	1	1	1	1	2	1	1	1	2	1	1	2	1	2	2	2	2	2	2	1	1	2	2	2	2	1	2	2	2	1	0	2	2	2	2	0	2	1	2	1	2	2	1	1	2	2	2	2	1	1	0	1	2	1	0	1	2	1	2	1	2	0	2	2	2	1	2	2	2	2	1	1	1	2	2	1	1	1	2	2	1	2	1	2	2	2	2	2	1	1	1	1	2	1	2	2	2	1	2	2	1	2	2	1	2	1	1	2	0	1	2	0	1	0	1	2	1	1	2	1	2	1	1	1	2	2	1	1	1	0	1	2	0	1	2	0	0	2	1	1	0	2	1	2	2	2	1	1	2	2	2	2	0	0	2	2	2	2	1	1	2	2	1	1	2	1	1	2	2	2	1	1	1	1	1	2	2	2	2	1	2	2	1	1	0	1	2	2	1	2	2	2	1	1	1	2	2	1	2	2	1	1	1	2	2	1	2	2	1	1	2	1	2	0	2	2	1	0	2	2	1	0	1	2	0	2	1	2	1	1	1	1	1	0	2	1	2	2	2	1	1	1	2	1	1	2	1	1	1	1	1	2	1	1	1	1	1	2	2	1	2	2	1	1	1	1	2	1	1	2	1	1	1	1	1	1	1	2	1	2	1	1	2	2	1	2	1	1	1	1	2	1	1	1	1	2	1	1	1	1	1	2	1	2	1	2	1	1	2	2	2	2	1	1	1	2	2	1	1	2	1	1	1	2	1	2	0	1	2	2	1	2	1	2	2	2	2	1	1	2	1	1	1	2	2	1	1	1	1	2	2	1	2	1	2	2	1	1	1	2	2	2	2	1	2	2	1	1	1	1	2	2	1	2	2	2	1	1	2	1	1	2	1	2	2	1	1	2	1	1	1	2	2	1	2	1	2	2	1	0	2	2	1	1	1	1	2	1	2	1	2	1	2	0	1	1	2	1	2	0	1	2	2	1	1	2	2	2	2	1	2	2	2	2	2	1	1	2	2	1	2	2	2	1	2	1	2	1	1	2	1	2	2	2	2	2	1	1	1	2	1	1	0	2	2	1	1	1	1	2	1	1	2	2	2	1	1	2	1	2	2	1	2	1	2	1	1	2	2	2	1	2	2	2	1	2	1	1	2	2	2	2	1	2	1	2	2	0	2	1	1	1	1	1	1	2	2	2	1	1	2	2	2	1	2	1	2	2	1	1	2	2	2	2	1	1	0	2	2	2	2	1	2	2	2	1	1	1	1	2	1	0	2	2	0	2	2	1	2	2	2	1	2	1	0	2	2	2	2	2	2	1	2	2	2	2	0	2	1	2	2	2	2	2	2	1	1	1	2	0	1	2	1	2	1	1	1	0	1	1	2	2	2	1	2	1	1	1	1	1	1	1	1	2	1	1	2	1	1	2	1	2	1	1	2	1	1	1	1	1	1	1	0	0	0	0	2	0	0	0	2	2	2	0	0	2	2	0	0	2	0	0	2	0	2	1	1	0	0	0	1	2	2	1	1	1	1	1	2	2	2	2	2	1	2	1	1	1	2	2	2	1	2	2	1	2	1	2	2	1	2	1	2	1	1	1	1	2	2	1	2	2	2	1	1	2	1	2	1	1	1	1	1	1	2	2	1	2	2	1	1	1	0	0	0	2	0	0	1	1	2	0	1	1	2	1	2	1	2	2	1	2	2	0	1	2	1	1	2	2	1	1	2	2	2	2	2	1	1	1	1	1	1	2	1	2	1	1	1	2	2	2	1	1	1	2	1	2	2	2	1	1	2	1	0	1	1	1	2	2	2	1	2	2	1	1	2	1	2	1	1	1	2	2	1	2	1	2	1	2	1	2	2	1	1	2	2	1	2	0	2	2	1	1	2	2	2	2	1	1	2	2	1	2	2	2	2	2	1	1	2	2	1	2	1	2	2	2	2	1	2	1	1	2	1	1	2	2	2	1	2	1	1	1	1	2	1	1	2	1	1	2	2	2	1	2	1	2	1	2	1	1	1	1	1	1	0	1	2	2	2	2	2	0	2	2	2	2	2	2	2	2	1	2	2	1	1	1	2	2	2	1	1	2	2	2	1	1	2	2	1	2	1	2	1	2	2	1	1	1	2	1	2	1	1	1	2	2	1	1	1	2	1	1	2	2	2	2	0	0	2	2	0	2	2	0	2	2	0	2	2	0	2	2	2	2	2	2	2	2	2	1	2	2	2	1	2	1	2	2	0	1	0	2	2	2	2	2	2	2	0	2	2	2	0	0	0	0	0	2	2	2	2	0	2	2	2	1	1	1	2	0	2	1	2	2	2	0	2	2	0	0	2	2	2	0	2	2	0	2	2	2	2	2	2	2	2	0	2	2	2	0	2	2	2	2	2	2	2	1	2	1	2	2	2	2	2	2	2	2	2	2	2	1	2	2	2	2	2	1	1	2	2	2	2	1	2	1	0	1	2	0	2	1	1	2	2	1	2	2	2	2	2	2	2	0	0	2	2	2	1	2	2	0	2	2	0	0	2	2	2	2	2	2	2	2	1	0	2	0	1	1	2	2	0	2	2	2	2	0	0	2	1	2	2	0	0	0	0	2	2	0	0	2	2	2	0	2	2	2	0	2	0	2	2	2	2	1	1	2	1	2	2	2	2	2	1	2	1	2	1	2	2	1	1	1	2	1	1	2	1	2	2	2	2	1	2	1	1	2	1	1	2	1	2	2	2	2	2	0	1	2	2	2	2	2	2	2	2	1	1	1	2	2	1	2	1	2	2	1	2	2	2	0	1	2	2	2	2	2	1	0	2	2	2	2	2	1	2	1	2	1	1	1	2	2	2	1	2	2	1	1	1	1	2	2	1	2	1	1	2	2	1	2	2	1	2	2	1	1	2	2	1	2	2	1	1	2	2	2	2	2	2	1	1	2	2	2	1	2	2	1	2	2	2	2	2	2	2	2	2	2	0	1	0	2	0	2	1	0	2	2	2	1	1	1	1	1	1	2	2	2	1	2	1	1	2	2	2	1	1	2	1	2	1	2	2	2	0	2	2	2	1	2	2	1	1	1	2	1	2	2	2	1	1	2	1	2	2	2	1	0	2	2	0	2	2	2	1	1	2	1	2	1	1	2	2	2	1	2	2	1	1	1	2	2	2	2	2	1	2	2	2	1	2	1	1	1	2	2	2	2	1	2	1	2	1	0	1	2	1	2	2	1	1	2	2	2	2	1	1	2	1	2	1	1	1	2	2	1	1	2	2	1	2	2	1	1	1	1	2	1	2	2	0	1	1	0	2	2	2	2	0	1	2	2	2	2	2	1	1	2	1	1	1	2	2	1	2	2	1	2	2	2	1	2	2	2	2	1	1	1	2	1	1	2	0	1	0	1	1	1	2	1	1	1	1	1	1	2	2	2	2	0	0	0	1	2	2	1	1	0	1	1	2	2	2	2	2	0	1	2	2	2	2	0	1	2	0	2	2	0	2	2	1	0	1	1	2	2	1	2	2	2	0	2	2	2	2	2	2	2	2	1	1	2	2	1	2	1	1	1	2	0	1	1	2	1	2	2	1	2	1	1	1	0	2	1	1	2	2	2	2	1	2	2	2	2	2	2	2	2	2	1	2	1	2	0	2	1	1	2	2	2	1	2	2	0	2	0	2	0	2	2	2	2	2	2	2	2	0	0	2	2	0	1	0	2	2	0	1	2	1	1	0	0	2	1	2	1	1	1	2	2	2	2	1	2	1	1	1	2	2	1	1	2	1	1	1	2	1	1	1	2	1	2	1	2	2	2	1	1	1	2	1	1	1	2	1	2	1	2	2	1	2	1	1	0	2	1	1	0	2	1	2	1	2	2	2	1	2	2	1	2	2	1	2	2	2	1	2	2	2	1	2	2	1	2	2	2	1	1	2	2	2	2	2	2	2	2	2	0	0	2	2	2	2	2	2	2	0	2	1	2	1	1	1	1	1	2	2	2	1	1	2	2	1	1	1	1	1	1	1	1	1	2	2	1	1	1	2	1	1	1	1	1	1	1	2	2	2	2	2	0	2	2	2	1	2	2	1	1	1	2	2	2	1	1	1	2	1	2	0	2	2	2	0	0	2	0	2	2	2	2	1	0	2	1	1	1	1	2	2	2	1	1	1	1	2	2	2	2	0	2	2	0	2	0	2	2	2	2	0	2	2	2	0	0	2	2	2	2	2	2	2	2	2	2	2	2	2	2	0	2	0	0	2	2	2	2	2	2	0	2	2	2	1	2	1	1	1	1	2	1	1	1	1	1	1	2	1	2	1	1	1	1	2	1	1	1	1	1	1	1	1	1	1	1	1	1	1	1	2	1	1	2	1	1	2	2	2	1	1	2	1	1	1	1	1	1	1	1	2	1	1	1	1	1	2	1	1	1	1	2	1	1	1	1	2	1	2	1	2	1	1	1	1	1	2	1	1	1	2	2	1	2	1	1	1	1	2	2	2	1	2	1	1	1	1	2	1	1	1	1	2	1	2	1	1	1	1	1	2	1	1	1	1	1	2	2	1	1	1	2	1	1	0	1	2	1	2	2	2	0	1	2	2	0	1	1	1	1	2	2	2	2	2	0	2	2	0	2	2	2	2	0	2	2	2	2	2	2	2	2	2	2	2	2	2	2	2	2	2	2	2	2	1	2	2	1	2	1	2	2	2	2	2	2	2	2	1	2	1	1	1	2	2	2	1	2	1	1	1	2	2	1	1	1	1	2	1	2	2	2	1	1	2	2	1	1	2	2	1	1	1	1	1	2	1	1	2	1	2	1	2	1	1	1	1	1	1	1	1	1	1	1	1	2	1	1	2	2	1	1	1	1	1	1	2	2	2	2	2	2	2	2	2	2	1	0	2	1	2	1	2	2	2	2	1	2	2	2	2	1	2	2	1	2	2	2	1	2	2	2	2	1	2	1	1	1	1	2	2	2	2	1	2	2	0	1	2	2	1	1	1	2	1	1	2	2	1	2	1	1	1	2	1	2	2	2	2	1	1	1	2	1	1	1	1	2	2	1	1	2	2	2	1	2	1	2	2	2	2	1	2	2	1	2	2	1	1	1	1	2	1	2	2	1	1	1	2	1	1	1	2	1	1	1	1	1	2	1	1	2	0	0	2	0	0	2	2	2	0	2	2	2	2	2	2	2	2	2	2	2	2	2	2	0	0	2	2	2	0	2	0	2	2	2	2	2	2	2	2	2	0	2	2	2	2	0	2	2	2	2	2	2	0	2	2	0	1	2	1	1	2	1	2	1	2	1	1	1	1	2	2	2	1	2	1	1	2	1	2	2	1	1	2	1	1	2	2	1	2	1	2	2	1	1	1	2	2	2	2	1	2	1	1	2	1	1	2	2	1	2	2	1	2	2	1	2	1	2	2	1	2	1	1	2	1	1	0	1	1	1	2	2	1	2	1	1	2	2	2	1	2	2	2	2	1	2	1	2	2	2	2	2	0	2	2	0	2	2	2	2	2	2	0	2	2	2	2	2	2	2	2	2	2	2	2	2	2	2	2	2	2	2	2	2	2	2	2	2	2	2	2	2	2	2	0	2	2	2	2	1	2	2	2	2	2	1	2	2	2	1	2	1	1	2	2	1	1	2	1	2	1	1	2	2	1	1	1	2	2	1	1	2	2	2	2	2	2	1	1	1	1	1	2	2	1	1	2	2	2	2	1	2	2	2	2	2	1	2	1	1	1	2	1	1	1	2	1	1	2	2	2	2	1	2	2	1	2	1	1	1	2	1	1	1	1	2	1	1	1	1	2	2	1	2	2	1	2	1	2	1	2	2	1	2	2	2	2	2	2	2	2	0	1	2	1	2	2	2	1	2	2	2	1	1	2	2	1	1	2	1	2	2	1	2	2	1	2	2	2	1	1	2	1	2	2	2	1	1	1	2	1	2	2	1	1	1	1	0	2	0	2	1	2	1	2	2	1	1	1	1	1	1	2	1	1	2	1	1	1	2	1	1	1	1	1	1	2	2	2	2	2	2	2	2	2	2	2	2	2	2	2	2	2	2	2	2	2	2	2	2	2	1	1	1	2	2	2	1	1	2	2	2	0	1	1	1	2	1	2	1	1	2	1	1	2	1	2	2	1	1	2	1	2	2	1	2	1	1	2	1	1	1	2	2	2	2	1	1	2	1	2	1	1	2	1	2	1	1	1	2	1	2	1	2	1	2	1	1	2	2	1	1	2	1	1	1	1	1	1	1	1	1	2	1	1	1	2	2	1	2	1	2	1	2	1	1	2	1	1	1	1	1	2	1	1	1	1	1	1	1	1	2	1	2	1	1	1	1	1	1	1	1	1	2	1	1	1	0	2	1	2	1	2	1	2	1	1	1	2	1	1	1	2	2	1	1	2	1	1	0	0	1	0	2	1	1	2	0	0	1	0	0	1	1	0	1	1	0	0	0	1	1	1	1	1	1	1	1	1	1	0	2	1	1	1	1	1	2	1	1	2	1	1	2	1	1	1	1	1	2	1	0	0	2	2	0	2	0	0	2	0	2	2	2	2	2	0	2	2	2	2	2	2	2	2	2	2	2	0	0	0	0	2	2	2	2	2	2	2	2	0	0	2	2	0	2	2	2	0	2	2	2	2	2	0	2	2	2	2	2	0	2	2	0	2	2	2	2	0	2	2	2	0	0	0	2	0	0	0	2	0	0	0	2	2	2	2	2	2	2	2	2	2	2	0	0	2	0	2	2	0	2	2	2	0	0	0	0	0	2	2	2	0	2	0	2	1	2	0	2	2	2	2	2	0	0	0	1	2	1	2	2	2	2	0	2	0	2	1	1	2	2	0	2	2	2	2	1	1	2	2	1	0	1	1	2	2	0	1	2	1	2	1	2	2	0	0	0	0	1	0	1	1	0	0	2	2	0	0	2	0	2	2	0	0	1	2	0	2	0	0	2	0	2	2	2	1	0	0	2	2	0	0	0	1	2	0	1	2	0	0	2	2	2	2	0	0	0	2	0	0	2	2	0	2	2	0	0	0	0	1	0	0	0	2	0	2	2	0	0	2	0	0	2	2	2	1	1	2	2	2	0	2	0	2	2	2	0	2	2	2	0	1	2	2	2	0	1	2	2	0	2	2	2	1	2	2	2	1	2	1	2	1	1	1	2	2	2	2	2	2	0	2	2	1	2	2	0	1	0	0	2	1	2	2	0	0	2	2	2	2	2	2	0	2	2	2	2	0	0	2	0	0	0	0	0	2	2	2	2	2	2	0	2	0	2	2	2	0	2	0	2	2	2	1	2	2	2	0	2	1	2	2	0	0	1	1	1	1	1	1	1	1	2	1	1	2	2	2	2	1	1	1	2	2	2	2	2	2	1	2	2	2	2	2	1	1	2	0	2	0	1	2	1	2	2	1	2	1	1	1	2	2	2	1	1	1	1	2	0	2	2	2	2	2	2	2	2	2	2	1	0	1	1	1	1	1	2	1	2	2	2	2	2	1	2	0	1	1	2	2	2	1	2	2	2	2	2	2	0	0	1	1	1	1	2	1	0	1	1	2	1	1	1	2	1	0	2	1	2	0	2	2	2	2	2	1	1	1	2	2	2	2	1	2	1	1	1	1	2	2	2	2	2	2	2	2	2	2	2	2	1	2	1	2	2	2	2	2	2	2	1	1	2	2	1	1	2	2	0	2	2	2	1	1	2	1	2	2	2	2	2	2	2	2	2	2	1	1	1	2	1	2	1	2	1	1	2	2	2	0	2	1	1	0	2	1	2	2	2	1	1	2	2	2	1	1	1	2	1	1	2	1	1	1	0	1	0	1	2	1	1	2	2	1	1	1	2	2	1	2	2	1	2	2	2	1	1	1	1	2	2	2	0	2	1	2	1	0	1	2	1	2	2	2	0	2	2	2	2	2	2	2	2	2	1	2	2	1	1	2	2	2	2	2	1	2	1	1	1	1	2	2	2	2	2	2	2	1	1	1	2	0	2	2	1	2	2	1	1	1	1	2	0	2	2	0	0	0	2	2	2	0	2	0	0	2	2	2	1	1	1	1	2	2	1	2	1	2	2	2	1	1	1	2	1	1	2	2	1	0	1	0	2	1	1	2	2	2	2	2	2	2	1	2	1	1	2	2	2	1	1	1	2	1	1	2	2	2	2	2	0	2	0	2	2	2	1	0	2	1	2	2	2	2	2	2	2	2	2	2	2	2	2	2	2	2	2	1	2	2	2	2	2	2	2	2	2	2	1	2	1	2	2	1	2	2	2	1	1	2	2	2	0	2	2	2	2	2	2	2	2	1	1	1	2	2	2	2	2	2	0	1	1	2	2	2	2	2	1	2	1	2	2	2	2	1	2	2	2	1	1	2	2	1	1	2	2	1	1	2	1	2	1	2	2	2	2	2	1	2	1	1	0	1	0	2	2	2	2	0	2	2	2	0	2	2	2	1	2	2	1	2	2	2	2	2	2	2	1	0	0	2	2	2	2	2	2	2	1	1	2	2	2	2	2	2	1	1	1	2	1	0	2	2	2	2	1	1	1	2	1	2	1	2	2	1	2	2	1	1	0	2	1	2	0	2	2	1	2	1	0	2	0	0	1	2	2	2	1	1	2	2	2	0	2	0	2	2	2
[truncated: 4,895,235 more chars]
