# Supplementary material for: A bittersweet symphony: genetic insights into cider apple fruit quality
Source: G3 (Bethesda). 2025 Oct 19;16(1):jkaf241. doi: 10.1093/g3journal/jkaf241 (PMC12774593; doi:10.1093/g3journal/jkaf241)
Supplement: jkaf241_Supplementary_Data [file jkaf241_supplementary_data.zip › Table_S3_G3-2025-406078.txt]

Table S3 : Principal components scores estimated from genotyping data
Genotype	PC1	PC2	PC3	PC4	PC5
Adamss_Pearmain	-14.9672512	24.69665797	5.888819323	-5.645643236	4.499360393
Alamaka	15.23337248	3.144142086	-4.505533451	0.364513244	1.283999107
Alkmene	-7.038673205	5.276923208	-25.28789804	-6.991778877	-8.674435335
Amere_de_Berthecourt	-6.818997107	-16.84240523	2.697527451	-6.430124171	-2.256143875
American_Forestier	-2.407442978	-10.41995642	-2.989403599	-3.440920029	-5.01297714
American_Summer_Pearmain	-3.837786157	15.85831602	-8.485041504	-0.641301566	0.814833886
Amzr_Gauthier	-5.689619965	-25.6942834	5.960965409	-0.661820283	-9.78365331
Antonovka_Obyknovennaja	14.07323486	-8.584401338	-0.018037937	10.02432896	21.33075135
Antonowka_Safran	12.09616682	-9.108241481	-3.01407453	15.2549461	25.726271
Arkansas_Black	-7.435464108	10.44057879	4.155287347	15.35630172	1.711800703
Batul_Alma	13.02126721	1.146920584	-1.834117743	-0.747648671	-0.040594137
Bedan	-1.637994917	-6.936010816	12.13463917	-4.973932805	-8.056173745
Bella_Scarlatta	17.93802564	-4.645210237	-4.316542296	10.85819531	16.47541704
Belle_Norman	-1.523675984	-13.73369161	2.617124008	-5.734978084	1.103404774
Bellefleur_Krasny	29.78071475	0.267415624	-0.94759576	4.53927412	-0.754988753
Ben_Davis	0.197736148	4.692135578	-4.862207223	9.547666837	1.296385818
Benham	-6.422040528	10.39765832	11.7723534	-7.741922784	3.586048847
Binet_Blanc	-10.23836835	-15.82272528	4.203533296	-4.82583798	-5.87923664
Binet_Blanc_Dore	-9.1947108	-17.16316914	1.185799891	-8.01825124	-4.982999413
Binet_Rouge	-11.98889312	-19.36767404	1.688417335	5.876526898	-3.25869099
Bisquet	-1.032855878	-6.291150838	-1.732235957	-7.253056564	-13.95692548
Blahova_Reneta	-12.61193696	11.02406333	-23.97351686	-12.15128863	-10.85554139
Blanc_Mollet	-5.512063047	-19.26685481	0.808020566	7.316114719	-1.021085902
Blanquina	4.673975485	-3.932113477	4.19838405	-14.16194483	18.83562648
Blue_Pearmain	-10.49418349	9.412980633	5.040030819	4.304449129	-1.420520133
Bonne_Hotture	-14.76401245	12.10355045	18.83267111	-2.550066581	3.156823399
Boutteville	-2.619396878	-12.37764779	8.466302365	7.568488472	-10.5201408
Bramtot	-5.824524402	-24.47006006	7.565888473	-2.806388047	2.474495081
Breakwells_Seedling	-4.955276467	-15.88882041	-0.368070453	9.326025508	-8.837856896
Britegold	-1.021964868	13.57424985	-0.688701512	17.31433517	-0.382365901
Browns_Apple_1	-4.672103729	-10.13658819	5.25068063	0.54208387	1.690388332
Budagovsky_54_118	23.01438825	4.864390389	6.127897901	-4.625523862	-3.316359644
Budagovsky_9	23.2683681	12.07212957	9.208365346	-4.499359718	-5.745094926
Calville_Blanc_dHiver	-8.321098983	21.21863028	8.408241512	1.876928226	-2.610476122
Cap_of_Liberty	-9.212414583	-4.359909762	-0.043041116	-5.326267938	8.398587691
CC_14_45	11.12450757	-11.38866108	-10.85689513	15.39416406	19.75310029
Cheddar_Cross	-2.616370393	7.909864121	-17.74749963	-5.59298966	-4.199660443
Cherry_Pearmain	-12.6638411	14.03827242	15.30297038	-5.298012348	-3.579391975
Chisel_Jersey	-4.421177674	-15.97166059	6.110752901	-13.86241783	-3.369611011
Cimetiere_de_Blangy	-2.692020557	-14.04197479	5.460519386	-7.347918718	-10.12800854
Clara	-4.103028787	-14.59555565	-4.521263721	1.834826827	-3.366637353
Clarke	2.290950566	-0.730054413	-3.208951978	1.220075571	0.559127108
Clearheart	-8.49667462	4.837538963	-0.463236079	-2.07651872	9.396358531
Co_op_11	-4.883567626	15.67841892	2.968148453	23.1925336	-7.921294161
Coat_Jersey	-0.69214192	-21.40828458	3.599230029	-11.0691122	2.502454322
Collaos	3.715688667	-12.77543328	3.56905882	-10.64048718	14.45751141
Coloradona	-8.930418674	-20.17737289	-0.706527756	-2.39661133	-4.430327515
Colozette	-7.589951462	-16.6854121	-1.598363774	7.772002223	-7.5798706
Cornish_Aromatic	-9.171249215	16.37693709	0.985742639	6.055041338	-5.39709115
Cortland	3.015338638	2.189724486	-4.571825734	22.95781572	-8.411594766
Court_Pendu_Plat	-6.387935269	-1.55664189	11.27719115	0.284305954	0.730785706
Coxs_Orange_Pippin	-14.99509814	18.09710215	-39.37152122	-20.1883435	-7.640385969
Crab_C	-3.480256003	-16.30967412	2.465363272	-3.017089647	-2.149594704
Cristalina	0.882288491	0.146216218	10.48368348	-4.027531544	20.25706408
Dabinett	-7.89293048	-18.74434154	-1.725868229	-4.686985188	-3.925081492
Damelot	-16.78495375	-18.31243778	-4.342972384	-4.601024068	0.723623741
De_la_Riega	4.135323675	-13.73749248	0.651631717	-6.956000474	25.48476855
Dekkers_Glorie	-5.267226452	4.180222819	0.722650467	-5.497569144	2.649682355
Del_Cirio	10.17861591	-5.353161871	1.073901271	-3.353909572	0.947481438
Doux_Normandie	-6.516526977	-10.55408006	-4.368106601	-1.801193192	-13.32767961
Drap_dOr_de_Guemene	8.206806852	0.87817182	2.367307345	0.290461105	-8.175643088
Dufflin	-0.180883422	-7.216853159	-5.906013563	-4.55383718	-2.97654931
Dulcis	-2.412565725	6.254879276	1.369671705	-0.307144867	10.03824302
Dunkertons_Late	-8.764611969	-5.868786467	-1.57504063	9.264550299	-12.81782235
Durona_de_Tresali	6.641089671	-10.97237199	1.741661597	-3.888717543	22.25307787
Edelroter	14.98100197	9.661246409	3.186133377	1.155363259	-0.147179965
Edward_VII	-11.10518466	2.339267349	-1.51045836	1.37393039	-3.354635655
Ellis_Bitter	-7.712059439	-12.21417904	1.747495207	0.522360577	-1.689332262
Ellisons_Orange	-4.275337737	10.90381565	-33.3229572	-9.54110103	6.720275181
Empire	-4.844789221	13.75208432	10.6187851	24.58403793	-9.644047455
Esopus_Spitzenburg	-16.00414484	20.58034188	3.511435889	-0.876999786	-6.415927466
Eurika	-9.290934064	18.4982904	-4.796596146	2.068223194	5.245643602
False_French_Crab	-11.80990566	-18.61655536	-7.173779403	7.078449299	11.51711803
Fauxwhelp	-1.651597933	4.557266725	-6.365046858	0.172041126	2.219349187
Fenouillet_de_Ribours	-2.927394169	-2.951408972	5.817771835	-4.400410151	3.782547889
Fillbarrel	-13.41649727	-4.082315876	-2.234612198	-0.088832952	5.375093885
Finkenwerder_Prinzenapfel	-0.345989322	4.607798709	-9.057745283	0.794095709	-6.907736442
Freiberg	-17.30985135	18.16787877	-23.54306277	-3.49913579	-0.983060553
Frequin	-6.585682306	-21.99835661	-1.238975497	-1.87144017	1.662270721
Frequin_Audievre	-0.030402036	-9.354211321	10.18371613	-9.237791475	-6.472226189
Frequin_Lacaille	-8.720287715	-20.50735402	-9.515401239	11.79649343	2.835060623
Frequin_Tardive_de_la_Sarthe	-5.951085069	-16.26465684	-0.746056808	-8.551422474	-4.997851915
Friandise	1.586388886	-3.404404301	-1.846831392	9.587815579	-6.311430561
Frostproof	-6.990726089	-14.433506	3.439336987	-7.747534723	4.127480716
Fuero_Rous	0.282269958	-10.07037255	11.76814868	-2.13078006	-3.483025998
Gala	-15.89414087	12.44758542	-9.886929494	9.589695229	0.649114655
Geeveston_Fanny	4.724254269	11.93219876	-8.189522023	-2.689651026	11.0059872
Geneva	34.40307384	4.258132607	2.496594058	1.626815648	-5.531556234
Gewurzluiken	4.170887865	-1.624649685	-0.644143197	-3.661836099	8.945660367
Glockenapfel	1.870474286	2.8263195	-5.977319046	4.385751197	-6.233626728
Gloria_Mundi	-4.333370036	11.72648981	3.467498992	-0.505198264	3.111836145
GMAL_3232.g1	10.7612718	9.860928646	2.201464239	7.254245373	3.602856403
Golden_Delicious	-13.82175921	10.26836482	2.162960771	13.72076101	4.325839026
Golden_Harvey	-18.76659027	14.06369467	15.55420149	-8.395780521	-5.234718297
Golden_Pippin	-10.32854115	10.05543813	-0.506483488	-0.676889603	-1.964826243
Golden_Russet_1	-4.010772089	5.291554774	-0.689973507	2.458854147	0.451333013
Grenadier	-3.182828919	-5.353419273	1.276146253	1.522616624	-8.476459405
Grimes_Golden	-10.01023604	8.075849341	6.468659562	3.816874928	-0.045109308
Grise_Dieppoise	-2.553287731	-13.57071261	7.885589787	-5.361747356	-6.427659122
Grosse_Mouche	-3.881182039	-15.94254448	-3.742318364	-8.002848601	4.040075678
Harrison	-6.605919092	15.73873812	6.94322377	-6.763511836	1.026703416
Harry_Masters_Jersey	-9.1808229	-17.35891043	3.745457505	-1.749090786	-6.019484753
Hedwigiae	22.39512386	8.390209409	0.350444771	-1.332120667	-5.478667385
Holaart_Doux	-5.973323963	-5.497337115	0.632185986	12.01230319	1.646309548
Hubbards_Pearmain	-19.07514632	15.78065522	10.81953433	-0.755453623	4.827624478
Hubbardston_Nonsuch	-9.286690605	12.34806329	4.675325489	-2.404492661	6.352227086
Hudsons_Golden_Gem	-11.58994696	20.31771315	-0.909876918	-2.465530295	3.971262351
Hvid_Vinter_Pigeon	-15.30947486	-4.020474964	-4.600142383	1.136090384	-4.881969324
Hyslop	0.56800299	7.332509767	0.424932227	5.771539388	11.9725825
Inducoa_No_1	-0.969138747	22.04062679	3.029136499	10.23851701	5.994387969
Isle_of_Wight_Pippin	3.235372558	0.343612932	-3.184794317	-0.240877446	-3.983705909
Jefferis	0.505630693	8.437151465	-8.557461173	10.38092529	4.349187336
Jonathan	-12.74203042	12.62718542	-3.005845295	10.10434529	-2.605272629
Kamsomolez	8.031314733	7.47210727	4.662219586	-1.201783469	7.318280455
King_David	-16.12122825	12.98594299	0.471291113	23.41911607	-5.567982063
King_of_the_Pippins	-10.86335032	12.84488736	-1.121762559	-9.611657771	3.88037737
Kingston_Black	-7.42918133	-3.603214242	-10.40828405	3.561226804	-2.711430814
Kola	15.03863401	-12.75160967	-10.26515648	15.20159422	18.36953694
Kulon_Kitaika	1.884093685	3.753948896	0.161933056	2.384741864	8.825910746
Lambrook_Pippin	-17.43256265	-6.008704754	8.510353685	-0.491757185	-9.33271947
Landsberger_Reinette	0.440156571	8.368165049	-1.370597014	-7.339722213	11.6928987
Langworthy	-5.88097974	-6.730453352	1.053338314	2.515466963	3.096497473
Lantun_Talvi	18.11710215	-13.20778484	-4.465947632	7.704207659	28.69621487
Launette	-5.440899739	-21.9833341	-6.13405236	8.11371383	-0.691069395
Laxtons_Pioneer	2.475484031	4.95058452	-30.27791869	-11.20696628	6.286861017
Le_Bret	-10.58463956	9.910543038	-1.531802574	21.16469109	-2.334279807
Lemon_Pippin	-15.51686615	7.122669065	6.600469353	-10.84797758	2.970816109
Liberty	1.364784117	-0.233545114	1.746491126	21.78323959	-8.957851928
Lombarts_Calville	-13.1653907	10.64203186	3.143233454	1.791633209	-3.415431995
Macoun	8.0552233	0.530896364	8.081588029	22.61299457	-21.49992617
Major	-2.7738757	-18.54357274	6.887683441	-9.184470155	-6.328213302
Manche_Rouge	-7.419406667	-20.19937235	1.492258063	2.397643324	-8.529199673
Margil	-12.39785763	7.043539841	-30.3364012	-8.459122781	-8.706824384
Marin_Onfroy	-6.266108115	-14.42862662	2.808240506	-3.65717702	-3.806295859
Martha_Crab	10.57336794	-9.455118247	-7.600723255	8.987415095	17.96912723
Maude	3.788749561	0.484306417	3.111508843	18.72305521	-2.538743836
McIntosh	-0.589227593	2.289144547	3.639069931	23.66378492	-15.34982388
Medaille_dOr_1	-6.125347588	-7.498125415	2.803472437	-6.999035537	-8.315604882
Merton_778	8.318364718	9.953971889	0.283729213	-1.38497805	-2.427190443
Merton_Beauty	-5.715696815	16.67155712	-35.34179573	-16.4119435	-0.147498267
Merveille_de_Vitry	0.948090134	-7.923510635	-0.896022175	-5.668259072	-4.175770324
Mettais	-7.675745705	-17.2772429	-0.006100689	6.122282702	2.391380773
MM_106	-2.570084265	6.651846351	2.676570412	-1.088787995	4.125124299
Mother	-11.36965632	11.62047194	-6.331604924	1.455497478	-7.095324759
Muscadet_de_Lense	-7.082119087	-16.90385298	-0.917242561	-0.027048545	-5.072416559
Nanot	5.982987399	-7.798538463	1.422942279	0.608178989	0.729447069
Neverblight	-16.91218058	-17.34219482	4.306651928	-6.989367494	-5.518553241
Newtown_Pippin	-16.64109031	18.40534806	17.59921905	-0.203982843	-3.680277821
Noel_Deschamps	-11.03117016	-13.38871944	8.705909423	-1.545390044	-0.091375154
Nonpareil	-14.78427999	23.74767605	-5.476949317	-20.03705303	2.992653297
Norfolk_Royal_2	13.38354738	-10.36286224	-5.581006167	12.36461291	9.30944292
Northern_Spy	-5.181111053	16.78364103	6.82488862	0.398751192	2.323311445
Okanagan	31.45934492	-1.127617143	0.993489944	0.240988855	-4.816888273
Old_Pearmain	-7.407325121	8.588349957	-8.17103022	0.105729555	-11.24239084
Ottawa_4	1.309458989	5.227758455	0.446605156	9.0123409	2.499357618
Otterson	28.57667963	7.721347484	3.234743646	1.469021304	-12.778491
P_2	16.9708709	-5.478330266	2.260171074	8.184403095	8.561007212
Paradis_Do_Vayre	-4.05049762	18.02034428	15.7421761	-9.593814522	-0.714795247
Peau_dAne_2	-9.544686073	-14.39626734	6.08909076	-7.215370658	-11.90986399
Pepa	8.725863135	-14.43824432	1.344289922	1.452904831	17.49646851
Perico	3.661710411	-12.29694659	2.358505453	-6.5799023	14.52205638
Pero_Mingan	-6.301507381	7.398242562	12.80611457	-8.495264544	5.858416203
PI_613955	24.9164012	4.63026758	-1.767565016	0.69884327	-7.460127086
PI_629317	10.55834726	3.834610337	-4.452972458	-11.48844586	10.36635147
PI_633920	-3.384201804	0.337445605	-4.518541719	-7.029004122	8.588992392
PI_644199	25.05880123	-0.853688104	1.271393298	-2.901975992	-0.028904099
PI_644200	26.67794142	6.315745113	-0.933075697	-7.224079637	-3.911246773
PI_644205	25.17434185	5.222166319	1.845593108	-3.383123675	2.437286094
PI_644208	33.0572207	5.094440673	-2.969368726	-2.836181597	0.283729511
PI_644215	23.54682977	8.282759097	3.859715062	-5.085081254	-2.250920884
PI_644216	38.14425592	10.54939054	4.309790606	-3.67680418	-7.604321879
PI_644217	22.39579465	7.052264336	6.172962555	-4.715555455	-2.993084159
PI_650960	33.67304975	-0.435691655	1.930919672	-2.412448028	0.9695338
PI_650964	36.65790162	5.349997845	-2.051897369	-6.172816422	-5.068851689
PI_650972	43.93476203	3.47688098	-2.327626259	-4.461837659	-5.394225777
PI_650982	49.59741393	10.05824445	4.806465162	-8.741095053	-12.80604101
PI_650994	38.85714105	1.826658885	-4.569781377	-4.112252838	-0.767594263
PI_657039	48.15899427	8.614668973	5.506448957	-8.795528816	-13.9169487
PI_657065	43.05437198	9.471547469	1.556074377	-6.410107257	-11.36811228
PI_657100	3.705530887	12.78245764	-1.283341186	-3.134914209	3.948858625
Pigeonnet	-12.32728513	3.214746842	9.301347204	-6.254409414	-3.797857842
Pigeonnet_Blanc	-3.184743837	-3.098380867	6.507917967	-2.253917031	-1.976026134
Pohorka	-11.75243107	19.96152264	-21.35949476	-10.05165001	1.812927282
Polish22	14.44313395	-4.316488857	1.611575656	11.16657463	4.176067815
Pomme_Grise	12.1036162	12.98826335	12.54851144	-5.816861767	-5.804431838
Pomme_Thoury	-5.890649524	-21.06932439	-1.148932234	-2.541378192	-9.529927925
Pommier_Llorca	23.54136387	3.820242597	-0.101771553	-0.442192765	-0.001156405
PRI_14_152	-4.350983971	15.34656875	-1.19790055	9.84142562	2.824672299
PRI_2190_1	-4.705391393	-16.21886396	-2.378533957	2.691963213	-8.769772702
PRI_2482_100	-6.698708343	12.70196406	-2.656585029	15.87865975	-1.060150274
Pups_Fleurie	-8.273295124	15.6630815	0.698662937	18.1712585	4.575803282
Pups_Jeannette	-8.112040636	4.331324123	0.355662515	4.961188062	9.193394405
Pups_Tego	-9.559137766	-0.371149269	3.67610339	1.551808151	-5.991343824
Ralls_Janet	-15.14559774	10.2391004	5.275058522	6.612262937	-10.36794811
Raxao	9.378800559	-11.63978814	1.572620446	-4.632099382	20.84794496
Red_Astrachan	2.44220717	0.576285453	-8.918103969	4.677452722	-3.123725431
Red_Flesh	26.04109274	2.688557895	3.799895012	-4.663591099	-7.528526693
Red_Jacket	38.24635438	4.215398982	3.985372767	-3.490783525	-6.982131762
Red_Jersey	-7.272018388	-17.08662441	1.010252369	-7.95986273	-2.893377002
Red_Sauce	-6.252508865	3.488783444	-6.461124322	13.41747518	-0.653873642
Redfield	31.13010881	3.769538448	0.116749875	-2.687406791	-2.681213534
Redstreak	0.549488252	-3.502494618	-5.307362031	-2.339423085	-4.126556411
Reine_des_Pommes	-7.274160894	-17.01769346	-3.472535941	3.109925272	-9.0664271
Reineta_do_Caravia	-7.56057527	13.4061891	14.01128407	-5.105890413	14.56219273
Reinette_Clochard	-9.55009539	8.055891224	17.20165597	-13.12586179	7.751729202
Reinette_de_Champagne	-10.50960875	12.35829673	11.2572885	-13.9178254	8.785452037
Reinette_de_Grez_Doiceau	-3.238127619	-7.435298916	2.133734286	-1.512291737	-1.624897215
Reinette_de_Versailles	-6.247536137	1.745598652	-6.946764087	-5.65875608	6.378843741
Reinette_du_Mans	-17.87491322	16.48179417	13.91838748	-8.049169609	8.942424598
Reinette_Franche	-20.32326179	28.25095399	28.25752431	-12.45396591	3.449395926
Reinette_Jaune_de_Butzel	-3.8219272	7.428711428	2.127493386	0.107890338	0.563142011
Reinette_Thouin	-6.307355267	-2.487175963	7.412354918	-7.27252828	-3.155182045
Repinaldo_do_Liebana	-14.00086381	9.69248286	16.98043456	-8.181587793	13.64220869
Roberts_Crab	28.71996437	4.419989383	1.724935767	-3.571656529	-11.61983359
Rose_Bud	-3.162808542	3.575176752	-5.848479294	-0.033241918	3.191552873
Ross_Nonpareil	-4.471643622	1.315049815	-14.10470516	-5.416106699	-2.190011263
Roter_Trierer_Weinapfel	-2.935635157	-6.068570974	-9.612798917	7.465252258	2.813859368
Royal_Wilding	-2.938219216	-6.314972396	-1.621269441	-10.09101811	1.498805012
Saint_Martin	-3.886439031	-7.021184226	-2.14311122	1.3307665	-16.63886986
Sangre_de_Toro_Code_84	5.846589171	-8.645111024	0.547572282	-0.600179064	8.393963279
Schoner_von_Nordhausen	-1.153331944	-5.539806087	-5.016208692	7.785760719	-6.334406493
Silvercup	-11.82141286	-4.520703682	6.299552894	-8.005025241	-2.805673154
Skyrmes_Kernel	-11.98487399	10.99457243	19.8615594	-5.955129109	1.686604727
Slocan	28.86270982	1.311740353	-1.241721079	-4.144478235	-5.073871084
Socker_Miron	17.35055181	-2.602889847	-2.777847986	6.880552219	9.679919446
Spencer_Seedless	-8.983521289	7.560240843	-3.455233552	3.512887438	11.5664388
Stembridge_Cluster	-7.88670408	-7.681784712	-8.064818966	0.970490367	2.183200805
Stembridge_Jersey	-4.178790552	-14.35538867	2.403166108	-9.135565167	-2.597587633
Stoke_Red	-2.526312137	-10.74339621	1.544896914	-8.698540951	-0.081431934
Sturmer_Pippin	-9.726622148	11.42475073	-12.49774853	-8.996558064	-4.543805807
Sunset	-8.999250999	14.57911834	-27.27870441	-13.53833443	-9.31946118
Sweet_Coppin	-7.294998803	-8.31518708	-4.627492493	-5.057944503	-8.215310818
Tale_Sweet	-8.405745249	-9.319072227	2.066599359	1.746320686	-0.628210207
Tardive_Forestier	-11.04500793	-15.47380887	-8.347465279	4.1217772	6.081011075
Taylors	-4.072512009	-12.02927096	1.615470657	-3.441654521	-12.02818934
Teign_Harvey	-8.678374592	-13.10997723	-0.270291412	3.045628874	-5.28713541
Thorgauer_Weinapfel	-4.560161352	2.296631779	-1.519742734	-6.203590198	7.285858972
Twistbody_Jersey	1.510634217	-15.29524063	-3.089415851	-5.840965337	-2.10019283
Unnamed_12	-3.989433084	-20.19923453	-7.699229068	3.848956378	3.95526089
Vista_Bella	1.574405821	-1.955162461	-2.473067357	23.8277166	-0.869939202
Weidners_Goldreinette	-5.719797634	19.11472799	4.556050848	-1.704272979	5.449448091
Weisser_Wintertaffetapfel	1.87581667	-2.145262004	-1.988238064	0.616306394	4.104098303
White_Jersey	-4.373990588	-24.09780851	8.773795804	-7.71494091	-1.522396478
Whitney_Crab	4.568883142	-0.38456719	-9.424601101	4.781951685	3.618340202
Wickson	-0.216196538	2.494124134	-1.205890666	9.256119735	2.603394566
William_Crump	-15.53489266	3.640518472	-0.487809278	2.444169517	-8.249353533
Winesap	-6.35284502	11.31813876	0.120936826	22.14584519	0.960519846
Winter_Banana	-16.13257054	12.99691341	2.589328163	7.919095315	5.405586016
Wotanda	5.35162409	0.743241353	0.040578051	11.95657447	-3.681542094
Xuanina	7.173874394	-10.66527376	2.959278905	1.998116317	15.48171626
Yellow_Bellflower	-10.56370771	17.5485671	0.632882587	1.786861812	4.228053045
Zavergravelu_Rouge	13.26359177	3.409318807	1.613509989	-1.550512727	3.205484748
Zuccalmaglios_Renette	-8.060809308	4.834570456	7.725776793	1.019985595	-11.004179
