# Supplementary material for: A bittersweet symphony: genetic insights into cider apple fruit quality
Source: G3 (Bethesda). 2025 Oct 19;16(1):jkaf241. doi: 10.1093/g3journal/jkaf241 (PMC12774593; doi:10.1093/g3journal/jkaf241)
Supplement: jkaf241_Supplementary_Data [file jkaf241_supplementary_data.zip › Table_S4_G3-2025-406078.txt]

Table S4 : Van Raden kinship matrix
Adamss_Pearmain	0.915433497	-0.043990045	0.051824966	-0.079768504	-0.023005341	0.34398844	-0.138937797	-0.099704031	-0.093557701	0.043464722	-0.010001025	-0.002251752	-0.095572535	-0.072139366	-0.165621472	0.002877435	0.079673377	-0.114612198	-0.092030272	-0.0521432	0.000371765	0.090329914	-0.145843837	-0.050359483	0.136701981	0.185476746	-0.076747969	-0.05759618	-0.137419521	0.063102772	-0.048429316	-0.041236096	0.005634817	0.204460347	0.129102591	-0.178297419	0.088392882	0.132353098	-0.012643992	-0.087462857	-0.084031576	-0.066094865	0.069550011	0.055073184	-0.096090831	-0.094579419	-0.104408742	-0.112823905	0.149099902
Alamaka	-0.043990045	1.016203786	-0.010537627	-0.087421668	-0.008369479	-0.008999901	-0.097091955	0.069218209	0.066680503	-0.057107631	0.074686063	-0.099061023	0.076533852	-0.006846626	0.128061422	0.046749553	-0.042609066	-0.043819568	-0.161629562	-0.071085612	0.015586562	-0.053083685	-0.034236237	0.036643348	-0.007869489	-0.103539194	-0.10669016	-0.049618079	-0.03131181	-0.046443086	-0.026846225	-0.001416529	0.095242859	-0.067766456	-0.054257574	0.060097111	-0.002627031	-0.066638332	-0.055901706	-0.049380098	0.010207952	-0.047116985	-0.093836871	-0.034788857	-0.016614165	0.031501575	-0.070089064	-0.06171509	-0.067549069
Alkmene	0.051824966	-0.010537627	1.006074699	-0.020842913	0.026657278	0.06365768	-0.002724283	0.026667576	-0.050263375	-0.098789861	-0.050941851	-0.079376063	0.061193199	0.000680683	-0.037802527	-0.059773482	-0.096738415	-0.025581948	0.001341997	0.002440373	0.023982275	0.31077858	-0.049866358	-0.067853411	-0.032183646	-0.018145026	-0.049663845	-0.051064274	-0.008153236	0.032293321	-0.006871797	-0.140070498	-0.092620649	0.034416848	0.004505549	0.000467873	0.199133223	-0.042900822	-0.077610652	-0.012616533	0.04378737	-0.039589676	-0.046073528	-0.028998355	-0.116768906	-0.004970233	-0.025220399	-0.039135452	-0.029048698
Amere_de_Berthecourt	-0.079768504	-0.087421668	-0.020842913	0.955646649	0.029087436	-0.105277145	0.237937936	-0.035164136	0.00977089	-0.096359704	-0.024775328	0.069814307	0.036123908	0.077504084	-0.065187561	-0.03621217	0.034794415	0.07758303	0.174558201	0.118631406	-0.017876153	-0.065704713	0.079350729	0.010127862	-0.01325382	0.039862963	0.054948473	0.124467673	0.069538569	-0.101615892	0.010900158	0.023303799	-0.063848915	-0.084729503	0.051803227	-0.025469822	-0.058957709	-0.083311911	0.077658544	0.117468958	0.098032277	-0.004160181	0.012513398	-0.096908892	0.139524579	0.093852727	0.163916538	0.088344828	-0.075249144
American_Forestier	-0.023005341	-0.008369479	0.026657278	0.029087436	0.927044248	-0.038961542	0.070074028	0.009730845	-0.038542786	-0.06564865	-0.004774585	-0.000498927	-0.011321365	0.049163692	-0.029555552	0.033577048	-0.028282123	0.011322346	0.104823902	0.06887039	0.08664921	3.20E-05	0.028431842	-0.016765191	-0.063883239	-0.050423555	0.010687347	0.042286256	0.044382323	-0.113746083	0.036690258	-0.058877619	-0.092189307	-0.054307916	-0.039641162	-0.058152233	-0.051404084	-0.045074692	0.052502298	0.048603062	0.238162188	-0.054210664	0.032803608	-0.051145508	0.038817218	-0.02393324	0.01776272	0.068399004	-0.032090971
American_Summer_Pearmain	0.34398844	-0.008999901	0.06365768	-0.105277145	-0.038961542	0.9330201	-0.106263396	-0.055740382	-0.063199042	0.103928039	-0.003378732	-0.067128025	-0.042345914	-0.100253219	-0.01715992	0.012683875	-0.022833719	-0.047780587	-0.071802989	-0.077941309	-0.026584216	0.132267288	-0.040802466	-0.013343063	0.105114514	-0.062053756	-0.071283548	-0.036500493	-0.073772057	0.04309402	-0.050491059	-0.060665912	-0.005979366	0.001507897	0.041358357	-0.112044744	0.109488569	0.033030148	-0.039889441	-0.066656639	-0.046725689	0.050525221	0.026962764	0.019433167	-0.086863327	-0.078115219	-0.049155846	-0.073202274	0.016198678
Amzr_Gauthier	-0.138937797	-0.097091955	-0.002724283	0.237937936	0.070074028	-0.106263396	1.045435465	0.029269354	0.02238963	-0.112687752	-0.082207814	0.138300347	-0.011756138	0.072754752	-0.023911501	-0.112749535	-0.048111244	0.126385255	0.151572392	0.183354363	0.032952347	-0.040638854	0.08502224	-0.035146973	0.035837872	-0.043042696	0.172644052	0.081219113	0.17478703	-0.129522654	0.035676548	0.007265219	-0.021125516	-0.061400451	-0.006497663	0.041568879	-0.093232765	0.04509398	0.014726168	0.144271624	0.260595377	0.015405788	-0.05157685	-0.106000243	0.054592645	0.051762038	0.126167868	0.139752263	-0.064656679
Antonovka_Obyknovennaja	-0.099704031	0.069218209	0.026667576	-0.035164136	0.009730845	-0.055740382	0.029269354	1.097850889	0.578323556	-0.06332261	0.021577289	-0.02364606	0.262236076	0.065963126	0.12792527	-0.08017353	-0.104691345	-0.026298181	-0.033241977	0.081327806	-0.028548708	-0.103587248	0.01338981	0.033612517	-0.097451215	-0.030729442	0.03038146	0.009586683	-0.000764368	-0.040210945	0.019911418	-0.016315544	-0.019522573	-0.098875672	-0.067130313	0.204115961	-0.084103657	-0.050564284	-0.107563141	0.015614022	0.020203175	-0.061437064	-0.003369579	-0.066766476	-0.063354646	0.029339147	-0.042725769	-0.035799134	-0.120947312
Antonowka_Safran	-0.093557701	0.066680503	-0.050263375	0.00977089	-0.038542786	-0.063199042	0.02238963	0.578323556	1.064697092	-0.038650336	0.015855436	-0.082340535	0.385906364	0.015373752	0.181544331	-0.014975753	-0.084361089	-0.029414823	-0.057779243	0.055343202	-0.035138964	-0.122914091	0.011431039	0.008496316	-0.037463861	-0.035293424	0.015686103	0.044969268	-0.005907286	-0.049406413	0.044583692	-0.026089947	0.001676086	-0.041782996	-0.005116684	0.331549331	-0.057984044	-0.090732815	-0.018918466	-0.064211608	-0.005202494	0.003760713	-0.005617818	-0.069883119	-0.029129932	0.012328047	-0.07189452	-0.004469099	-0.04967071
Arkansas_Black	0.043464722	-0.057107631	-0.098789861	-0.096359704	-0.06564865	0.103928039	-0.112687752	-0.06332261	-0.038650336	0.965617845	-0.017329253	0.010682771	-0.04327038	-0.038073688	-0.053978403	0.109889018	0.056713884	-0.02062667	0.010349825	-0.098839059	-0.04285048	-0.018312071	-0.055910859	-0.014846465	0.073506453	-0.011742409	-0.028787833	-0.114133947	0.01619639	0.080379313	-0.043889361	-0.049432728	-0.054376565	0.01158321	0.00772402	-0.027286719	0.062249242	-0.009577692	-0.081339411	-0.094791086	-0.052281641	-0.032029187	0.0025914	0.241109498	-0.030473154	-0.06340842	0.051522912	-0.022601459	0.057536522
Batul_Alma	-0.010001025	0.074686063	-0.050941851	-0.024775328	-0.004774585	-0.003378732	-0.082207814	0.021577289	0.015855436	-0.017329253	0.989236364	0.055057166	-0.001501195	-0.018304062	0.061026154	0.006055861	-0.002251752	-0.055277004	-0.02285317	-0.091227084	0.046680904	-0.061356974	-0.100692569	0.030106866	-0.046826373	-0.117891309	-0.031017766	-0.03039192	-0.023374898	-0.017953955	0.016984704	0.107834139	0.107521789	-0.037829986	-0.036478755	0.002614283	0.014283385	-0.145831252	-0.021044282	-0.039706379	-0.051037959	0.001634897	-0.010638312	-0.039588532	-0.024887454	0.04175423	-0.008890063	-0.030331281	-0.002586986
Bedan	-0.002251752	-0.099061023	-0.079376063	0.069814307	-0.000498927	-0.067128025	0.138300347	-0.02364606	-0.082340535	0.010682771	0.055057166	0.888368822	-0.084934304	0.009707962	-0.064090329	-0.066088	0.055285995	0.033812741	0.037579256	0.029993596	0.04169359	-0.04694994	-0.039970675	0.013830305	-0.036182422	-0.014907105	0.406591303	0.029172102	0.095530039	-0.057677414	-0.004502279	0.0409007	0.019746662	-0.017923063	-0.057097334	-0.096739559	-0.066255045	-0.018242278	0.020572732	0.078619623	-0.019262853	0.002436941	-0.035309442	-0.022576287	0.044229008	0.030977558	0.114067424	-0.039081677	-0.009311107
Bella_Scarlatta	-0.095572535	0.076533852	0.061193199	0.036123908	-0.011321365	-0.042345914	-0.011756138	0.262236076	0.385906364	-0.04327038	-0.001501195	-0.084934304	1.060956893	-0.018482548	0.376367653	-0.017569523	-0.08406018	-0.071086756	-0.062688755	0.018302755	-0.071311008	-0.15561252	-0.022425261	-0.07775367	-0.032241997	-0.019940185	-0.046538049	0.04353337	-0.080578556	-0.00597479	-0.007509084	0.034999216	0.072607157	-0.058850159	0.016315381	0.287851123	-0.000947431	-0.13211528	-0.057116784	-0.075199946	0.076728356	-0.013306451	-0.02963221	-0.039188082	-0.027960619	0.013786827	-0.039752144	-0.044404225	-0.100895082
Belle_Norman	-0.072139366	-0.006846626	0.000680683	0.077504084	0.049163692	-0.100253219	0.072754752	0.065963126	0.015373752	-0.038073688	-0.018304062	0.009707962	-0.018482548	0.917353367	-0.056111084	-0.096029047	-0.025022463	0.015739877	0.080005178	0.205285274	0.125223951	-0.064733336	0.008244604	0.08722929	-0.049913268	-0.026901144	-0.021657542	0.09533439	-0.011119996	-0.072276663	0.010134727	-0.011618841	-0.016852146	-0.117915336	-0.047381282	0.048447459	-0.109222146	-0.005052612	0.014078583	0.112361509	0.038794335	-0.036767078	0.017826792	-0.036307133	0.099970453	0.064429976	-0.013134829	0.073395471	-0.154460369
Bellefleur_Krasny	-0.165621472	0.128061422	-0.037802527	-0.065187561	-0.029555552	-0.01715992	-0.023911501	0.12792527	0.181544331	-0.053978403	0.061026154	-0.064090329	0.376367653	-0.056111084	1.010594059	-0.018725106	-0.082321084	-0.031427368	-0.068186356	-0.107034547	-0.066966701	-0.091927299	-0.067869429	-0.056330759	-0.050765653	-0.115462296	-0.049719908	-0.092803711	-0.06262926	-0.024498446	-0.014743493	0.18697214	0.186080853	-0.051321706	-0.082969813	0.12169885	0.019317609	-0.17321743	-0.044667377	-0.004856963	-0.003741425	0.015932093	-0.049313737	-0.027028143	-0.022168973	-0.013710333	-0.053065378	-0.040638854	-0.078893235
Ben_Davis	0.002877435	0.046749553	-0.059773482	-0.03621217	0.033577048	0.012683875	-0.112749535	-0.08017353	-0.014975753	0.109889018	0.006055861	-0.066088	-0.017569523	-0.096029047	-0.018725106	0.981704478	-0.056819308	-0.051372048	0.003630281	-0.138557942	-0.026991531	0.003625704	-0.040051909	-0.006803149	-0.075052351	-0.039303641	-0.062717359	-0.101748612	-0.055653427	0.01345045	-0.017030632	-0.008679541	-0.034175597	0.004863665	-0.034021138	0.008256046	0.019056744	-0.047559768	-0.042901967	-0.019301754	0.009023765	-0.023117467	0.049133944	0.054340934	-0.041824185	-0.01223439	-0.025247859	0.011783435	-0.005629259
Benham	0.079673377	-0.042609066	-0.096738415	0.034794415	-0.028282123	-0.022833719	-0.048111244	-0.104691345	-0.084361089	0.056713884	-0.002251752	0.055285995	-0.08406018	-0.025022463	-0.082321084	-0.056819308	1.06061365	-0.101363036	-0.033045185	-0.087814109	0.004647423	-0.040286458	-0.015070717	0.053493125	0.047768983	0.122016921	0.001341997	-0.051004779	-0.052961261	0.037852706	-0.020417292	0.013406972	0.088066802	0.111764267	0.012959613	-0.074155344	-0.025144886	0.065709127	0.029551957	-0.041503825	-0.097413459	0.009679358	0.055010257	-0.00578143	-0.006422149	-0.017357857	-0.022845161	-0.166152354	0.067982536
Binet_Blanc	-0.114612198	-0.043819568	-0.025581948	0.07758303	0.011322346	-0.047780587	0.126385255	-0.026298181	-0.029414823	-0.02062667	-0.055277004	0.033812741	-0.071086756	0.015739877	-0.031427368	-0.051372048	-0.101363036	0.98958876	0.129293663	0.206232623	-0.016536363	-0.02789197	0.041612356	-0.021531686	-0.013940305	-0.017848694	0.015473292	0.134202032	0.145850539	-0.05280337	0.057686404	-0.130800661	-0.168454368	-0.113204904	0.026511972	0.005685159	0.038485416	0.038446516	0.072340572	0.194649331	0.083451334	-0.011793895	-0.044908791	-0.055912003	0.086733876	0.039904152	0.093178827	0.166972541	-0.004437063
Binet_Blanc_Dore	-0.092030272	-0.161629562	0.001341997	0.174558201	0.104823902	-0.071802989	0.151572392	-0.033241977	-0.057779243	0.010349825	-0.02285317	0.037579256	-0.062688755	0.080005178	-0.068186356	0.003630281	-0.033045185	0.129293663	1.033594742	0.109843253	0.070886368	0.051136192	0.051457696	-0.056843335	-0.087172245	-0.011476968	0.055423292	0.137968546	0.042803408	-0.096799055	-0.038702966	0.004094802	-0.127635965	-0.08743883	0.02854168	-0.004153316	-0.064272247	-0.0368117	0.072633473	0.093049539	0.129480158	-0.088788918	0.04251394	-0.154906584	0.094552941	0.078985748	0.15715466	0.182028303	-0.084905701
Binet_Rouge	-0.0521432	-0.071085612	0.002440373	0.118631406	0.06887039	-0.077941309	0.183354363	0.081327806	0.055343202	-0.098839059	-0.091227084	0.029993596	0.018302755	0.205285274	-0.107034547	-0.138557942	-0.087814109	0.206232623	0.109843253	1.017844486	0.132194063	-0.095104581	0.16052759	-0.040113693	0.009739998	0.020015535	0.10804695	0.160198077	0.059822517	-0.093095468	0.063130231	-0.140409164	-0.162142137	-0.042630805	0.006482626	0.026760251	-0.068384293	-0.01168749	0.031759007	0.118463217	0.104236958	-0.014744637	0.084716754	-0.020074049	0.027336899	0.037242878	0.046807904	0.148680002	-0.017519181
Bisquet	0.000371765	0.015586562	0.023982275	-0.017876153	0.08664921	-0.026584216	0.032952347	-0.028548708	-0.035138964	-0.04285048	0.046680904	0.04169359	-0.071311008	0.125223951	-0.066966701	-0.026991531	0.004647423	-0.016536363	0.070886368	0.132194063	0.875379381	0.018777574	-0.008110903	-0.005835205	-0.041664005	-0.073071842	0.054327204	-0.044913368	-0.005475944	-0.065764208	-0.049062026	0.061760693	0.068974507	0.014805114	-0.098762402	-0.10945784	-0.023684961	0.039669603	0.150272647	0.020454886	0.060069652	-0.053412053	-0.025449228	0.019704329	0.012984784	-0.015897932	0.008719423	0.027514241	0.018496115
Blahova_Reneta	0.090329914	-0.053083685	0.31077858	-0.065704713	3.20E-05	0.132267288	-0.040638854	-0.103587248	-0.122914091	-0.018312071	-0.061356974	-0.04694994	-0.15561252	-0.064733336	-0.091927299	0.003625704	-0.040286458	-0.02789197	0.051136192	-0.095104581	0.018777574	1.027217295	-0.076491682	-0.022401234	-0.003810074	-0.016691966	-0.018685061	-0.099110221	-0.020015698	0.045614564	-0.069391138	-0.074934505	-0.067431223	0.024870129	0.006827013	-0.115892493	0.126771975	0.028603464	-0.011895724	0.022125333	-0.013232081	-0.045373313	-0.035646963	-0.03101891	-0.042948876	-0.071831592	0.005468916	-0.053603125	-0.016016923
Blanc_Mollet	-0.145843837	-0.034236237	-0.049866358	0.079350729	0.028431842	-0.040802466	0.08502224	0.01338981	0.011431039	-0.055910859	-0.100692569	-0.039970675	-0.022425261	0.008244604	-0.067869429	-0.040051909	-0.015070717	0.041612356	0.051457696	0.16052759	-0.008110903	-0.076491682	1.02554456	-0.057105343	-0.028093339	0.005339628	0.451442806	0.143495895	0.119539854	-0.078824587	0.036875609	-0.098928302	-0.091135553	-0.075543188	-0.019482528	0.052899315	-0.071770953	-0.048652423	0.052108713	0.064130211	0.10606072	0.058288223	-0.015931112	-0.082801624	0.075764989	0.037040365	0.10392003	0.089426042	-0.094141213
Blanquina	-0.050359483	0.036643348	-0.067853411	0.010127862	-0.016765191	-0.013343063	-0.035146973	0.033612517	0.008496316	-0.014846465	0.030106866	0.013830305	-0.07775367	0.08722929	-0.056330759	-0.006803149	0.053493125	-0.021531686	-0.056843335	-0.040113693	-0.005835205	-0.022401234	-0.057105343	1.058463808	-0.05186975	-0.034646984	-0.079481324	0.040405286	-0.051865174	-0.062075495	0.033361949	0.051844416	0.029532507	-0.126819047	0.015213572	-0.026454928	-0.005233386	-0.020903552	0.020227202	0.051064111	-0.049423575	-0.010934645	-5.04E-05	-0.078210183	0.073698669	0.222259761	-0.035932999	-0.087189408	-0.041498105
Blue_Pearmain	0.136701981	-0.007869489	-0.032183646	-0.01325382	-0.063883239	0.105114514	0.035837872	-0.097451215	-0.037463861	0.073506453	-0.046826373	-0.036182422	-0.032241997	-0.049913268	-0.050765653	-0.075052351	0.047768983	-0.013940305	-0.087172245	0.009739998	-0.041664005	-0.003810074	-0.028093339	-0.05186975	0.961622501	0.052258596	-0.053074531	-0.001791807	-0.033563481	-0.008169254	-0.033150446	-0.036667538	-0.017006605	0.14303023	0.018462935	-0.084283287	0.030725847	0.094080411	0.002055941	-0.107788537	-0.042990066	-0.043289831	0.047776992	0.054141853	-0.021471046	-0.098694898	-0.004315784	0.024320941	0.180878441
Bonne_Hotture	0.185476746	-0.103539194	-0.018145026	0.039862963	-0.050423555	-0.062053756	-0.043042696	-0.030729442	-0.035293424	-0.011742409	-0.117891309	-0.014907105	-0.019940185	-0.026901144	-0.115462296	-0.039303641	0.122016921	-0.017848694	-0.011476968	0.020015535	-0.073071842	-0.016691966	0.005339628	-0.034646984	0.052258596	0.979857834	0.009305224	-0.025384011	-0.10144427	-0.038998155	0.010124429	-0.118732253	-0.059993157	0.119438026	-0.003392462	-0.094559969	-0.059154501	0.213485338	-0.00822074	0.035931692	-0.091187039	0.006932274	0.093946546	0.025339227	-0.050273672	-0.053104279	-0.078275399	-0.00650796	0.109234569
Boutteville	-0.076747969	-0.10669016	-0.049663845	0.054948473	0.010687347	-0.071283548	0.172644052	0.03038146	0.015686103	-0.028787833	-0.031017766	0.406591303	-0.046538049	-0.021657542	-0.049719908	-0.062717359	0.001341997	0.015473292	0.055423292	0.10804695	0.054327204	-0.018685061	0.451442806	-0.079481324	-0.053074531	0.009305224	1.018133953	0.024437643	0.162873081	-0.003360426	-0.00489472	-0.024622013	-0.022618621	0.059551355	-0.075726251	-0.019554609	-0.134961904	0.031443224	0.003970091	0.033359661	0.002923201	0.011307472	0.038401894	0.003083381	0.003021597	-0.063491943	0.081254581	0.076023565	-0.009993016
Bramtot	-0.05759618	-0.049618079	-0.051064274	0.124467673	0.042286256	-0.036500493	0.081219113	0.009586683	0.044969268	-0.114133947	-0.03039192	0.029172102	0.04353337	0.09533439	-0.092803711	-0.101748612	-0.051004779	0.134202032	0.137968546	0.160198077	-0.044913368	-0.099110221	0.143495895	0.040405286	-0.001791807	-0.025384011	0.024437643	1.024306598	0.092000361	-0.005339791	0.090966057	-0.094626329	-0.106517395	-0.118135011	0.1654474	0.00509707	-0.089758006	-0.09066531	0.224012587	0.038327525	0.120783536	-0.025408038	-0.032181358	-0.164761078	0.293115319	0.059868283	0.170168129	0.059281338	-0.090707644
Breakwells_Seedling	-0.137419521	-0.03131181	-0.008153236	0.069538569	0.044382323	-0.073772057	0.17478703	-0.000764368	-0.005907286	0.01619639	-0.023374898	0.095530039	-0.080578556	-0.011119996	-0.06262926	-0.055653427	-0.052961261	0.145850539	0.042803408	0.059822517	-0.005475944	-0.020015698	0.119539854	-0.051865174	-0.033563481	-0.10144427	0.162873081	0.092000361	0.977552388	0.022808385	0.045010457	0.001836266	-0.025975533	-0.069724083	-0.002953111	-0.020016842	-0.047715371	-0.029228328	-0.0022815	0.084133242	0.07569634	-0.016364742	-0.044558684	-0.033562337	0.020216904	-0.004323793	0.133475501	0.084245368	-0.061401595
Britegold	0.063102772	-0.046443086	0.032293321	-0.101615892	-0.113746083	0.04309402	-0.129522654	-0.040210945	-0.049406413	0.080379313	-0.017953955	-0.057677414	-0.00597479	-0.072276663	-0.024498446	0.01345045	0.037852706	-0.05280337	-0.096799055	-0.093095468	-0.065764208	0.045614564	-0.078824587	-0.062075495	-0.008169254	-0.038998155	-0.003360426	-0.005339791	0.022808385	1.06278752	-0.004856963	0.022020072	0.037917922	0.092009514	0.038361849	0.020140247	-0.013637108	0.002823661	-0.050412113	-0.155335638	-0.118326083	-0.024548788	-0.031901043	0.181722817	-0.064676129	-0.10919011	-0.089204241	-0.118171624	0.046201509
Browns_Apple_1	-0.048429316	-0.026846225	-0.006871797	0.010900158	0.036690258	-0.050491059	0.035676548	0.019911418	0.044583692	-0.043889361	0.016984704	-0.004502279	-0.007509084	0.010134727	-0.014743493	-0.017030632	-0.020417292	0.057686404	-0.038702966	0.063130231	-0.049062026	-0.069391138	0.036875609	0.033361949	-0.033150446	0.010124429	-0.00489472	0.090966057	0.045010457	-0.004856963	0.860275565	-0.073012346	-0.041193763	-0.042390535	-0.016724002	0.023526907	-0.025302777	-0.027657421	0.093655934	0.057915233	-0.037940968	0.028626347	-0.031119594	-0.045596421	0.035392801	0.034009534	0.052837531	0.01692292	-0.075461954
Budagovsky_54_118	-0.041236096	-0.001416529	-0.140070498	0.023303799	-0.058877619	-0.060665912	0.007265219	-0.016315544	-0.026089947	-0.049432728	0.107834139	0.0409007	0.034999216	-0.011618841	0.18697214	-0.008679541	0.013406972	-0.130800661	0.004094802	-0.140409164	0.061760693	-0.074934505	-0.098928302	0.051844416	-0.036667538	-0.118732253	-0.024622013	-0.094626329	0.001836266	0.022020072	-0.073012346	1.022001153	0.577934547	0.056853469	-0.058161386	0.03158853	-0.036635502	-0.008017083	0.005324755	-2.18E-05	-0.022642648	-0.003837533	-0.012058192	-0.017850982	-0.031517756	0.025571488	-0.004231118	-0.059829545	-0.011243563
Budagovsky_9	0.005634817	0.095242859	-0.092620649	-0.063848915	-0.092189307	-0.005979366	-0.021125516	-0.019522573	0.001676086	-0.054376565	0.107521789	0.019746662	0.072607157	-0.016852146	0.186080853	-0.034175597	0.088066802	-0.168454368	-0.127635965	-0.162142137	0.068974507	-0.067431223	-0.091135553	0.029532507	-0.017006605	-0.059993157	-0.022618621	-0.106517395	-0.025975533	0.037917922	-0.041193763	0.577934547	1.027744745	0.114145226	-0.062236819	-0.030091011	-0.078920695	0.057669242	-0.036960438	-0.046359563	-0.049296575	0.023349565	-0.078369218	0.01830962	-0.058750619	-0.006871797	-0.099488932	-0.140035029	0.039969368
Calville_Blanc_dHiver	0.204460347	-0.067766456	0.034416848	-0.084729503	-0.054307916	0.001507897	-0.061400451	-0.098875672	-0.041782996	0.01158321	-0.037829986	-0.017923063	-0.058850159	-0.117915336	-0.051321706	0.004863665	0.111764267	-0.113204904	-0.08743883	-0.042630805	0.014805114	0.024870129	-0.075543188	-0.126819047	0.14303023	0.119438026	0.059551355	-0.118135011	-0.069724083	0.092009514	-0.042390535	0.056853469	0.114145226	0.929247865	0.086221301	-0.125364843	-0.003987416	0.223784902	-0.043367632	-0.181579962	-0.1347285	-0.046161627	0.049247214	0.142452438	-0.162708487	-0.046567797	-0.111974951	-0.030365605	0.310293464
Cap_of_Liberty	0.129102591	-0.054257574	0.004505549	0.051803227	-0.039641162	0.041358357	-0.006497663	-0.067130313	-0.005116684	0.00772402	-0.036478755	-0.057097334	0.016315381	-0.047381282	-0.082969813	-0.034021138	0.012959613	0.026511972	0.02854168	0.006482626	-0.098762402	0.006827013	-0.019482528	0.015213572	0.018462935	-0.003392462	-0.075726251	0.1654474	-0.002953111	0.038361849	-0.016724002	-0.058161386	-0.062236819	0.086221301	0.897793118	0.038088399	0.028336879	0.02395596	0.076375961	-0.048520847	0.004119973	-0.014705736	0.027151548	-0.104559768	0.204819608	0.071728457	0.087661775	0.035826431	0.008282361
CC_14_45	-0.178297419	0.060097111	0.000467873	-0.025469822	-0.058152233	-0.112044744	0.041568879	0.204115961	0.331549331	-0.027286719	0.002614283	-0.096739559	0.287851123	0.048447459	0.12169885	0.008256046	-0.074155344	0.005685159	-0.004153316	0.026760251	-0.10945784	-0.115892493	0.052899315	-0.026454928	-0.084283287	-0.094559969	-0.019554609	0.00509707	-0.020016842	0.020140247	0.023526907	0.03158853	-0.030091011	-0.125364843	0.038088399	1.159501826	-0.039383731	-0.080816538	-0.068343104	-0.036348322	0.066659908	-0.012085651	-0.008438127	-0.057072163	-0.000977179	0.02948102	-0.03505773	0.031788754	-0.076806321
Cheddar_Cross	0.088392882	-0.002627031	0.199133223	-0.058957709	-0.051404084	0.109488569	-0.093232765	-0.084103657	-0.057984044	0.062249242	0.014283385	-0.066255045	-0.000947431	-0.109222146	0.019317609	0.019056744	-0.025144886	0.038485416	-0.064272247	-0.068384293	-0.023684961	0.126771975	-0.071770953	-0.005233386	0.030725847	-0.059154501	-0.134961904	-0.089758006	-0.047715371	-0.013637108	-0.025302777	-0.036635502	-0.078920695	-0.003987416	0.028336879	-0.039383731	1.049684808	-0.058726592	0.023798068	0.004557035	-0.070746946	0.059503301	-0.050899518	-0.007482769	-0.010439231	-0.053216405	0.026689314	-0.050619203	0.07814938
Cherry_Pearmain	0.132353098	-0.066638332	-0.042900822	-0.083311911	-0.045074692	0.033030148	0.04509398	-0.050564284	-0.090732815	-0.009577692	-0.145831252	-0.018242278	-0.13211528	-0.005052612	-0.17321743	-0.047559768	0.065709127	0.038446516	-0.0368117	-0.01168749	0.039669603	0.028603464	-0.048652423	-0.020903552	0.094080411	0.213485338	0.031443224	-0.09066531	-0.029228328	0.002823661	-0.027657421	-0.008017083	0.057669242	0.223784902	0.02395596	-0.080816538	-0.058726592	0.902846793	-0.025450372	-0.043244065	-0.082654029	-0.017823522	0.010718239	0.07700295	-0.128870494	-0.057597324	-0.123004478	0.029813966	0.1148729
Chisel_Jersey	-0.012643992	-0.055901706	-0.077610652	0.077658544	0.052502298	-0.039889441	0.014726168	-0.107563141	-0.018918466	-0.081339411	-0.021044282	0.020572732	-0.057116784	0.014078583	-0.044667377	-0.042901967	0.029551957	0.072340572	0.072633473	0.031759007	0.150272647	-0.011895724	0.052108713	0.020227202	0.002055941	-0.00822074	0.003970091	0.224012587	-0.0022815	-0.050412113	0.093655934	0.005324755	-0.036960438	-0.043367632	0.076375961	-0.068343104	0.023798068	-0.025450372	0.89653113	-0.01050788	-0.011997552	0.015781067	-0.095779624	-0.092019974	0.26946362	0.05850561	0.064597021	0.032156024	-0.047202796
Cimetiere_de_Blangy	-0.087462857	-0.049380098	-0.012616533	0.117468958	0.048603062	-0.066656639	0.144271624	0.015614022	-0.064211608	-0.094791086	-0.039706379	0.078619623	-0.075199946	0.112361509	-0.004856963	-0.019301754	-0.041503825	0.194649331	0.093049539	0.118463217	0.020454886	0.022125333	0.064130211	0.051064111	-0.107788537	0.035931692	0.033359661	0.038327525	0.084133242	-0.155335638	0.057915233	-2.18E-05	-0.046359563	-0.181579962	-0.048520847	-0.036348322	0.004557035	-0.043244065	-0.01050788	0.962546968	0.01710255	-0.004038902	-0.018048918	-0.107497925	0.049331881	0.039554045	0.075171179	0.071387502	-0.035470766
Clara	-0.084031576	0.010207952	0.04378737	0.098032277	0.238162188	-0.046725689	0.260595377	0.020203175	-0.005202494	-0.052281641	-0.051037959	-0.019262853	0.076728356	0.038794335	-0.003741425	0.009023765	-0.097413459	0.083451334	0.129480158	0.104236958	0.060069652	-0.013232081	0.10606072	-0.049423575	-0.042990066	-0.091187039	0.002923201	0.120783536	0.07569634	-0.118326083	-0.037940968	-0.022642648	-0.049296575	-0.1347285	0.004119973	0.066659908	-0.070746946	-0.082654029	-0.011997552	0.01710255	0.981277713	0.014155241	-0.047906443	-0.002463419	0.053921034	-0.000434855	0.134180293	0.076266123	-0.075170198
Clarke	-0.066094865	-0.047116985	-0.039589676	-0.004160181	-0.054210664	0.050525221	0.015405788	-0.061437064	0.003760713	-0.032029187	0.001634897	0.002436941	-0.013306451	-0.036767078	0.015932093	-0.023117467	0.009679358	-0.011793895	-0.088788918	-0.014744637	-0.053412053	-0.045373313	0.058288223	-0.010934645	-0.043289831	0.006932274	0.011307472	-0.025408038	-0.016364742	-0.024548788	0.028626347	-0.003837533	0.023349565	-0.046161627	-0.014705736	-0.012085651	0.059503301	-0.017823522	0.015781067	-0.004038902	0.014155241	0.973152018	-0.045890465	0.004473513	-0.007166986	-0.032576087	-0.025326804	0.008520343	0.002396896
Clearheart	0.069550011	-0.093836871	-0.046073528	0.012513398	0.032803608	0.026962764	-0.05157685	-0.003369579	-0.005617818	0.0025914	-0.010638312	-0.035309442	-0.02963221	0.017826792	-0.049313737	0.049133944	0.055010257	-0.044908791	0.04251394	0.084716754	-0.025449228	-0.035646963	-0.015931112	-5.04E-05	0.047776992	0.093946546	0.038401894	-0.032181358	-0.044558684	-0.031901043	-0.031119594	-0.012058192	-0.078369218	0.049247214	0.027151548	-0.008438127	-0.050899518	0.010718239	-0.095779624	-0.018048918	-0.047906443	-0.045890465	0.960184315	-0.074377308	-0.078781109	-0.062217369	0.013925268	-0.013305306	-0.034770551
Co_op_11	0.055073184	-0.034788857	-0.028998355	-0.096908892	-0.051145508	0.019433167	-0.106000243	-0.066766476	-0.069883119	0.241109498	-0.039588532	-0.022576287	-0.039188082	-0.036307133	-0.027028143	0.054340934	-0.00578143	-0.055912003	-0.154906584	-0.020074049	0.019704329	-0.03101891	-0.082801624	-0.078210183	0.054141853	0.025339227	0.003083381	-0.164761078	-0.033562337	0.181722817	-0.045596421	-0.017850982	0.01830962	0.142452438	-0.104559768	-0.057072163	-0.007482769	0.07700295	-0.092019974	-0.107497925	-0.002463419	0.004473513	-0.074377308	1.14427902	-0.133493971	-0.085957167	-0.122996469	0.086847146	0.096644433
Coat_Jersey	-0.096090831	-0.016614165	-0.116768906	0.139524579	0.038817218	-0.086863327	0.054592645	-0.063354646	-0.029129932	-0.030473154	-0.024887454	0.044229008	-0.027960619	0.099970453	-0.022168973	-0.041824185	-0.006422149	0.086733876	0.094552941	0.027336899	0.012984784	-0.042948876	0.075764989	0.073698669	-0.021471046	-0.050273672	0.003021597	0.293115319	0.020216904	-0.064676129	0.035392801	-0.031517756	-0.058750619	-0.162708487	0.204819608	-0.000977179	-0.010439231	-0.128870494	0.26946362	0.049331881	0.053921034	-0.007166986	-0.078781109	-0.133493971	0.931396563	0.098951023	0.250644775	0.068838354	-0.137307395
Collaos	-0.094579419	0.031501575	-0.004970233	0.093852727	-0.02393324	-0.078115219	0.051762038	0.029339147	0.012328047	-0.06340842	0.04175423	0.030977558	0.013786827	0.064429976	-0.013710333	-0.01223439	-0.017357857	0.039904152	0.078985748	0.037242878	-0.015897932	-0.071831592	0.037040365	0.222259761	-0.098694898	-0.053104279	-0.063491943	0.059868283	-0.004323793	-0.10919011	0.034009534	0.025571488	-0.006871797	-0.046567797	0.071728457	0.02948102	-0.053216405	-0.057597324	0.05850561	0.039554045	-0.000434855	-0.032576087	-0.062217369	-0.085957167	0.098951023	0.978997439	0.029265922	0.019982355	-0.10221771
Coloradona	-0.104408742	-0.070089064	-0.025220399	0.163916538	0.01776272	-0.049155846	0.126167868	-0.042725769	-0.07189452	0.051522912	-0.008890063	0.114067424	-0.039752144	-0.013134829	-0.053065378	-0.025247859	-0.022845161	0.093178827	0.15715466	0.046807904	0.008719423	0.005468916	0.10392003	-0.035932999	-0.004315784	-0.078275399	0.081254581	0.170168129	0.133475501	-0.089204241	0.052837531	-0.004231118	-0.099488932	-0.111974951	0.087661775	-0.03505773	0.026689314	-0.123004478	0.064597021	0.075171179	0.134180293	-0.025326804	0.013925268	-0.122996469	0.250644775	0.029265922	0.977575271	0.129413798	-0.06052175
Colozette	-0.112823905	-0.06171509	-0.039135452	0.088344828	0.068399004	-0.073202274	0.139752263	-0.035799134	-0.004469099	-0.022601459	-0.030331281	-0.039081677	-0.044404225	0.073395471	-0.040638854	0.011783435	-0.166152354	0.166972541	0.182028303	0.148680002	0.027514241	-0.053603125	0.089426042	-0.087189408	0.024320941	-0.00650796	0.076023565	0.059281338	0.084245368	-0.118171624	0.01692292	-0.059829545	-0.140035029	-0.030365605	0.035826431	0.031788754	-0.050619203	0.029813966	0.032156024	0.071387502	0.076266123	0.008520343	-0.013305306	0.086847146	0.068838354	0.019982355	0.129413798	0.964797495	0.026298018
Cornish_Aromatic	0.149099902	-0.067549069	-0.029048698	-0.075249144	-0.032090971	0.016198678	-0.064656679	-0.120947312	-0.04967071	0.057536522	-0.002586986	-0.009311107	-0.100895082	-0.154460369	-0.078893235	-0.005629259	0.067982536	-0.004437063	-0.084905701	-0.017519181	0.018496115	-0.016016923	-0.094141213	-0.041498105	0.180878441	0.109234569	-0.009993016	-0.090707644	-0.061401595	0.046201509	-0.075461954	-0.011243563	0.039969368	0.310293464	0.008282361	-0.076806321	0.07814938	0.1148729	-0.047202796	-0.035470766	-0.075170198	0.002396896	-0.034770551	0.096644433	-0.137307395	-0.10221771	-0.06052175	0.026298018	0.935471996
Cortland	-0.000133946	0.087737289	-0.014443728	-0.056881091	-0.036301413	0.032829924	-0.035867783	-0.050764509	-0.002066401	0.048984062	0.036043818	-0.077204482	0.002287058	-0.065462155	0.009236575	0.416546481	-0.084435458	-0.057278108	-0.063932437	-0.062255125	-0.018134729	-0.040490116	0.026698468	-0.089128728	0.035407675	-0.023210142	0.003454083	-0.054971519	0.064069571	0.078753487	-0.037989022	-0.028769527	-0.038055382	-0.007989624	-0.053821656	-0.018491701	0.043834279	-0.043334452	-0.06328142	-0.044891629	-0.00846101	-0.000366207	-0.01611303	0.084618358	-0.063072042	-0.04940298	-0.045337845	0.056244786	0.003806478
Court_Pendu_Plat	0.016429795	-0.028275258	-0.101509486	0.010628996	-0.042605634	-0.001552682	0.049299845	0.030929504	-0.016186256	0.027627511	-0.018601539	0.060935767	-0.047437345	0.014495051	-0.024567094	-0.018749133	-0.016635903	0.042941849	0.053076657	0.011912723	-0.046438509	-0.03405775	0.005631385	-0.016408219	-0.014606196	0.078746622	0.075306188	0.027880366	0.04010781	-0.032917041	0.021126497	-0.08804637	-0.071569584	0.035784098	0.026425018	0.007335012	-0.090414743	0.086411228	-0.021244506	0.079933097	-0.026343946	-0.057037839	0.085554266	-0.024157491	0.019200906	-0.051075716	0.034040426	-0.036899799	0.005607358
Coxs_Orange_Pippin	0.106136233	-0.034672155	0.470739902	-0.035714468	-0.022082018	0.110732251	-0.112541302	-0.14220089	-0.154580504	-0.068504428	-0.029340454	-0.07630061	-0.144148219	-0.06224254	-0.133146151	-0.047145589	0.025887271	-0.050005943	0.012522551	-0.058456574	0.05137303	0.544849399	-0.109605434	0.008746883	-0.004503424	-0.041990086	-0.090876977	-0.187512338	-0.052839982	-0.016445976	-0.092373514	-0.069259561	-0.068414041	0.082070354	0.021185992	-0.092560009	0.276891388	0.017778738	-0.080035089	-0.023725006	-0.057056145	-0.045487727	0.018369115	-0.042422571	-0.102114737	-0.044736026	-0.044433973	-0.083822198	0.136128766
Crab_C	-0.082978966	-0.102210845	0.003735542	0.075927457	0.071033963	-0.091119535	0.125598085	-0.010585681	-0.038596561	-0.062518278	0.028460446	0.134049861	0.017861116	0.094266906	-8.36E-05	-0.045501457	-0.018204522	0.067425339	0.071481322	0.089368835	0.037964832	-0.084835908	0.090613661	-0.099606779	-0.043384794	-0.093029107	0.12410498	0.160624842	0.103090528	-0.026091091	0.056320299	-0.041563321	-0.053164919	-0.023388628	0.010672473	-0.02375933	-0.057826152	-0.068575365	0.024370139	0.075180332	0.046480679	-0.003028625	-0.021959595	-0.076672456	0.116340834	0.055037716	0.143627472	0.048661414	-0.154010721
Cristalina	0.04002772	-0.030439974	-0.112937175	-0.02019304	-0.022481324	-0.044532369	-0.017995144	0.021238623	0.01551677	0.027199602	0.000654368	0.035613621	0.028264798	-0.009669224	-0.080572836	0.006296131	0.074408037	-0.085141394	-0.053007027	-0.087223732	-0.058155665	-0.134352077	0.028939841	0.142081736	-0.067138322	0.020425138	-0.0316459	0.008058109	-0.010976978	-0.025529317	0.011725084	0.037444247	0.074762721	0.056487344	0.029760191	-0.029276382	-0.130210284	0.003774442	-0.05235601	-0.068412896	0.010858968	-0.03401885	0.029259057	-0.037611455	0.016167786	0.129703266	0.050401653	-0.033275157	0.009810935
Dabinett	-0.012623398	-0.029829002	0.038197093	0.063205744	0.081180212	-0.075183928	0.105350208	-0.009991872	-0.009055964	-0.071766376	-0.051128346	-0.025432065	0.025112687	0.06157191	-0.054778159	-0.064012527	-0.023979005	0.075545314	0.068022581	0.105014974	0.187924066	0.036176538	0.06949738	-0.021725046	0.020023544	-0.086067004	0.056384371	0.153113551	0.023212268	-0.028102492	0.038677632	-0.068179492	-0.093965015	-0.025110562	0.072922941	0.013886368	0.008187397	-0.035561153	0.466112992	-0.07388075	0.075731809	-0.053381161	-0.090838076	-0.024263897	0.261089646	-0.00081471	0.181273169	0.116411771	-0.081049943
Damelot	-0.058445133	-0.104597525	0.022769485	0.087435235	0.058805375	-0.10769014	0.143474157	-0.069997533	-0.052561956	-0.015695419	-0.078713605	-0.029570426	-0.107838879	0.044118027	-0.18425611	-0.006783698	-0.06719553	0.132195207	0.176487224	0.134165419	0.057288243	0.019012123	0.113410687	-0.024995003	-0.000614486	-0.031732854	0.019825608	0.116554788	0.16178157	-0.07768731	0.030197253	-0.117474841	-0.148181319	-0.080195269	0.042732471	0.044484152	-0.03329232	-0.062856944	0.029799092	0.099424697	0.0521991	-0.036388367	0.027179007	-0.070664568	0.13624318	0.045703807	0.151372168	0.169009113	-0.073609589
De_la_Riega	-0.135644957	-0.013905981	-0.078745641	0.001261907	-0.00189478	-0.037840283	0.033564463	0.052535478	0.065339569	-0.027764971	0.018925168	0.020595615	-0.005279152	0.07488972	-0.03711833	-0.056194606	0.006127942	0.016496155	-0.00839465	-0.051584859	-0.049437305	-0.075845242	-0.021103777	0.328533373	-0.079840585	-0.102853853	-0.042032419	0.052670487	-0.003127021	-0.032152754	0.073995001	-0.031704251	-0.069647425	-0.106159279	0.049478331	0.037335554	-0.033783156	-0.075794899	0.039439631	-0.059694536	-0.02007977	0.042145526	0.005557015	-0.125864833	0.070622071	0.321365324	0.015699832	-0.06363496	-0.128809854
Dekkers_Glorie	0.064161103	-0.017885306	0.034509524	-0.014296133	0.031756719	0.071072863	-0.070570748	-0.007600615	-0.030980009	-0.034928442	0.079207712	-0.059224294	-0.06338897	-0.041403141	-0.03907138	-0.009806521	0.020095625	0.025253416	-0.040452359	-0.039064515	-0.058048116	0.017726108	-0.00626769	0.015112888	0.040361809	0.046874264	-0.14066774	-0.043359623	-0.019553465	-0.065368335	0.008069551	-0.068682914	-0.050179853	0.003332804	0.063156546	-0.042194887	0.053130432	-0.042432868	0.029960416	0.013324594	-0.010164637	0.037876733	0.017498423	-0.047635281	0.00614396	0.059759589	-0.020410427	-0.035483351	-0.0181599
Del_Cirio	-0.121483914	0.048885665	-0.07934746	0.045817077	-0.023627754	-0.055810174	-0.040272729	0.017197514	-0.00618188	-0.068313356	0.119637106	-0.02950521	-0.023249043	0.001341997	0.05114649	-0.074453965	0.008999738	-0.020289148	0.001424375	-0.084896547	-0.024855418	-0.022316567	0.016214696	0.077541841	-0.019943617	-0.080877177	0.015259338	0.023411348	0.002639454	-0.00583406	-0.051367472	0.050192275	0.002117725	5.25E-05	-0.023200989	-0.033896426	-0.019043178	-0.098975212	0.026969629	-0.036849456	-0.042970615	0.033438607	-0.086516652	-0.018205666	0.072914932	0.105978341	0.035939701	0.03273496	-0.033887273
Doux_Normandie	-0.124854556	-0.004273451	0.04117415	-0.03860457	0.074894297	-0.022418396	0.05709145	-0.083144866	-0.10247171	-0.004816918	-0.085203177	0.042385796	-0.059040087	0.118968928	-0.070327046	-0.023115178	-0.004791747	0.061154298	0.092999197	0.134623076	0.483553146	0.032206366	0.025001705	-0.031195108	-0.044445414	-0.008117768	0.048361649	0.002383166	0.007084445	-0.067387745	-0.005239107	-0.070412856	-0.068119996	-0.048185613	-0.070860216	-0.001951987	-0.024150627	0.050493185	0.058914068	0.049514943	0.054393564	0.01038415	-0.012309903	0.057448423	0.027571448	-0.045889321	0.037490013	0.105204902	-0.0175741
Drap_dOr_de_Guemene	-0.036771655	0.053125855	0.001022781	-0.055019572	0.033295589	0.023981131	-0.07684751	-0.010403763	-0.037835707	-0.00096917	0.015037374	0.015260482	-0.001930249	0.028160681	0.040044882	-0.055161446	-0.016864732	-0.036601178	-0.029071581	-0.025946929	0.033515264	-0.065259642	0.032323069	-0.071925412	-0.020624382	0.051307814	0.018341656	-0.003900461	0.002248157	0.01056378	0.022634476	0.003196651	0.049778096	-0.028706599	-0.134169014	-0.058603025	-0.022908089	-0.019183907	0.036130773	-0.047661597	-0.052335416	0.077625363	-0.054487547	0.007455147	0.027945582	-0.05188348	-0.03884484	-0.024681508	-0.000989764
Dufflin	-0.121750499	-0.019116403	-0.073535219	0.083470784	-0.023315403	-0.01236711	0.065405929	-0.032568078	-0.020053455	-0.045422511	-0.036073728	-0.008061705	-0.022647224	0.001943816	0.02830141	-0.032168772	0.0200224	0.076416006	0.037630743	0.045097412	-0.0323587	-0.01332018	0.014500772	-0.026354244	-0.005157873	-0.033671031	-0.001796384	0.030670928	0.016267327	-0.069783578	0.034916838	0.024163049	-0.037227023	-0.072291537	-0.028967464	0.023730564	0.072162086	-0.061900441	0.0559393	0.036408799	0.0684974	0.025356389	5.71E-05	-0.067102854	0.064832714	0.035371062	0.075330215	0.034784118	-0.011575364
Dulcis	0.057257351	-0.039262452	-0.091944461	0.02453604	-0.045777195	0.048537846	-0.100052994	-0.057924549	-0.000252937	0.051376462	-0.011931192	-0.026470946	-0.003136174	-0.113726633	-0.009212711	0.051604146	-0.001860456	-0.0450438	-0.025935488	-0.02773179	-0.044689116	-0.024782193	0.008538649	0.025577209	-0.014883078	0.022023504	-0.012389993	-0.024500734	-0.073929948	0.012252533	0.010718239	0.083331199	-0.04405755	0.027402115	0.023832392	0.070451594	-0.014851042	0.006820148	0.016398903	-0.046841247	-0.023436682	-0.004631567	0.089619402	0.012617514	0.031660611	-0.01024816	0.034342479	0.011164454	0.041803428
Dunkertons_Late	-0.078956163	-0.013663423	-0.022635783	0.058819105	0.097924727	-0.104175337	0.009491719	-0.1072977	-0.097677756	0.076686023	-0.017305226	-0.031555512	-0.129218313	-0.011997552	-0.091006265	0.16375407	0.013317729	0.042501354	0.084477629	0.049681988	0.09032877	0.043658082	0.07611052	-0.086610472	-0.050361771	0.046754129	0.069365804	-0.030164236	0.066877295	-0.035673279	0.014028241	-0.084144846	-0.084457197	-0.030365605	-0.058829565	-0.068077663	-0.032672195	-0.030105885	-0.014737772	0.072834842	0.00447809	-0.046478554	-0.054988681	0.10132054	-0.027554448	-0.080752466	0.023758023	0.102472691	-0.040569061
Durona_de_Tresali	-0.086702003	-0.00404119	-0.079301694	-0.01782009	0.056890082	-0.059816959	-0.00520135	0.053716232	0.091704028	-0.030347299	0.042105481	0.016565948	0.064216021	-0.026111686	0.033824183	0.010984824	-0.034953614	-0.070031857	0.053863826	-0.077614085	-0.102097575	-0.085085331	0.032181195	0.246636847	-0.03379231	-0.077647265	0.014726168	0.040246251	-0.063313456	-0.042261247	0.016413777	0.015212428	-0.026493829	-0.038111445	0.021133362	0.0205693	-0.047654732	-0.10935029	-0.000773521	-0.058224314	0.019310744	-0.016014634	0.033368814	-0.113973767	0.032724662	0.22962689	0.005880807	0.000649791	-0.048893837
Edelroter	0.037396193	0.117451796	-0.1074636	-0.099244086	0.014544249	0.084254521	-0.101098739	-0.004839801	-0.009982719	-0.007852327	0.139862101	0.013587747	0.05168538	-0.001879906	0.080923924	-0.016598147	-0.068904877	-0.126272147	-0.126268715	-0.176695621	-0.041682311	-0.095589697	-0.087742028	0.033504967	0.063385375	-0.078599191	-0.038908912	-0.12772864	-0.032713384	0.035232621	-0.039247578	0.110942773	0.160997833	0.00030426	-0.112105384	-0.09703818	-0.051211869	-0.016514624	-0.079881774	-0.067860276	-0.074849838	0.008796081	-3.51E-06	0.044860575	-0.042909976	-0.022293684	-0.072069574	-0.015354464	0.002547922
Edward_VII	0.028140086	-0.014828159	0.004856801	0.038260021	-0.00947472	0.011026013	0.0045639	-0.038990146	-0.060632732	-0.024055663	-0.067968969	-0.056456615	-0.103462536	0.002758444	-0.148327769	0.029434111	-0.028083042	-0.055924589	-0.047526588	-0.029349607	-0.016491741	0.050887914	0.036157088	-0.027855358	-0.003764308	0.073667777	-0.011981534	-0.037697266	0.02605546	-0.005575484	-0.019556897	-0.087914793	-0.066517053	0.027810573	-0.013968909	-0.097899719	0.042003653	0.048622513	-0.04832291	0.064722876	0.003892289	0.063801842	0.099290833	0.019394266	-0.046087257	-0.103048357	0.032724662	-0.01390026	0.049738051
Ellis_Bitter	-0.117937074	-0.101564405	-0.022827999	0.069047732	0.017260442	-0.057184289	0.050403942	-0.030201993	-0.015661094	0.023231718	-0.062654431	0.033672012	0.010402456	0.029204138	-0.017384172	-0.071196593	0.038888154	0.077624219	0.092969449	-0.0156405	-0.089333529	-0.048005983	0.02323515	-0.018777737	-0.004818063	0.017615126	-0.026929747	0.148245228	0.094763464	0.047211786	0.081860976	-0.068416329	-0.096807064	-0.030847289	0.130579679	0.043175254	0.018950339	0.00241177	0.118225235	0.030090848	-0.017713685	0.006880787	0.009659908	-0.059815815	0.105119091	0.025579497	0.094485437	0.005598204	-0.028603627
Ellisons_Orange	0.039399586	0.037246311	0.177928843	-0.058451998	-0.030635622	0.113757362	-0.10691098	-0.03409894	-0.00334784	-0.058821556	-0.030367893	-0.053012748	0.005926573	-0.022744476	-0.049070035	0.005089061	-0.039691505	-0.097927178	-0.074476848	-0.079167829	-0.029837011	0.204565608	-0.002661355	-0.061463379	0.00083743	-0.080648349	-0.082930912	-0.138751302	-0.035341478	-0.022104901	-0.0488229	-0.051761057	-0.05583649	0.010991689	0.012921856	0.05519904	0.092051847	-0.02435314	-0.074115299	-0.080619745	-0.03145254	0.07795602	0.037314959	-0.046055221	-0.055669445	-0.040553044	-0.039382586	-0.019429898	0.052602982
Empire	0.068974507	-0.041729221	-0.070095929	-0.052323974	-0.099479779	0.072702121	-0.0553365	-0.055759832	-0.033692769	0.221143079	-0.040450071	0.004640558	-0.015444852	-0.044405369	0.00858327	0.023374736	0.024330094	-0.085430862	-0.080795943	-0.03425111	-0.004893576	-0.030722577	-0.004348964	-0.093255647	0.105095064	0.073687227	0.005405989	-0.082545336	0.026653846	0.243965275	-0.03545818	-0.013791567	0.018605953	0.064302976	-0.014528394	-0.051854876	-0.047133003	0.048352495	-0.084776413	-0.02701899	-0.03429802	0.002743571	-0.035002812	0.305697447	-0.103092979	-0.093476467	-0.047149021	-0.031248882	0.053520584
Esopus_Spitzenburg	0.227614345	-0.088901044	0.085938698	-0.005997673	0.00995052	0.053319215	-0.096718965	-0.109878884	-0.108653508	0.048631666	-0.070253821	-0.093477611	-0.117905038	-0.005026296	-0.140770712	-0.025244426	0.150260062	-0.019131277	0.015608301	-0.008766496	0.018854231	0.184074029	-0.102177665	-0.059376464	0.245498426	0.075724944	-0.029318715	-0.075876133	-0.105621532	0.118058191	-0.109839983	-0.019280015	0.038880145	0.308335838	0.047139705	-0.116684239	0.030455829	0.192229471	-0.026871396	-0.123689819	-0.03689179	-0.065269939	0.071822276	0.112054879	-0.107713023	-0.125306492	-0.056400552	-0.002001185	0.372815093
Eurika	0.120409402	-0.057450874	-0.002161365	-0.10712379	-0.10999101	0.130215841	-0.097399729	-0.074376164	-0.012362534	0.063871635	-0.112617959	-0.037712139	-0.045929366	-0.049127242	-0.075452801	-0.007688714	0.098343483	-0.084073909	-0.027045305	0.018920592	0.007752623	0.09394769	-0.049885808	-0.010558222	0.065637046	0.029597723	-0.091366669	-0.140818766	-0.063750519	0.002169211	-0.041916861	-0.058749475	0.016199822	0.036423673	-0.01346091	-0.016051247	0.004880828	0.10123473	-0.093550836	-0.049687872	-0.063914131	0.028705292	0.040457917	0.022796944	-0.132998557	-0.099645679	-0.169105384	-0.111232403	0.11971834
False_French_Crab	-0.064931273	-0.063031998	-0.023084286	0.114527369	0.05579285	0.002768742	0.077647102	-0.018011162	0.017950359	-0.055470364	-0.00820129	-0.05052996	0.008698829	0.019105943	-0.070034145	0.027545133	0.000422107	0.064341877	0.132949196	0.120442582	-0.078879506	-0.064183004	0.112713904	-0.007165842	0.023293502	-0.028956022	-0.009528494	0.153778298	0.089296754	-0.056095066	0.051210562	-0.143644797	-0.16682511	-0.095365445	0.08545587	0.094444248	-0.035436441	-0.123184109	0.01404998	0.028387221	0.048028703	0.039623838	0.105796423	-0.083808469	0.080836969	0.021849595	0.107834139	0.086392922	-0.071990628
Fauxwhelp	0.128920673	0.046584796	-0.055306752	-0.016982578	-0.012323633	0.138148177	-0.057046992	-0.014339611	-0.070718342	0.003779019	0.04062725	0.064586723	-0.029602462	-0.015721734	-0.044652504	-0.031887313	0.074144884	-0.037063411	-0.120137259	-0.027567034	-0.003130453	-0.003196814	-0.026322208	-0.004073226	0.099042554	-0.060599552	-0.037987878	-0.009283648	0.073863425	0.011838354	-0.022984746	0.004760693	0.003001003	-0.033510851	0.031523314	-0.098432889	0.036549529	-0.006330618	-0.047987677	-0.027282143	-0.0171931	-0.000993196	0.021180272	0.036229169	-0.037936391	-0.025135733	0.072716995	-0.018196513	0.028363194
Fenouillet_de_Ribours	-0.019663302	0.023629879	-0.03860457	0.06571828	-0.078698731	-0.01159367	-0.022108333	-0.046846968	0.048455468	0.014402376	-0.002879886	0.041921274	0.035151387	0.014006503	-0.027371386	-0.01952715	0.028322005	0.062426584	-0.030199704	-0.019838356	-0.001480601	-0.034256831	0.027431862	0.010313213	0.034693731	0.083757964	-0.003628155	0.030865432	0.00430418	-0.033116122	0.00413828	-0.062772277	-0.038479859	-0.03157153	-0.005615529	-0.032521168	0.038488849	-0.053890305	0.050923382	-0.070789279	-0.038990146	0.008761757	-0.044036955	-0.048382406	0.075448062	0.047723217	0.031236134	-0.044046108	-0.042643391
Fillbarrel	0.031844817	-0.019228529	-0.007069734	0.032122844	0.002914048	-0.035636666	0.005373953	-0.057863909	-0.034060039	0.046805616	-0.085105925	0.008904774	-0.091363237	0.002410625	-0.146070377	0.013455026	0.040751961	0.003936911	0.024203094	0.099405247	-0.006708185	0.052276902	0.01380971	0.018980087	0.017597964	0.06897794	0.012564884	0.077742066	0.020497219	0.029970713	0.016568236	-0.153971821	-0.140968649	0.007200003	0.186863446	-0.03659088	-0.020869228	-0.000645377	0.00459136	-0.045333268	-0.076059196	0.009034062	0.107048114	-0.035952449	0.084693872	0.04567978	0.039324072	-0.042615931	0.025943334
Finkenwerder_Prinzenapfel	0.003498704	0.047949757	0.101502459	-0.026906864	0.023488006	-0.01477324	-0.027893114	-0.085920554	-0.050248501	-0.044065559	0.033887111	-0.070098217	-0.032579519	-0.052856	-0.013472351	0.07687023	-0.04780347	-0.04525089	-0.004143019	-0.073674805	-0.02665973	0.045351411	-0.0217731	-0.106048297	-0.035352919	0.015158653	-0.029386219	-0.095337986	-0.011322509	0.029702984	-0.030303821	-0.010952951	0.041417852	0.0211162	-0.034268273	0.018719223	0.002309941	-0.007570868	-0.035622936	-0.052548226	-0.010907185	-0.014101629	0.012703325	-0.022615188	-0.117332968	-0.053585963	-0.035336901	0.028904373	0.038991127
Freiberg	0.162476064	-0.041725789	0.166113291	-0.067662339	-0.006557158	0.077915975	-0.132910458	-0.076887555	-0.091293444	-0.025769587	-0.021341758	-0.069749254	-0.126886552	-0.071611917	-0.161909876	0.018746682	-0.004613261	0.010675906	-0.049240512	-0.015432266	0.001767618	0.23993332	-0.069475804	-0.039121722	0.025205363	0.020718038	-0.071010098	-0.088041793	-0.070603928	0.096340091	-0.052533352	-0.111917744	-0.069099382	0.167356973	0.058420943	-0.074719406	0.142182421	0.084249944	-0.085641384	-0.040620548	-0.018373855	-0.045015197	0.049235773	0.040837772	-0.072984887	-0.069736669	-0.072329294	-0.022271946	0.165837552
Frequin	-0.092621793	-0.035434153	-0.02298589	0.142414681	0.03620743	-0.08194695	0.193822117	-0.029780948	0.026732792	-0.014556998	-0.007523958	0.016146048	0.033112527	0.090702904	-0.034910136	0.020406832	-0.037689257	0.164306691	0.1428895	0.128356611	0.047716353	-0.03513782	0.08560232	0.028247636	0.007181697	-0.103540338	0.016043075	0.24853269	0.097500251	-0.05860188	-0.024531626	-0.031232864	-0.0758338	-0.121319158	0.106106485	0.060385435	-0.087731731	-0.102822961	0.210697064	-0.043302416	0.237149623	-0.024250167	-0.005839781	-0.056500092	0.279799797	0.067973383	0.215614586	0.081280897	-0.073629039
Frequin_Audievre	0.014152953	0.003605109	-0.028235213	0.098376663	0.076115096	-0.011066221	0.112732211	-0.01882007	-0.094014213	-0.009385477	0.045409763	0.424835788	-0.023662078	0.029296814	-0.028870212	-0.002789499	0.034349344	0.124321223	0.018958348	0.005004395	0.001362591	-0.063255105	-0.023855438	0.031682349	-0.031066964	-0.047133003	0.075055621	0.06699743	0.028278527	-0.072535239	-0.019360105	0.013306288	0.017335955	-0.110647747	-0.032587528	-0.081492726	-0.024666635	-0.010521609	0.020477769	0.244100284	0.068061482	-0.024289068	-0.056825028	-0.08143323	0.104343363	0.05056641	0.10442002	-0.028466329	-0.046747427
Frequin_Lacaille	-0.152820814	-0.000687711	-0.043527812	0.017374856	0.021165398	-0.099883661	0.107281519	-0.021376083	0.027611493	-0.017441379	-0.045144485	-0.036237341	-0.025639155	0.007635921	-0.069925452	0.052837531	-0.097309342	0.078634497	0.134505229	0.174392301	-0.022035108	-0.057127082	0.199373493	-0.044687972	-0.036517655	-0.067346556	0.068447058	0.214964713	0.161193481	0.019275276	0.052187659	-0.14527291	-0.183505553	-0.128256089	0.002487283	0.072263915	-0.036196152	-0.092970756	-0.010735564	0.020390814	0.063768662	-0.019897852	0.021959432	-0.030437686	0.108734579	0.005458619	0.047733515	0.127027118	-0.022672395
Frequin_Tardive_de_la_Sarthe	-0.077124392	-0.025147174	0.058799654	0.089018728	0.182544311	-0.053134027	0.207872178	0.031741845	-0.012479236	-0.088505171	-0.053104279	0.088089684	0.028926112	0.041359501	-0.030701983	-0.098987798	-0.037533653	0.077042995	0.06170463	0.255009676	0.098528834	-0.01414053	0.07938963	-0.005753971	0.023836969	-0.075885287	0.070039703	0.142164114	0.050762058	-0.101576991	0.048569882	-0.07073436	-0.080020215	-0.064138383	0.074999558	-0.019931032	0.004185189	-0.06966802	0.056276822	0.093482025	0.161464642	-0.031910196	0.069866938	-0.124948375	0.080801501	0.046708364	0.104325057	0.053647584	-0.073473436
Friandise	-0.032639015	0.070863485	-0.00150234	-0.125569644	-0.003386741	0.028403239	-0.030742028	-0.05432279	-0.011992976	0.046583652	0.026117244	0.022577269	-0.021533974	-0.066994161	0.014362331	0.040443043	-0.102756601	0.009793772	-0.078779965	0.028263654	-0.021403542	-0.055337644	0.023719122	-0.026977801	-0.000571008	-0.043847028	0.014369196	0.03554726	-0.003750578	0.044511611	0.109554929	-0.107878924	-0.031771755	-0.070309884	-0.095300229	0.00081798	-0.005459926	-0.073523778	-0.029208878	-0.009082279	-0.078307435	0.053969087	-0.0567232	-0.012148579	-0.039709811	-0.057013812	-0.041369961	-0.027496097	0.068562616
Frostproof	0.012474497	-0.026441198	-0.024413779	0.061383126	0.092962584	-0.038507318	0.131895442	0.065183965	0.063514663	-0.097614828	-0.056714046	0.059006744	0.012579758	0.212877799	-0.084968628	-0.10607118	-0.043748632	0.145800197	0.047674019	0.224479396	0.109102993	-0.087222588	0.041043718	0.045056223	-0.001193421	-0.011759571	-0.014910537	0.133922861	0.063073024	-0.082608264	0.078538389	-0.065660091	-0.052367452	-0.096116002	0.051995443	-0.045540358	-0.048055181	-0.049541422	0.103323933	0.153265722	0.032515285	-0.10151864	0.026600071	-0.162425884	0.112506815	0.039335514	0.006348761	0.007486038	-0.087504047
Fuero_Rous	-0.11370375	0.012087777	-0.009042234	0.017703225	-0.014979186	-0.11344975	0.053189927	-0.02017931	-0.008533091	-0.076743393	-0.089394169	0.088851683	0.017819927	0.057173829	0.023611573	-0.070436883	0.018806177	0.01701674	0.040756538	0.090485517	-0.087415948	-0.038272769	0.060178345	-0.010491862	-0.059057249	0.082926172	0.043881189	0.178530662	0.063102772	-0.051026518	0.084068026	-0.076919591	-0.034101228	-0.09261264	-0.023525925	-0.03595817	-0.129655375	-0.005223089	0.136642486	0.049376502	-0.012033021	-0.016964272	-0.113762101	-0.062240251	0.113404966	0.079890764	0.012167867	-0.053851404	-0.067211548
Gala	0.096774865	-0.085137961	0.11285921	-0.035812864	-0.034627533	0.066924205	-0.055614526	-0.064142959	-0.09331171	0.045447519	-0.048833198	-0.021689578	-0.093010801	-0.057998918	-0.159875592	0.08156922	0.011894417	-0.01044724	-0.004943918	0.038995704	-0.035565729	0.128496196	-0.036757925	-0.0599554	0.056186434	0.096566631	-0.05044987	-0.075297198	0.009586683	0.092874485	-0.051946408	-0.083252416	-0.109037939	0.015973282	-0.006122384	-0.042001527	0.070402396	0.028969589	-0.092291136	-0.003560651	-0.006497663	0.067306349	-0.007491922	0.147080492	-0.089766015	-0.08333365	-0.013848774	0.013051144	0.072926373
Geeveston_Fanny	0.105891387	-0.000759792	0.051056102	-0.059406212	-0.012195489	0.06330414	-0.057787252	0.098681005	0.096143299	0.037485437	-0.031901043	-0.057440577	0.119601638	-0.012698911	0.043184407	0.03105536	-0.017488289	-0.105828622	-0.095983281	-0.04249122	-0.011686346	0.053088098	-0.032851825	-0.038102292	-0.009958692	0.029842569	-0.021070597	-0.144915938	-0.111846808	-0.038690381	-0.077276563	-0.001768925	0.042786246	0.065036371	-0.069372831	0.086954696	-0.003268895	0.078611614	-0.092727054	-0.098942032	-0.039932919	0.059054798	0.05199201	0.045620285	-0.079491622	-0.05887533	-0.155255548	-0.017489433	0.044412071
Geneva	-0.123694396	0.150594151	-0.015848734	-0.055101951	-0.090389572	-0.028205465	-0.064482769	0.119484935	0.086263634	-0.054603105	0.074874847	-0.02390006	0.173694374	0.007236616	0.28716807	-0.035270541	-0.035473054	-0.111366268	-0.123809954	-0.119816899	0.003617695	-0.108472733	-0.06588892	0.029595435	-0.064126941	-0.131428795	0.002049077	-0.076639276	-0.079174694	0.079953692	-0.04315711	0.204004979	0.241902388	-0.037762482	-0.095462697	0.164204862	-0.033700778	-0.058923384	-0.073370463	-0.019376123	-0.091495957	0.023991428	-0.129252637	0.018372548	-0.022504207	-0.002177383	-0.124609709	-0.095683516	-0.055781571
Gewurzluiken	-0.026734099	0.065479154	-0.068253861	-0.054244988	0.035517513	-0.036032539	-0.032652744	-0.007892372	-0.006956464	0.032225817	0.081521166	0.044692386	0.017080812	0.018803889	0.015925228	0.045479555	-0.060668201	-0.034668722	-0.031770611	-0.088855278	-0.013182883	-0.076642708	-0.048821756	0.053899295	-0.048796585	-0.05588912	-0.058171683	-0.049730205	-0.016082139	0.003233263	0.038171922	0.013523675	-0.002130473	-0.047905299	-0.009791647	0.010485978	0.000734458	-0.061250569	0.007958569	-0.044860737	-0.032166484	-0.004677333	-0.004792891	-0.056611074	0.062008972	0.052810072	-0.038938659	-0.060379877	-0.074029489
Glockenapfel	-0.031108153	0.07471009	0.01942287	0.031694935	-0.02501331	0.015750175	-0.004316928	-0.054239268	-0.023777636	0.002378589	0.013464179	-0.034074913	-0.007555994	-0.138698672	0.002867138	0.123603846	-0.039858549	-0.063358078	-0.070301875	-0.091781993	-0.022477891	-0.005176179	0.019460627	-0.070893396	-0.028276402	0.019051024	0.031531323	-0.096366569	-0.036955862	-0.024008753	-0.034227083	-0.042954597	0.017231838	0.00185114	-0.025454948	-0.010098277	0.013728476	-0.030888478	-0.075150748	-0.010735564	-0.030461713	0.010053493	-0.004245992	-0.013801864	-0.053810215	-0.054035611	-0.003655614	-0.002518338	0.002647463
Gloria_Mundi	0.032758987	-0.030182542	0.021343884	-0.10417076	-0.074038642	0.058775627	-0.020921858	0.017443505	-0.060645318	0.025720226	0.002359139	-0.081363438	-0.060633876	0.027640096	-0.055131698	0.029132057	-0.006385537	-0.042332184	-0.034513119	-0.092755657	-0.024609427	0.043638631	-0.097300189	0.025683614	0.080168791	0.05744499	-0.077703328	-0.080840565	-0.049508241	0.105857062	-0.025648308	-0.016718281	-0.03237243	0.089744113	-0.022376063	-0.060570949	-0.046875571	0.131976676	-0.06686144	-0.073655354	-0.098012989	-0.021314299	0.034437443	0.050354744	-0.075336098	-0.02982557	-0.058470304	-0.060806642	-0.004405027
GMAL_3232.g1	-0.004558342	0.006893373	-0.097892854	-0.032648168	-0.004831792	-0.023409223	-0.140737532	-0.038689237	-0.035148118	0.073216985	0.0822763	-0.05557677	0.024493706	-0.015756058	0.01696983	0.097181035	0.002033059	-0.083123128	-0.03883111	-0.110968107	-0.022848593	-0.112649995	-0.106539134	-0.007002229	0.057903791	-0.064686427	-0.0614691	-0.091526849	-0.072641645	0.157116904	-0.09943859	0.193459424	0.059702382	0.0243484	-0.044351594	0.089107971	0.007857885	-0.038206409	-0.017338406	-0.130656499	-0.027648268	-0.067605132	-0.028353059	0.154876674	-0.029576147	-0.030669947	-0.061051488	-0.065124633	-0.00032845
Golden_Delicious	0.126080913	-0.09027859	-0.049751944	-0.041242961	-0.001268935	-0.006241375	-0.070886531	-0.040047333	-0.026953774	0.055069752	-0.001290673	-0.024514464	-0.031863287	-0.057060721	-0.094096592	0.046902868	0.07593661	-0.026587649	-0.037583996	0.031828799	-0.08817909	-0.027457196	-0.013241235	-0.07320113	0.037730283	0.122688533	-0.019407015	0.009876151	-0.040710935	0.078181416	-0.016851002	-0.100550696	-0.062074351	0.076541861	0.014789096	-0.04395801	-0.021868064	0.02932885	-0.066169234	-0.053279333	-0.002085852	0.039587225	0.061181757	0.101124892	-0.062196774	-0.084421729	-0.029699714	0.028173266	0.094416789
Golden_Harvey	0.195479978	-0.07472055	0.070014532	-0.05173703	-0.040999259	-0.016156508	-0.049539133	-0.109013912	-0.145708828	0.024312932	-0.104124995	-0.009535359	-0.103724545	-0.014003233	-0.191141555	-0.037694977	0.069205624	0.059890021	0.000552539	-0.007612057	-0.057279253	0.076099078	-0.009551377	-0.03303832	0.036788654	0.280664768	0.024518877	-0.041143421	-0.066546801	-0.030442262	0.017232982	-0.121465608	-0.045647907	0.135230615	0.020505228	-0.150844881	-0.012678317	0.229856863	-0.068558202	0.051434813	-0.028790122	-0.03951073	0.006109636	0.03389512	-0.099611355	-0.090284311	-0.045693673	-0.054687771	0.077554427
Golden_Pippin	0.151406492	-0.070452901	0.067045484	0.011871534	-0.061336379	0.010689635	-0.05540286	-0.102719988	-0.014075314	-0.048707342	-0.017069533	-0.046082681	0.066697665	-0.08933925	-0.108428112	-0.025611696	-0.009604008	0.016684939	-0.059152213	0.015181536	-0.019722798	0.031157188	-0.019467654	-0.085216907	0.015293662	0.180723981	-0.018975673	-0.040349386	-0.002938238	0.055455328	0.03394775	-0.024568238	-0.007512516	0.127340613	0.041272546	-0.06639463	0.004036451	0.069996226	-0.024343987	-0.052558523	-0.060705957	0.020913687	0.038745137	0.074635721	-0.110396036	-0.058227746	-0.08831982	-0.036236196	0.0239285
Golden_Russet_1	-0.012938037	-0.036801403	0.040487665	-0.020186175	-0.008580001	0.024657319	-0.027251251	-0.012622254	0.005681727	0.05267964	-0.029153959	-0.041667438	0.014087737	-0.077108374	0.022195125	0.033802444	-0.022846305	0.063941427	-0.006395834	-0.051901786	-0.07870102	-0.011321365	-0.094077141	-0.023776492	-0.008658947	0.025063489	0.005123386	-0.034197336	-0.027469782	0.045107709	0.020415985	-0.034915857	-0.033780868	0.037968264	0.01558313	-0.031295792	0.075029306	0.031280756	-0.047428192	0.015250185	0.00855009	0.016644894	0.032739536	0.042288544	-0.050113492	-0.039628577	-0.011248139	-0.027768403	0.09289508
Grenadier	-0.104175337	-0.040619404	-0.064065158	0.05415215	0.020890804	-0.050659248	0.0531659	0.002954093	-0.056319318	0.010072943	0.016237579	0.060749272	-0.119990809	-0.033743111	-0.062673881	-0.05135603	0.034123948	0.042465886	-0.027581908	0.04819918	0.074662036	-0.03366531	0.088232702	0.014088881	-0.008713865	-0.026516712	0.047041309	-0.027594493	0.100130633	-0.017182803	0.0443869	0.037975129	0.014215881	-0.019111826	-0.087522353	-0.072744617	-0.024602563	0.017041911	0.061935747	-0.014619925	-0.023346295	0.029616029	-0.047787452	0.020813002	-0.045826393	0.017631144	0.080747726	0.099253076	0.046525301
Grimes_Golden	0.143777354	-0.080108314	0.021496055	-0.038598849	0.005427727	0.029112607	-0.035532549	-0.110928062	-0.069177183	0.073634597	-0.048145569	-0.01810727	-0.014456313	-0.072653086	-0.069163453	0.026679017	0.074528172	0.047265561	0.051900479	-0.01444716	-0.027351935	-0.001076719	-0.015807545	-0.012663443	0.038637587	0.10825404	0.007552399	0.035677692	-0.027935448	0.087483289	-0.002049239	-0.014539835	0.024225977	0.119422008	0.051590417	-0.036103476	-0.041512978	0.060340813	-0.031683656	-0.062503404	0.02776824	0.028047411	0.056299704	-0.024175798	-0.068526166	-0.037199564	-0.009398062	0.004475801	0.146849375
Grise_Dieppoise	-0.107428132	-0.099739499	-0.041265844	0.070293703	0.072926373	-0.104279454	0.110122423	-0.013614225	-0.040467233	-0.018942493	0.058141773	0.446830771	-0.068244708	0.024081815	-0.105583775	-0.04853	-0.006759671	0.024450229	0.13503039	0.08923497	0.111645276	-0.036628637	0.025638992	0.040651277	-0.092728198	-0.037874608	0.20646946	0.122860154	0.075167747	-0.100039264	0.03766049	-0.018250287	-0.013062748	-0.051600877	0.000117765	-0.0490769	-0.076196493	-0.036288827	0.06707752	0.09386188	0.005531844	0.04054716	-0.03019856	-0.134699896	0.060339669	0.073140328	0.101520765	0.023633312	-0.010568519
Grosse_Mouche	-0.119094946	-0.011829364	0.02232899	0.092205162	0.047365101	-0.075420765	0.182111825	0.049112206	0.001706978	-0.121212752	-0.066128045	-0.010906041	-0.022017946	0.114307694	-0.055593932	-0.002013771	-0.098030151	0.087176659	0.112074329	0.103620265	0.04440063	-0.012401434	0.021208875	0.069509966	-0.021896667	-0.037094303	-0.019403582	0.025800316	0.077105923	-0.101574702	0.014704429	-0.013127964	-0.059465708	-0.091346075	-0.003443948	-0.022244486	-0.004207091	-0.042166283	0.066989421	0.039932756	0.034969469	-0.012803028	0.005607358	-0.082394309	0.058804231	0.077973183	0.070459603	0.09475431	-0.10589155
Harrison	0.164385636	0.023866717	0.03892019	-0.050700437	-0.028383951	0.080693952	-0.071370503	-0.041110241	-0.076068349	0.054875248	-0.042589616	-0.052497884	-0.062741386	-0.096333389	-0.016713705	0.008209136	0.093689114	0.013453882	-0.03227861	-0.129020376	-0.074189668	0.012294866	-0.165985309	0.001576546	0.100929244	0.077626508	-0.130757183	-0.088737431	-0.044089586	0.019514401	-0.025150607	-0.027220359	-0.066321405	0.162029848	0.040357232	-0.134466491	0.129329132	0.041002528	-0.070416289	-0.036395232	-0.114304424	-0.074078687	-0.003564083	-0.002699112	-0.104074652	-0.033959354	-0.05015697	-0.092439874	0.062670286
Harry_Masters_Jersey	-0.033561193	-0.130659931	0.082679038	0.060214958	0.039979666	-0.02838624	0.150990024	0.036805816	-0.019862383	-0.073020355	-0.110565369	0.02310243	0.007069571	0.099106626	-0.093373494	-0.035740783	-0.145362153	0.138263735	0.057795098	0.094208555	-0.005826051	-0.040628557	0.076637969	-0.052215281	-0.039413478	0.045544771	0.07163006	0.130438949	0.062194323	-0.019514564	0.07187033	-0.109380038	-0.088850701	-0.074705676	0.08006353	-0.00936717	-0.039091974	0.060156606	0.141233927	0.144571389	0.0594255	0.044652341	-0.023198701	0.035270378	0.119733214	0.029193841	0.115467854	0.171025091	-0.059146492
Hedwigiae	-0.043214317	0.089524438	-0.075181639	-0.026436622	-0.035961602	0.011459643	-0.066501035	-0.004978242	-0.039646883	-0.046779463	0.06330414	-0.037497041	0.031573656	-0.101016361	0.194256891	0.024078383	-0.051964714	-0.130173671	-0.083276443	-0.151071421	-0.069899137	-0.034939884	-0.046776031	-0.004843234	-0.053408621	-0.043133083	0.008135911	-0.086183707	-0.087561254	0.005857925	-0.068622274	0.154513981	0.192121922	-0.060043499	-0.053771314	0.057688693	-0.036876916	-0.065862604	-0.080888619	0.012183885	-0.058199143	0.015894337	-0.018378431	-0.016645056	-0.059548086	-0.076562619	-0.065260786	-0.113622516	-0.038405489
Holaart_Doux	0.040888114	-0.000632792	0.006605049	-0.014122224	-0.030883901	-0.015014654	0.078968586	0.017756999	0.056034263	-0.017965396	0.018593367	0.056447299	-0.000400531	-0.025597966	-0.035713324	-0.042053013	-0.024887454	-0.053018468	0.006904814	0.083264838	-0.024295933	-0.063150988	0.088272747	-0.114973747	0.014773078	0.039522009	0.061844216	0.087943234	0.036777213	0.02135647	0.076557879	-0.108455571	-0.066216144	0.009875007	-0.038272769	-0.007284832	0.009305224	-0.023154079	-0.040206369	-0.07594707	-0.064121221	0.026471928	-0.005485097	-0.026040749	-0.063443889	-0.003749434	0.036209718	0.071793673	0.04743375
Hubbards_Pearmain	0.34308228	-0.05361571	0.112250527	-0.047710795	-0.093129792	0.181234269	-0.069249264	-0.056357074	-0.050210744	0.10157454	-0.094309402	-0.028087619	-0.082909173	-0.023871456	-0.101722297	-0.040905439	0.086547381	-0.044055262	0.002552499	0.065307533	-0.064831733	0.068836066	-0.049813727	-0.008170398	0.074103695	0.258638894	-0.076821195	-0.026406874	-0.07149407	-0.014258377	0.01952241	-0.110781612	-0.039595397	0.186729582	0.075767277	-0.100503786	-0.023125476	0.074965234	-0.063084628	-0.005906141	-0.06384205	-0.015221744	0.121291535	0.073525903	-0.110926918	0.006661112	-0.058746042	-0.017662198	0.040765691
Hubbardston_Nonsuch	0.141476485	-0.033489112	0.039747405	-0.034241957	0.013547702	0.04417981	-0.081543068	0.017610549	-0.035873504	0.067570645	-0.067235575	-0.041539294	0.013058009	-0.091743092	-0.046859553	-0.086777517	0.109279191	-0.034928442	-0.003662479	0.006988337	-0.03023174	0.038595254	-0.04184478	0.031640016	0.057467873	0.12650539	-0.050615771	-0.010622294	-0.077709049	0.074472109	0.007807542	-0.067497583	-0.035389532	0.102647745	0.031632007	-0.076903573	-0.018340675	0.093644493	-0.070746946	0.014799393	-0.008979306	-0.033883841	0.059498725	0.060074228	-0.085300429	-0.022421828	-0.064671553	-0.089586385	0.087523334
Hudsons_Golden_Gem	0.21608826	-0.023139205	0.043729018	-0.03344449	-0.042680003	0.086950119	-0.195085412	-0.106352639	-0.088338126	0.005553583	-0.041833338	-0.021926415	-0.082826795	-0.018289188	-0.105981937	0.053253999	0.114708143	-0.085945725	-0.057574441	-0.09121221	-0.023934384	0.089760131	-0.074625586	-0.061639577	0.029029084	0.149881351	-0.084843917	-0.083639136	-0.116279213	0.047770127	-0.097919169	-0.080015638	-0.039223551	0.086656075	-0.011280175	-0.062501116	0.022403359	0.099652381	-0.010029628	-0.071822439	-0.021497362	0.034359641	0.034533551	0.110949638	-0.065398083	-0.050571149	-0.146082963	-0.015843013	0.052426784
Hvid_Vinter_Pigeon	0.103948634	-0.073043238	0.053455368	0.022017783	0.027255665	0.076413717	0.054320339	-0.036416971	-0.081795923	-0.004114415	-0.047738254	-0.046936211	-0.089310646	-0.033457076	-0.134754815	-0.072780086	-0.011904877	0.126408138	0.057228747	0.080905618	0.024291193	0.058960978	0.030046227	-0.041492384	0.012992793	-0.014073026	-0.042986633	0.01929587	0.111416447	-0.020370382	0.006173708	-0.096341398	-0.144705416	0.004331639	0.073128886	-0.078826875	0.047471506	0.007775506	-0.008697847	0.013744494	-0.007718462	-0.038122886	-0.005239107	-0.013637108	-0.062329494	0.004312189	0.148479777	0.071460727	0.058679519
Hyslop	0.094105582	-0.058860457	-0.030780928	-0.044271504	-0.089979969	0.12185903	-0.068704653	0.032764707	0.072199843	-0.025536182	0.02752225	-0.011911742	0.11910508	-0.100614768	0.039214235	-0.024440094	-0.031879304	-0.056826172	-0.078822299	-0.025330237	-0.096128588	-0.002696824	-0.050716455	-0.062335215	0.013570585	0.034845901	-0.01809354	0.012347497	-0.063133826	0.076021277	0.055961038	0.069233083	0.02839523	0.06367141	0.065891045	0.120615348	0.005786988	-0.021172425	-0.01159367	-0.055439473	-0.095428373	0.028164113	0.021101326	0.007203435	-0.018910457	0.005468916	-0.063990788	-0.078484777	0.034652541
Inducoa_No_1	0.105974909	-0.008491902	-0.045253178	-0.088848413	-0.082742128	0.103044762	-0.158149082	-0.018469963	-0.014928844	0.184039704	-0.014738916	-0.034199624	0.048186595	-0.084982358	-0.013178307	0.084400971	0.031804772	-0.130639337	-0.120793997	-0.080038521	-0.03939174	-0.00674823	-0.131476849	-0.022098036	0.039623838	0.082030309	-0.0829332	-0.156990067	-0.076158736	0.183125535	-0.056930289	0.017708945	0.052422208	0.052093839	-0.083762703	-0.011670328	0.018814186	0.067116421	-0.090038321	-0.130989444	-0.103242861	0.013112928	0.026023424	0.216489854	-0.140196353	-0.085422853	-0.093804835	-0.152297941	0.036101025
Isle_of_Wight_Pippin	-0.041582771	0.063946004	-0.051840002	-0.04188368	-0.012619966	0.00064407	-0.041422591	-0.03287242	-0.011384292	-0.039358559	0.066961962	-0.001997753	-0.024398905	-0.042649111	0.045654609	0.025999397	-0.00372884	-0.049806862	0.012142696	-0.026705495	0.048387964	-0.000598468	-0.011855679	-0.040263576	-0.039908892	-0.019791446	-0.021784541	-0.000317009	-0.047719948	-0.036509646	0.001323691	0.011701057	0.024125293	-0.037859734	-0.086586445	-0.065729884	0.020332463	-0.051205004	-0.016732011	0.071998474	-0.025015598	0.043577992	-0.000826152	-0.032381583	-0.090336942	-0.037589716	-0.07723423	-0.023413799	0.026330054
Jefferis	0.104564182	0.076648266	0.023676789	-0.069706921	0.01195048	0.103370842	-0.115271224	-0.032617276	-0.009392341	0.069447038	0.041454464	-0.06021512	0.038960235	-0.027341638	-0.018062648	0.043043677	-0.044288666	-0.066051388	-0.133204503	-0.013134829	-0.020539715	-0.003238003	0.008951684	-0.026113974	-0.025180354	-0.017510028	-0.042950021	-0.070692027	-0.000571008	0.057533089	-0.043288687	-0.01120123	0.013670125	0.022025792	-0.030464001	-0.013949458	-0.006622374	-0.069186336	-0.121553707	-0.09303254	-0.010865996	0.052517172	0.055875228	0.079029225	-0.045793213	-0.032992554	-0.137477872	-0.070920855	0.002269896
Jonathan	0.175814469	-0.012177183	0.103032176	-0.016114175	0.053096107	0.09270172	-0.124203539	-0.050812563	-0.056823884	0.005226358	-0.064739057	-0.075226261	-0.035102352	-0.005590358	-0.077941309	-0.007572012	0.110328369	-0.04806319	-0.086848453	0.047984082	-0.041050745	0.013302855	-0.088557801	-0.049230215	0.089200646	0.023925068	-0.084881674	-0.01449407	-0.072317852	0.213597464	0.005383106	-0.076290313	-0.026235253	0.144511893	-0.011028464	-0.092932999	0.051601858	0.070088901	-0.03119854	-0.067807645	-0.009088	-0.010545636	-0.004582369	0.22554116	-0.105961342	-0.053214117	-0.035833459	-0.014722898	0.182649572
Kamsomolez	0.044678656	0.004026154	-0.051550535	-0.049699313	-0.019567195	0.048985206	-0.03071228	0.095072382	0.081245428	0.025192777	-0.023930951	0.006107348	0.049415403	0.001060538	0.054049177	-0.020025995	-0.028912545	-0.055017284	-0.027514404	-0.060573237	-0.029768363	-0.018545476	-0.040223531	0.012998514	0.051562957	-0.010817942	0.014688411	-0.040263576	-0.06103547	0.037883598	-0.097095387	0.103172906	0.217489834	0.0420334	0.032963788	0.083346072	-0.045955681	0.104818182	-0.070283568	-0.057972602	-0.029936552	-0.086972021	0.071830285	0.005249241	-0.017101569	-0.070878522	-0.034103516	-0.093175558	-0.005511412
King_David	0.132113973	-0.0448779	0.10564654	-0.053735845	0.018079647	0.085763644	-0.053274756	-0.052829685	-0.049867502	0.346807606	-0.079782234	-0.047428192	-0.021488209	-0.023238746	-0.065485038	0.041067745	-0.088816377	-0.051527652	-0.032708807	0.017020172	-0.044804674	0.049495493	-0.075522594	-0.118693352	0.099341175	0.043328569	-0.027268413	-0.069194345	0.024084104	0.189291315	-0.023265061	-0.093359764	-0.059225438	0.110074369	-0.020282283	-0.059635041	0.009348701	0.038546056	-0.086477751	-0.100218894	0.00771029	-0.119376405	0.003531884	0.34046906	-0.140109398	-0.088520045	-0.021929847	0.019732932	0.103344527
King_of_the_Pippins	0.162936009	-0.113343345	0.014023665	-0.050992193	-0.072095889	0.207768061	-0.109293083	-0.077296013	-0.074912766	0.051978281	-0.069222949	-0.050184429	-0.116005763	-0.074336119	-0.128450593	-0.014661114	0.058082277	-0.041836771	0.013744494	-0.063023989	-0.038587408	0.155579177	0.007693128	0.023284348	0.041007105	0.028125212	-0.104128427	-0.01782009	-0.06782824	0.040932736	-0.011258437	-0.046906463	-0.01769309	0.067082097	0.058301953	-0.123469	0.086485598	0.064736606	-0.006735644	-0.046818364	-0.06972866	0.037653625	0.014091169	-0.076515709	-0.01144722	-0.053934926	-0.050738194	-0.146862123	0.040378971
Kingston_Black	-0.01596086	-0.021877217	0.02820187	-0.056497804	-0.005813466	0.053186495	0.003593668	0.008670225	-0.01036715	0.036341295	0.00719085	-0.032243142	-0.075485981	0.020603624	-0.080694115	0.017464099	-0.082315364	-0.017816658	-0.036339169	0.055362652	-0.007909534	0.10462711	0.034897388	-0.074272047	0.038975109	-0.062483954	0.042336598	-0.041272709	0.036374475	-0.026229532	-0.002001185	-0.063122385	-0.125380861	-0.047552903	0.004455207	-0.006240231	0.072295951	0.026810593	-0.027583052	0.011358958	0.017105983	-0.027771835	0.101504747	-0.029917101	-0.058636205	-0.048151289	0.06041175	0.007129066	-0.037493608
Kola	-0.144591002	0.005515826	-0.041666293	0.016341696	-0.011130293	-0.086443427	0.026065757	0.11624587	0.3936236	-0.032947933	0.048478351	-0.099216626	0.181455088	-0.018580944	0.110248279	0.023147051	-0.093711016	-0.02515976	0.006106203	0.051203697	-0.045936231	-0.101869891	0.068948192	-0.004037758	-0.094286519	-0.127141695	0.025151588	-0.01735328	0.01311064	-0.053545918	-0.012238966	0.112767679	-0.048488811	-0.083842793	0.01679592	0.440881233	-0.021598046	-0.133950483	-0.034636686	-0.05503559	0.023657339	0.038409903	0.001821392	-0.063891248	0.021150524	-0.001653366	-0.002219717	0.046390292	-0.061915315
Kulon_Kitaika	-0.007462174	0.013252513	-0.025535038	-0.046841247	-0.03697188	-0.039918045	-0.062011423	0.075641422	0.093945402	-0.014500935	0.022057828	-0.008981595	0.077167707	0.084680142	-0.027327908	0.047383407	0.031260161	-0.049843475	-0.021472191	0.053729962	0.086271643	-0.044923665	-0.045181097	0.001093718	-0.049787412	-0.014907105	-0.037741887	-0.031616152	-0.057309	-0.030177966	-0.066158937	-0.025676912	0.047535578	-0.01415998	-0.045808087	0.0450997	-0.055255266	0.037046086	-0.032110421	-0.047009436	-0.070209199	0.008226298	0.005794997	-0.021418416	-0.034506254	0.016214696	-0.082191796	-0.030397641	-0.032468538
Lambrook_Pippin	-0.029173409	-0.138429798	0.0259891	0.062576466	-0.011210383	-0.098681168	0.135115057	-0.079514504	-0.134445897	0.077838174	-0.083888558	0.024595535	-0.145144767	-0.009108594	-0.148905561	0.00280421	-0.017371586	0.087073686	0.102418916	0.06154445	-0.046595256	0.072599148	0.023421645	-0.029301553	-0.072945986	0.098852626	0.060676047	-0.015407095	0.085686987	-0.071283548	0.196676751	-0.100650236	-0.136567135	-0.034713344	-0.003836389	-0.085740924	-0.043098759	0.075833637	0.011019148	0.125512275	0.044997872	0.033987795	-0.008969009	0.058763042	-0.00150806	-0.073810957	0.112908408	0.1175193	-0.016259481
Landsberger_Reinette	0.077191734	-0.017301794	0.053329512	-0.021528254	0.011498544	-0.006499951	-0.092276262	0.04566605	0.028944418	0.038600975	-0.066100586	-0.095692669	0.049797546	0.064836146	-0.016198841	-0.041353943	0.037468274	-0.058977159	-0.007737912	-0.063085772	-0.046175356	0.002967822	-0.016683957	0.020617354	0.009103855	0.032405447	-0.094348303	-0.031197396	-0.090468518	-0.047995686	-0.060529759	-0.062599512	-0.029333589	-0.034872379	0.011635841	0.050149942	-0.041810455	0.004465504	-0.049638674	-0.029512075	0.070601477	0.038749713	0.012292578	-0.049946448	0.024385013	-0.037207573	-0.097114838	-0.073688534	-0.047391579
Langworthy	0.001785924	-0.040892854	-0.029312994	0.063720608	-0.003119012	-0.071484917	0.075181477	0.013680422	0.018958348	-0.006700176	0.014227322	0.063659969	-0.033134428	-0.003911902	-0.057736909	-0.072471167	0.012429875	-0.029016662	-0.008750478	0.016952668	-0.02287262	-0.005860376	0.015013347	0.021920531	-0.009276783	-0.00652741	0.010584374	0.03436765	0.142119493	-0.030482307	0.00590369	-0.016718281	-0.019635843	-0.058173971	0.008307532	-0.015703428	-0.005192197	-0.088597846	0.045741564	0.033737228	0.080588691	0.016027057	-0.039955801	-0.018249143	0.00803065	-0.0052208	0.078448001	0.020533832	0.004857945
Lantun_Talvi	-0.14398003	0.04809964	-0.037002771	-0.005625827	-0.022098036	-0.068174915	-0.006322609	0.691740044	0.487732696	-0.115124774	0.013774242	-0.095710976	0.310879265	0.054975932	0.182647284	-0.041661717	-0.123494171	0.015108311	-0.026282163	0.010131294	-0.1188501	-0.125574221	0.079980007	0.046072221	-0.108148941	-0.093820853	-0.029525805	0.081966237	-0.019277727	0.009011179	0.066238864	0.020169994	-0.025009877	-0.126652003	0.000617755	0.345099402	-0.018092396	-0.111339953	0.009394467	-0.013899116	-0.009020495	0.014126637	-0.040119414	-0.120305448	0.063734338	0.040930447	-0.026502982	-0.053444089	-0.162039164
Launette	-0.168521872	-0.021888658	-0.053150045	0.107619041	0.086515345	-0.097927178	0.157579137	0.05005269	0.040857222	-0.00274831	-0.011925471	-0.053964674	-0.047708506	0.092959152	-0.050890365	0.012242236	-0.041511834	0.06003876	0.128646079	0.107455429	0.118287019	-0.036065719	0.152409904	0.003583371	-0.072770933	-0.055548166	0.040877817	0.081160762	0.162571028	-0.080371467	-0.016486021	-0.050686707	-0.123655495	-0.110957809	-0.045923645	0.083483369	-0.086343887	-0.052804514	0.047667154	0.044057387	0.151118168	0.027505088	-0.007925552	-0.030218011	0.056271101	0.026519981	0.144056525	0.205113652	-0.011452941
Laxtons_Pioneer	-0.006538852	0.048043577	0.3221708	-0.0479442	-0.0302592	0.05334553	-0.041983221	-0.000433711	0.022501755	-0.027182602	0.00677095	-0.021373794	0.039591802	-0.004999981	-0.018588953	-0.044033523	-0.056393687	-0.043999199	-0.081337122	-0.064318013	-0.020197617	0.09870732	-0.038757885	0.048331901	-0.026285595	-0.104876696	-0.063160141	-0.109428092	0.007007787	-0.083385136	-0.052499028	-0.045884744	-0.037802527	-0.053472693	0.013587747	0.049786105	0.146848231	-0.056686587	-0.095738435	-0.040875691	-0.058865033	0.033464922	0.035665107	-0.054941771	0.026336919	0.040874385	0.011071779	-0.012974649	-0.008677253
Le_Bret	-0.021665551	-0.050739338	-0.04581724	-0.098096511	-0.043359623	0.015929805	-0.049873223	-0.079243343	-0.0380714	0.328499049	-0.074354425	-0.010158916	-0.09103258	-0.030258056	-0.080609448	0.052863847	-0.015363618	-0.028442303	-0.029886209	0.007106183	-0.050666113	0.005134827	-0.047226823	-0.053345693	0.061348802	0.04296702	-0.021261669	-0.061161326	0.032117123	0.126694173	-0.025073949	-0.101536946	-0.085928563	-0.003179651	0.002803066	-0.002392482	0.05153893	0.037316104	-0.123601721	-0.059186537	-0.012045606	-0.055186617	0.002301932	0.259056506	-0.052472713	-0.095828822	-0.046606698	0.057002207	0.047115678
Lemon_Pippin	0.160462374	-0.073265202	-0.060816939	0.010796041	-0.067622294	0.03856093	-0.076451637	-0.08903262	-0.119069775	0.111450772	-0.012934604	0.065155362	-0.156399689	-0.066099442	-0.147713365	-0.016266345	0.142449006	0.05584548	0.052954234	-0.093576007	-0.048587207	0.053528593	-0.02025368	0.037020915	0.026954755	0.067334952	0.041316023	0.014152953	-0.045118169	0.017617414	0.037503743	-0.082668903	-0.097744116	0.015109455	0.082169895	-0.124495295	0.036249763	0.069499668	-0.02397214	0.02046976	-0.034282002	-0.032266024	0.066616431	-0.074357857	0.010973383	-0.024277626	0.061417451	-0.061916459	0.001432384
Liberty	-0.035715612	-0.022237622	-0.03410466	-0.049621511	-0.033962787	-0.040961502	-0.000529819	-0.014268674	0.065981432	-0.020175878	0.013198738	0.005027278	-0.002321545	-0.036781952	0.012443605	0.069786848	-0.039255587	-0.040176621	-0.076067205	0.063396816	-0.04619023	-0.039598829	0.018326782	-0.061606397	0.018062485	-0.012766416	0.061949477	-0.015291537	0.07972372	0.076750095	0.050032096	-0.005299746	-0.009375179	0.00013836	-0.061903874	0.009609566	-0.006510248	-0.030864451	-0.057758648	0.028945562	-0.064015959	0.049734619	-0.028826734	0.073062526	-0.031497161	-0.041564465	-0.023315403	0.012847487	0.015118608
Lombarts_Calville	0.129865734	-0.019916158	0.057083441	-0.049326323	-0.038588552	0.079462855	-0.086496058	-0.087498326	-0.110588252	0.023250024	-0.041215502	-0.06472876	-0.126208076	-0.052407497	-0.097837935	0.027819727	0.001565105	-0.043933983	-0.01672057	0.012745658	0.024156185	0.045510447	0.051042373	-0.065363759	-0.004510288	0.087974126	-0.000859332	-0.050600897	-0.03605771	0.117570786	0.045985266	-0.065503344	-0.039763586	0.188008732	-0.012978082	-0.100382507	0.02794215	0.077112788	0.001009052	-0.064836309	-0.0229058	0.034398542	0.041230213	0.075094522	-0.1255685	-0.058058413	-0.03865148	-0.018409323	0.073886308
Macoun	-0.047650155	-0.000883359	-0.017092416	-0.009741305	-0.087001768	-0.048264559	0.097822899	-0.005072062	-0.020346355	-0.008084587	0.038316083	0.058223007	-0.007308859	-0.012533011	0.092559846	-0.0628558	-0.04569024	-0.076136998	-0.094370042	0.065067263	-0.016730867	-0.062243684	0.061101668	-0.156039285	0.077047572	0.0054037	0.143802525	-0.054146592	0.110340954	0.000264215	0.028255645	0.059474698	0.08463552	0.057965575	-0.100758929	-0.098428313	-0.055207212	-0.030641343	-0.077798292	0.040168449	-0.015162249	0.034326461	-0.157706299	0.098758807	-0.063404988	-0.029473174	-0.035828882	0.013360062	0.084235071
Major	-0.040077081	-0.071177143	-0.045413358	0.110724242	0.037805796	-0.029402237	0.124211385	-0.023551096	-0.053877719	-0.019905861	-0.0157675	0.042059715	-0.04807692	-0.008144083	0.048607639	-0.092334613	0.00067153	0.126247958	0.137251169	-0.0162263	-0.022762783	0.011907002	0.046096248	0.014504204	0.032226961	-0.05591658	-0.026357676	0.308603567	0.123992854	-0.032977681	0.062170296	0.048811296	-0.025315363	-0.109878884	0.127388667	-0.093749917	-0.022450432	-0.062725368	0.281478253	0.030952387	0.068830345	-0.007310003	-0.047951064	-0.132768585	0.27358253	0.111255123	0.234291557	-0.000487486	-0.124424358
Manche_Rouge	-0.120560592	-0.066846566	0.041705032	0.0467404	0.058636042	-0.033176761	0.125357815	-0.019509987	-0.024363437	-0.049153557	-0.05543604	-0.012661155	0.009226278	0.080421646	-0.038823101	-0.074977982	-0.103258879	0.139262571	0.110608683	0.168732231	0.039461369	-0.013577612	0.091531263	-0.059900481	0.033662859	0.022228306	0.063365924	0.18122626	0.034535839	-0.079303982	0.056369497	-0.126038743	-0.12403535	-0.127547866	0.111167025	0.061972359	0.022405648	-0.033500553	0.129785644	0.109965676	0.177948293	-0.00529517	-0.055199203	0.037427085	0.17659935	0.028455869	0.209964814	0.15668213	-0.010095989
Margil	0.001970131	-0.011761859	0.286391198	0.023958248	0.053800899	0.087327686	-0.091367813	-0.121606337	-0.139196373	0.046167185	-6.19E-05	-0.051364039	-0.083028164	-0.061042335	-0.077525986	-0.001077863	-0.069015859	0.044981854	0.0403538	-0.036125215	0.004521567	0.273081396	-0.119694476	-0.036946709	0.022169954	-0.138630023	-0.100387083	-0.086445715	-0.048455631	0.028463878	-0.065410668	-0.070085632	-0.11294976	0.073428651	0.016886307	-0.062702485	0.225987375	-0.112439473	-0.046414482	-0.074918487	0.08048343	0.023447961	0.020727192	-0.02848578	-0.047941911	-0.026746684	0.095131877	-0.004755135	0.230827095
Marin_Onfroy	-0.020517976	-0.042644535	-0.042064455	0.143019932	0.018576205	-0.084236378	0.155349204	-0.002544653	0.04267984	-0.080529358	-0.009813386	0.023119592	-0.039517595	0.093913366	-0.043278389	-0.041802446	-0.010742429	0.038993415	0.097179891	0.40048273	0.076978923	-0.022953854	0.051181958	-0.046408761	-0.021449308	-0.026515568	0.034595334	0.083562315	0.084500512	-0.111837654	0.0817294	0.005555871	-0.017624442	-0.06021512	0.05576539	-0.016586705	-0.0761267	-0.004377568	0.075541881	0.137351854	-0.012924307	-0.044197135	0.087105722	-0.079631207	0.018726088	0.040210782	0.068301752	0.086807101	-0.020051167
Martha_Crab	-0.079754774	0.022879322	-0.026908008	0.015758184	-0.034581767	-0.061264298	-0.026043037	0.10032056	0.296357817	-0.015005501	0.023579537	-0.047406453	0.179134768	-0.018585521	0.092586162	-0.004067506	0.007598164	-0.017638171	2.28E-05	-0.002931373	-0.023362313	-0.059901626	0.032181195	-0.021410407	-0.041318474	-0.100225759	-0.017694234	-0.00462127	-0.028866779	-0.032708807	-0.008190993	0.0803427	-0.023309682	-0.121188725	0.038501434	0.438560914	-0.058365043	-0.13395506	0.019199762	-0.03969837	0.012942451	0.015826832	-0.001656799	-0.109052813	0.045171781	0.061156586	0.008486018	-0.03061274	-0.078709029
Maude	-0.020091211	0.061701198	-0.010664627	-0.011708084	-0.099099924	-0.026205505	0.038830947	0.020171139	0.083632108	0.013395531	0.017533892	-0.009163513	0.070617495	-0.024920634	0.045725546	-0.013297297	0.04236749	-0.024841688	-0.115731169	0.005206908	-0.063565168	-0.073183968	0.042924687	-0.05235029	-0.001628195	-0.00061563	0.008680522	-0.016456273	0.027612637	0.043164956	-0.023789078	-0.045253178	0.05545876	-0.028815293	-0.006043438	0.111495393	-0.031990286	-0.029423976	-0.080922943	-0.021139245	-0.008444992	0.033517553	-0.049675286	-0.006258537	0.004968926	0.01024342	-0.029980029	-0.002501175	0.034795559
McIntosh	-0.016262913	-0.006837473	0.00561079	-0.024958391	-0.049246233	-0.00153552	0.050764346	-0.061104119	-0.044536945	0.010566068	0.006309861	0.04995315	-0.010368294	-0.046276041	0.02697535	-0.045941951	-0.009092576	-0.059512617	-0.070798432	-0.003990848	-0.028474338	-0.02564602	0.050805535	-0.115389071	0.10756641	0.021159677	0.060560488	-0.006259681	0.086150364	0.094176519	-0.023144926	-0.010451817	0.008051244	0.018143719	-0.037530221	-0.065593731	-0.035398685	-0.032253439	-0.085489213	-0.034679019	0.007540957	0.011872678	-0.06321506	0.06183163	-0.069069634	-0.055979507	-0.002415365	0.032589654	0.030518757
Medaille_dOr_1	0.033637688	-0.020330337	-0.034513119	0.017705513	0.088073666	-0.000265522	0.036113611	-0.034650416	-0.011136014	-0.034478795	-0.007761939	0.02632891	-0.09188611	0.12085905	-0.080884042	-0.017172506	-0.007243643	0.085333447	-0.007292841	0.132750116	0.197422731	-0.02206028	0.071759348	0.007167967	-0.057897089	0.002745859	0.01348935	0.08040334	0.048631666	-0.063471348	0.029939821	-0.053180937	0.005847627	-0.057295271	-0.012813325	-0.058823844	0.028396374	0.021699712	0.103355968	0.111903852	0.014021376	-0.050540257	-0.032708807	-0.05992222	0.001093718	-0.015052411	-0.011276743	0.008965414	-0.015973445
Merton_778	-0.079816558	0.042790822	-0.0449168	0.008459703	-0.067642889	0.0379614	-0.109761037	-0.024791346	-0.020960759	0.032115979	0.033359661	-0.046020897	0.018128845	-0.083488109	0.106997772	0.022212288	0.04719348	-0.095856282	-0.006696743	-0.132674765	-0.022845161	-0.044621612	-0.062826052	-0.077339491	-0.03298569	-0.055420022	-0.013414	-0.081102573	-0.004613261	0.095753146	-0.04993615	0.133832474	0.114994179	0.02608864	-0.07184761	-0.0072814	-0.019638131	0.005506673	-0.017624442	-0.099390536	-0.05022333	0.023001745	0.032438627	0.003777875	-0.025520164	-0.069165742	-0.026022443	-0.043121642	0.002569661
Merton_Beauty	0.052186515	-0.003518317	0.318660573	-0.049717619	-0.063584618	0.072703265	-0.169096231	-0.071679421	-0.062927881	-0.057034406	-0.016133625	-0.104487688	-0.039180073	-0.026746684	-0.063493087	-0.022070577	0.005805294	-0.092376947	-0.057058433	-0.109222146	-0.006918707	0.362665411	-0.097845944	-0.042887093	-0.008954135	-0.071045567	-0.124563944	-0.141885107	-0.074948234	0.021076155	-0.033141293	-0.049105503	-0.014102773	0.055620084	0.019051024	-0.011907165	0.193705414	0.007828137	-0.025434354	-0.0319388	-0.079743333	0.027060016	-0.008660091	-0.047162751	-0.082829083	-0.056133967	-0.086515508	-0.087983442	0.069442461
Merveille_de_Vitry	-0.00494163	0.028220176	0.014326862	0.100702704	0.080467412	0.003706938	0.119400269	0.02171573	-0.009768764	-0.026453784	0.045998996	0.06851113	0.034531262	0.05130667	0.040612376	0.037746301	-0.088374738	0.025044039	0.114782513	0.071881772	0.033503823	-0.027929727	-0.000977179	-0.007674985	-0.006741365	-0.073174815	0.024119572	0.047902848	0.043051686	-0.092208758	-0.024560229	0.027500511	0.021977739	-0.089795763	0.014027097	-0.04848309	-0.095286499	-0.107193583	-0.010195529	0.103718661	0.126254823	-0.050041411	0.058393484	-0.105448767	-0.001302115	0.02973502	0.064773219	0.007148517	-0.065263074
Mettais	-0.049894961	-0.009496458	-0.094888338	0.061249262	0.065329271	0.00333166	0.114104037	-0.015132501	0.008381901	-0.027407998	-0.07334758	0.034847046	-0.040526728	0.046299905	-0.081628878	-0.028338186	0.005905979	0.039431622	0.086907786	0.124768582	0.002155482	-0.058409665	0.541110343	-0.048286298	0.021830144	-0.052418938	0.27905496	0.124236556	0.101727855	-0.009506756	0.003432344	-0.108345734	-0.124868285	-0.119986232	-0.008637208	0.032482104	-0.083504127	-0.07370112	0.01287609	0.059923201	0.075512134	0.059870571	0.014019088	-0.095113734	0.049558421	0.002439229	0.086397499	0.052219695	-0.10819013
MM_106	0.016072823	-0.005764268	-0.05120958	0.008245749	-0.073356733	0.045563078	-0.120395835	-0.037162951	-0.003227705	-0.024544211	-0.021274254	-0.043919109	-0.016242318	-0.024071681	0.015311968	-0.028369077	0.005585619	-0.018492845	-0.015015798	0.048028703	-0.047663885	-0.021678136	0.001800798	0.035628494	0.041483068	0.068258274	-0.01825944	0.001471285	-0.091957046	0.045461249	-0.037702986	-0.066114316	-0.053111144	0.044111162	0.009278909	-0.032389592	-0.022746765	0.040318332	-0.001917663	-0.002632752	-0.034227083	0.070549991	0.105170577	0.021221461	-0.050628356	0.01832907	-0.045051809	-0.036388367	0.02782888
Mother	0.129400068	-0.036881492	0.056617776	-0.099001528	-0.010396898	0.128206728	-0.11475064	-0.097516432	-0.074002029	0.058099439	-0.03444447	-0.027563602	-0.133331502	-0.075162189	-0.061251713	0.004775566	-5.84E-05	0.027677853	-0.045554087	-0.045034647	-0.004387865	0.517745824	-0.049868646	0.010300627	0.142942131	-0.001647646	-0.037219014	-0.054540177	-0.003524038	0.06268516	-0.057241496	-0.08912644	-0.078728479	0.032098817	-0.000707161	-0.100848172	0.070607198	-0.003246012	0.009227422	0.00214404	-0.0555024	-0.040749836	-0.002366167	0.079839278	-0.010247015	-0.114101911	-0.021749073	-0.05824262	0.128709007
Muscadet_de_Lense	-0.153675488	-0.075067225	-0.083750117	0.080492583	0.07270441	-0.094659509	0.092242919	-0.094887194	-0.049662701	-0.018585521	-0.010684078	-0.014224052	-0.021283407	0.046148878	-0.057464604	-0.067567376	0.025728235	0.079227162	0.106440575	0.039514	-0.000311288	-0.0206404	0.126730786	-0.038884885	0.030363154	-0.067911762	0.053697926	0.156505932	0.073787912	-0.030788937	0.065516911	-0.094023367	-0.098677735	-0.034744236	0.017553342	0.016410344	-0.056445173	-0.073562679	0.030382604	0.039798891	0.011678174	-0.014094764	-0.017105001	-0.068633716	0.132195207	-0.018842953	0.105930288	0.058147493	-0.074762883
Nanot	-0.154283027	0.018691763	-0.130672517	-0.008981595	-0.075531747	-0.020005401	0.04532052	0.007555831	0.067832654	-0.027008693	-0.015054699	-0.004700216	0.033397418	-0.010325961	0.074504145	-0.052833117	-0.00266822	0.086435255	0.01667693	-0.00596106	-0.01423435	-0.047589516	0.087045083	-0.037466149	0.017019028	-0.043046128	0.029643489	0.086136634	0.019918283	-0.017502019	0.048409702	-0.011264157	-0.002603004	-0.091508543	-0.017211407	0.071670105	-0.006106366	-0.02756589	0.061037596	-0.028254663	0.015702121	0.01077087	-0.082263877	-0.068372851	0.084114936	0.0184698	0.017324514	0.036987735	-0.041213213
Neverblight	-0.021199885	-0.102956826	-0.006852347	0.107312411	0.067393303	-0.065523938	0.11327339	-0.149986775	-0.085367934	-0.039238425	-0.134677013	0.003911739	-0.131092417	0.015075131	-0.132537468	-0.022221604	0.038653605	0.128046549	0.142812843	0.074438929	-0.008806541	0.033099941	0.080894177	-0.013801864	-0.02705217	0.086273931	-0.015006645	0.282613241	0.032293321	-0.056073327	0.081626427	-0.130886471	-0.135830308	-0.092738495	0.167686486	-0.017268614	-0.057414261	-0.007664687	0.285592587	0.079644774	0.034445452	-0.037352879	-0.057441721	-0.030235173	0.210250849	0.059212689	0.103224392	0.107835284	-0.045048377
Newtown_Pippin	0.138609266	-0.102644475	0.037169653	-0.052740442	-0.11581698	-0.033949057	-0.0158064	-0.059360446	-0.087371326	0.02736207	-0.089497142	0.033749814	-0.093149242	-0.058716295	-0.094304825	-0.08501325	0.124069512	0.033992372	0.01546986	-0.016431102	-0.013125676	0.007939119	-0.095947813	-0.111040188	0.11509944	0.186742167	0.034804712	-0.094540519	-0.083470947	0.044105441	0.014203295	-0.059943959	0.048294144	0.306750057	0.031369999	-0.12637512	-0.02178683	0.265905339	-0.082008733	-0.081565951	-0.03442502	-0.002883319	0.000474737	0.132468657	-0.099456896	-0.077103798	-0.072749194	-0.009955259	0.189443486
Noel_Deschamps	-0.011028464	-0.064707021	-0.031417071	0.085063429	0.117800759	-0.085167709	0.32520392	-0.041975212	-0.07432811	-0.018935628	0.005465484	0.079213432	-0.100079309	0.070693008	-0.140023588	-0.045917924	-0.005594935	0.09045577	0.049933699	0.064637066	0.021917099	-0.040674323	0.08527624	0.017500712	-0.000960016	0.039130712	0.105741504	0.064973443	0.124963086	-0.066164658	0.028693851	-0.068900301	-0.092370082	0.015562535	0.021834721	-0.051385778	-0.096162912	0.016690659	0.029743029	0.054790581	0.056485055	0.009291494	-0.05277019	0.010909311	0.117950641	0.080094421	0.0783702	0.129295951	-0.036324295
Nonpareil	0.242025955	-0.018622133	0.119744656	-0.060189949	-0.035847188	0.122729722	-0.180147497	-0.095177806	-0.137951547	0.021070434	-0.055263275	0.005748087	-0.14691361	-0.045034647	-0.137358882	-0.048174172	0.098962464	-0.030192839	-0.022373774	-0.092195028	0.008661072	0.200222446	-0.11294976	-0.011386581	0.029783074	0.188266164	-0.083510992	-0.114147677	-0.141287865	-0.051342301	-0.059534356	-0.074051227	-0.049758808	0.078147092	-0.037157231	-0.154376847	0.113760794	0.178852165	-0.041696041	-0.086410247	-0.079215883	-0.005990808	0.152811498	-0.017399046	-0.117037779	-0.056474921	-0.074698812	-0.120744798	0.027418133
Norfolk_Royal_2	-0.171588172	0.011517994	-0.035953593	-0.009208135	-0.045074692	-0.131098138	0.066514602	0.107485176	0.15676222	-0.040550755	-0.019623257	-0.022294829	0.249113914	-0.027341638	0.144328831	0.048254099	-0.126787011	-0.031894178	-0.028417131	-0.000977179	-0.068012447	-0.094130916	-0.006969049	-0.026113974	-0.068600536	-0.065272227	0.019575041	-0.007009094	-0.01388653	-0.017149623	-0.029104761	0.134111644	0.048116802	-0.078998496	0.006298419	0.217624843	-0.072331582	-0.128527251	-0.089422772	-0.017481424	0.029948974	0.009386458	-0.012149723	0.041687869	0.02744216	-0.018229693	0.073254742	0.094944238	-0.046360707
Northern_Spy	0.034299002	-0.014169134	-0.065114336	-0.028237501	-0.081472131	0.066105	-0.105064335	0.002194383	0.003130291	0.059391176	-0.056310164	-0.005719646	-0.06604109	-0.041160583	-0.006987355	-0.029247778	0.078231759	-0.083633415	-0.059314681	-0.050111204	-0.054042475	0.006100483	-0.087944541	-0.013012406	0.080550934	0.126141553	0.027176719	-0.067721835	-0.093704151	0.1288177	-0.042055302	-0.064098338	-0.002464563	0.120520384	-0.053545918	-0.110845684	-0.061545757	0.091543848	-0.058084728	-0.077325761	-0.084025855	0.033487805	0.103134005	0.042052851	-0.065112047	-0.115704854	-0.052588271	-0.062161306	0.099896084
Okanagan	-0.144992596	0.101507035	-0.065804253	-0.083057912	-0.041926014	-0.064555994	-0.05162376	0.094423653	0.104622533	-0.082269598	0.022603584	-0.027251251	0.167448504	0.007069571	0.335631629	0.01290355	-0.1158227	-0.058271223	-0.049873223	-0.066142919	-0.022890926	-0.076798312	-0.015399086	0.001350006	-0.127108515	-0.098885969	-0.018091252	-0.076227385	-0.058210584	-0.008211587	-0.01264056	0.143918084	0.209604409	-0.084823322	-0.051920092	0.093407655	-0.068025032	-0.093537106	-0.069774425	-0.004490838	-0.067637168	0.001824825	-0.092657261	-0.011030753	-0.005882114	0.001708122	-0.114934846	-0.024930931	-0.104579219
Old_Pearmain	0.05341189	0.006101627	0.118126839	-0.030255767	0.040691322	0.117927758	-0.030084146	-0.138478996	-0.0923861	0.00411082	-0.048775991	-0.020474499	-0.068348824	-0.045205124	-0.046346978	-0.030108173	-0.030021218	0.00147815	-0.063069754	0.038473975	0.038884722	0.169368374	-0.061305488	-0.06713489	0.024981111	-0.017137037	-0.006683014	-0.058450854	0.023827816	0.019985788	-0.042626228	-0.086958291	-0.056876515	0.101712981	-0.021406975	-0.117205968	0.062065035	0.047842208	0.00473781	-0.051265643	0.009769745	0.08038961	0.02874877	0.024692787	-0.133707925	-0.094276222	-0.050264519	-0.055206068	0.057352315
Ottawa_4	0.017236415	-0.037600014	0.031294485	-0.085825591	-0.030799235	-0.034613803	0.006396815	0.062709187	0.052934783	-0.002538932	-0.047320642	0.013401252	0.048314739	-0.027250107	-0.004655594	-0.076125556	-0.050565428	-0.021381803	-0.082745561	0.069455047	0.012840622	0.011326922	-0.058692268	-0.004891288	0.033962624	0.011528291	0.07987589	-0.057284973	-0.027110521	0.120149682	-0.051591724	0.089625123	0.004498684	0.104615669	-0.025451516	0.14882302	-0.046187942	0.084902105	-0.085568159	-0.076151872	0.030329974	-0.036257935	0.024125293	0.078252353	-0.095490156	-0.073426526	-0.029993759	-0.021619785	0.102517313
Otterson	-0.094673239	0.113616632	-0.066141775	-0.046922481	-0.037921517	0.008341856	-0.084092216	-0.049489935	-0.038422651	-0.08115978	0.109395893	-0.040325359	0.057981593	-0.033214518	0.240927579	-0.00682832	-0.093581728	-0.115633917	-0.109262191	-0.140584217	-0.051885768	-0.065267651	-0.060893597	-0.018381864	-0.046105564	-0.093144666	-0.054901726	-0.073959696	-0.062311188	0.007371624	-0.0731874	0.175711496	0.196819768	-0.010478132	-0.063257393	-0.035453603	-0.051283949	-0.036849456	-0.050717599	-0.035222487	-0.100105624	0.008724	-0.083731811	0.016420642	-0.028508663	-0.018313215	-0.106009396	-0.035399829	-0.05454933
P_2	-0.103033483	0.097440755	-0.031371306	-0.104781732	-0.051202715	-0.044017505	-0.015743473	0.549742893	0.384234772	-0.042047293	0.01506369	-0.013370523	0.142540537	0.003582227	0.134437725	-0.05252992	-0.017996288	-0.031943376	-0.069860236	0.010262871	0.078988036	-0.100548407	0.034375659	0.061545595	-0.077912706	-0.098610231	0.045288484	-0.002716274	0.031800196	-0.034856361	0.000371765	0.099905237	0.146486682	-0.055890264	-0.106643251	0.081236275	-0.012750398	-0.038262472	-0.021736487	0.035731467	-0.031756881	0.017731828	-0.048092938	-0.043754352	-0.060026337	0.012694172	-0.089185935	-0.052154641	-0.041199484
Paradis_Do_Vayre	0.12718501	-0.070069614	-0.11638333	-0.01206048	-0.056032138	-0.021058011	-0.09901869	-0.130704553	-0.124268755	0.035911097	0.022391918	0.042877777	-0.053048216	-0.060298643	0.000795097	0.005744655	0.213959013	-0.058772358	0.009545494	-0.073301814	-0.008918667	-0.046905319	-0.097240693	-0.043729181	0.092964873	0.174738976	-0.037697266	-0.110885728	-0.108789661	-0.049238224	-0.058877619	0.120548987	0.108947389	0.201538209	-0.058500052	-0.154009577	0.006156546	0.130588832	0.01019651	-0.065490758	-0.104900723	-0.028202033	0.119311026	0.091808145	-0.091197336	-0.021660974	-0.06912112	-0.021958451	0.111731086
Peau_dAne_2	-0.078705596	-0.041780708	0.068507697	0.098437303	0.116411771	-0.114056145	0.265631889	0.02610809	-0.078901244	-0.050139808	-0.051211869	0.22429519	-0.07252151	0.075382846	-0.139965237	-0.010255024	-0.082245571	0.167802044	0.108175094	0.094800076	0.079579558	-0.01485333	-0.012505551	0.027111503	-0.051848011	-0.038967263	0.168903852	0.054610951	0.072048816	-0.028186015	-0.009457558	-0.122104039	-0.129942554	-0.061667036	-0.008790523	-0.067537628	-0.023448124	-0.000329594	-0.021723902	0.2065301	0.057990746	-0.100647948	-0.008423253	-0.100766938	0.070536261	0.046863967	0.120980329	0.021382785	-0.064344328
Pepa	-0.156422572	0.089787591	-0.034392984	0.012904694	-0.007330598	-0.044144505	0.02060248	0.123808647	0.079008631	0.011377265	0.010594672	0.029343723	0.063388807	0.030665207	0.049207169	-0.041367672	-0.03143881	-0.019912725	0.026116099	0.022004054	-0.055741526	-0.065360326	0.073616291	0.255941008	-0.095407778	-0.095842552	0.063108492	0.026392982	0.0406467	-0.059877599	0.013849755	-0.008772217	-0.044399648	-0.092490217	-0.006035429	0.03826803	-0.058034386	-0.076309763	-0.040968367	-0.009263053	-0.025805056	0.012394407	-0.051404084	-0.089038341	0.027265962	0.197247677	0.08320992	0.001269916	-0.072010078
Perico	-0.16529196	0.012893253	-0.065840866	-0.000885647	-0.005489674	-0.099039284	0.02302234	-0.025163192	-0.008017083	-0.008202434	0.022566972	0.001369456	-0.022189568	0.063768662	-0.002503464	0.005919708	0.020190589	0.016664344	0.076008691	-0.00510181	-0.055347941	-0.044993458	0.014668961	0.224782594	-0.093856322	0.0003649	-0.038680083	-0.010265322	-0.035089766	-0.086404526	0.02234844	0.016805073	-0.03358522	-0.037676671	0.016068246	0.046187779	-0.068351113	-0.037706419	0.068844075	0.031077098	-0.017016902	0.002656616	-0.023221583	-0.054198079	0.050527509	0.46105703	0.061603946	0.057241333	-0.011117707
Pero_Mingan	0.100193561	-0.030193984	-0.044955701	-0.035867783	-0.022814269	-0.049207332	0.005118809	-0.060434796	-0.071656538	-0.001790663	-0.054388006	0.021675685	-0.084381684	-0.012028444	-0.091037156	0.003647443	0.054391276	0.02365505	0.019026997	-0.07076754	-0.024041933	0.015548806	-0.038260183	0.030014191	0.017053352	0.145431783	0.027941006	-0.071299566	-0.01044152	-0.049598629	0.029049679	-0.048860657	-0.050330879	0.148784119	-0.026150586	-0.115291819	-0.010703528	0.145859692	-0.047478534	-0.02532566	-0.047078084	-0.043035831	0.073504165	-0.003497723	-0.043795541	-0.011021599	-0.063402699	0.00141751	0.067371565
PI_613955	-0.147282023	0.115427809	-0.065199002	-0.046558644	-0.037847148	-0.03442502	-0.072439131	0.053056062	0.018097954	-0.048665009	0.07704986	-0.068329374	0.081213392	-0.064692147	0.238107269	0.001640618	-0.023456133	-0.000930269	-0.120766537	-0.076826915	-0.036759069	-0.074166786	-0.091213354	-0.046675346	-0.041978644	-0.109859433	-0.062642989	-0.108332004	-0.053552783	0.000498764	-0.041271565	0.102839961	0.091238363	-0.038771615	-0.0733144	0.102986411	0.044604287	-0.055011563	-0.066274495	-0.088410207	-0.054295331	0.01690347	-0.063105223	-0.002899337	-0.056802145	-0.043422551	-0.07959345	-0.060798633	-0.013370523
PI_629317	0.020545273	0.097995664	0.02823505	-0.038807083	0.016219273	0.02253608	-0.017793775	0.04893944	0.017165478	0.003085669	-0.006670428	-0.052183245	0.095333246	0.009058089	0.053073224	0.031681205	0.013821152	-0.058887916	-0.002438248	-0.116837554	-0.06837514	-0.026468658	-0.0689884	0.051969128	-0.042621652	-0.02742516	-0.111627132	-0.020108374	-0.112378834	-0.077142698	-0.087650497	0.028672112	0.070622071	-0.047519723	0.036040385	0.079475441	-0.015669103	-0.033655013	-0.055917724	-0.060106427	0.079664224	-0.001107611	-0.036248782	-0.041462636	0.012895541	0.031485557	-0.051579138	-0.096467253	-0.091301453
PI_633920	0.035498062	-0.065653226	0.006135951	0.010592383	-0.042352779	0.056883217	-0.046261167	0.031471827	-0.006959896	-0.037828842	-0.034558885	0.007347597	-0.019106105	-0.037935247	-0.066866017	0.026950179	-0.000751783	-0.004567495	0.037408779	0.004349946	-0.043290975	0.062587908	0.043225596	-0.014708024	-0.056036715	-0.002919931	-0.036754493	0.018291314	-0.033453644	-0.021374939	0.01356372	-0.028163132	-0.095342562	-0.06585574	0.011046608	0.062586764	0.093360746	-0.059806662	-0.015202294	-0.00665441	-0.026670027	-0.01220693	0.077702021	-0.078614065	0.060268732	-0.005955339	0.025609245	-0.063277988	-0.07142771
PI_644199	-0.103943076	0.116793914	-0.04154387	-0.06140274	-0.013902548	-0.046374437	-0.056599632	0.089447781	0.063463176	-0.082613985	0.065679379	-0.028753509	0.131210101	0.019172303	0.198658404	-0.041281862	-0.042642246	-0.030537226	-0.014613061	-0.025961803	-0.021787974	-0.03198571	-0.015164537	0.033426021	-0.077085491	-0.086783237	0.002406049	0.020110499	-0.036265944	-0.048792009	-0.015590158	0.104206066	0.154840061	-0.023800519	-0.040685764	0.035748629	-0.056501236	-0.078539696	-0.057961161	-0.028571591	-0.063929005	-0.033834643	-0.067817943	-0.04263767	-0.000437144	0.042178706	-0.077648409	-0.018038621	-0.120844339
PI_644200	-0.058572133	0.128586584	-0.045382466	-0.074793775	-0.011662319	-0.022713584	-0.10791096	0.010058069	0.011862381	-0.068216104	0.139418174	-0.012039886	0.071214737	-0.014192016	0.166451957	0.033035869	-0.026218091	-0.059559527	-0.016135913	-0.094641203	0.054266564	-0.036982177	-0.097159459	0.064323571	-0.08873972	-0.071227485	-0.083930892	-0.039305929	-0.085840464	-0.045972843	-0.045480862	0.161155724	0.201658344	-0.051086013	-0.087076138	-0.001089304	-0.000709449	-0.098009557	-0.013748089	-0.017357857	-0.058215161	-0.035068028	-0.070498667	-0.049370944	-0.037275077	0.033419157	-0.13388069	-0.102349286	-0.058105323
PI_644205	-0.057917684	0.089583934	-0.036622916	-0.105691325	-0.02461286	-0.017717117	-0.09104631	0.074974387	0.095883578	-0.071903673	0.137467412	-0.060594975	0.156683274	-0.0772205	0.24149965	0.031085107	-0.01080078	-0.081194105	-0.065559407	-0.116275781	-0.024393185	-0.057169415	-0.019217087	0.017794756	-0.101400793	-0.056099642	-0.040435197	-0.03720414	-0.073317832	0.016048796	0.005540997	0.104206066	0.17133973	-0.031326684	-0.098579339	0.036617033	0.043075713	-0.084907989	0.001379754	-0.034650416	-0.054376565	0.011322346	-0.057686567	-0.075058072	-0.060646462	-0.005872961	-0.102542646	-0.145115019	-0.093634358
PI_644208	-0.06422877	0.199059998	-0.01196094	-0.111134007	0.041153555	0.010707942	-0.111251854	0.137556655	0.107808968	-0.084583053	0.111183043	-0.041143421	0.194371305	-0.021874929	0.238662178	0.051115598	-0.090347239	-0.095899759	-0.117606417	-0.12895516	-0.038230436	-0.100821857	-0.079369198	0.022772917	-0.105975072	-0.145198541	-0.079456153	-0.026436622	-0.054155745	-0.024998436	-0.059821536	0.142473033	0.201501597	-0.055005843	-0.073338427	0.047384551	0.00781784	-0.112060762	-0.077298302	-0.046461392	-0.012635983	-0.005699052	-0.072971157	-0.047501417	-0.035984485	0.021104758	-0.122748191	-0.079059136	-0.09647183
PI_644215	-0.041903131	0.09691445	-0.045502601	-0.099808148	-0.078649533	-0.013281279	-0.077926436	0.026727071	0.01116331	-0.005811178	0.081404464	-0.013896828	0.047068768	-0.021548848	0.183699894	-0.019188484	0.028660671	-0.147967364	-0.094412375	-0.180154362	-0.029509787	-0.042023266	-0.09380598	0.049440574	-0.112885688	-0.070768684	-0.079130073	-0.121924409	-0.092328893	0.033800156	-0.028522392	0.145693792	0.201538209	-0.038469561	-0.050433852	-0.019735383	0.020301571	-0.040525584	-0.054683195	-0.00821502	-0.079755918	-0.02187264	-0.097249846	-0.041964914	-0.032763726	-0.010989563	-0.077844057	-0.162099804	-0.069225237
PI_644216	-0.125371708	0.181916177	-0.064419842	-0.121909535	-0.062251693	0.031484413	-0.15357938	0.010125574	-0.00514872	-0.045859573	0.164379916	-0.026735243	0.136991449	-0.079544252	0.297937877	0.007340732	0.014085448	-0.106964755	-0.135329174	-0.198492666	0.012071759	-0.115360467	-0.120538853	0.053970232	-0.07304095	-0.100106769	-0.073442544	-0.120868366	-0.062036594	0.0033042	-0.06422877	0.234748069	0.301881734	-0.080254764	-0.129849879	0.018372548	-0.009904917	-0.096494713	-0.016285796	-0.041895122	-0.069726371	0.045761014	-0.158718865	0.036668519	-0.020707904	0.018723799	-0.145102433	-0.133544313	-0.036906664
PI_644217	-0.041884825	0.04048652	-0.096430641	-0.078658686	-0.045631889	0.057367189	-0.085723762	0.031955799	-0.002423374	-0.019397862	0.066949376	-0.005773421	0.032613681	-0.022688413	0.162587046	-0.012801884	0.088888295	-0.052714127	-0.07644706	-0.115295251	-0.037596581	-0.064293986	-0.08741938	0.063353339	-0.059026357	-0.043540398	-0.073901345	-0.041144565	-0.051785084	0.033528994	-0.07568735	0.155843474	0.196925029	-0.061608685	-0.074730847	-0.026953774	-0.003127021	-0.002876454	0.004965494	-0.022380639	-0.076263997	0.051959974	-0.10823132	-0.063077763	0.020516669	-0.017629018	-0.098956906	-0.095793354	0.020238643
PI_650960	-0.088855278	0.096277163	-0.039482127	-0.104208517	0.002922057	-0.074417353	-0.01343345	0.147666292	0.084050864	-0.093578295	0.080477709	-0.053612278	0.167718522	-0.017265181	0.243850861	-0.023009917	-0.11728949	-0.080000765	-0.059445113	-0.075425342	-0.067198962	-0.111264439	-0.035102352	0.012040867	-0.117575526	-0.094273934	-0.040399729	-0.049036855	-0.057361631	-0.036309422	-0.068527311	0.16068777	0.176875088	-0.069211507	-0.053097414	0.115966699	-0.010150907	-0.078504227	-0.064583454	-0.01927315	-0.037841427	-0.001378772	-0.085729483	-0.061996549	-0.004454225	0.038451092	-0.109164939	-0.046660472	-0.121098338
PI_650964	-0.123860297	0.113086895	0.018142575	-0.080741024	-0.001688835	-0.021713605	-0.081148339	0.119897971	0.063229771	-0.063163574	0.115523917	-0.041144565	0.117950641	-0.047638714	0.284686426	-0.012568479	-0.095269337	-0.087216867	-0.1109498	-0.161666174	-0.009284792	-0.075349828	-0.112948616	0.011482526	-0.121607481	-0.136515649	-0.065273371	-0.092146974	-0.070077623	-0.020657562	-0.07342767	0.188207813	0.206421406	-0.056743794	-0.088102433	0.060119994	0.014763924	-0.110035631	-0.085983482	-0.00912118	-0.048241676	0.006457455	-0.002631608	-0.069502119	-0.059432527	0.002288202	-0.105381262	-0.09266527	-0.088078406
PI_650972	-0.144822119	0.15378173	-0.015845301	-0.053072243	-0.001519502	-0.040070216	-0.054347961	0.156829724	0.085398663	-0.115098459	0.140008551	-0.007975894	0.200328851	0.013318873	0.342170399	-0.015872761	-0.085547564	-0.149572595	-0.125543329	-0.109103156	-0.026483532	-0.125547906	-0.115384494	0.026125253	-0.119411873	-0.174556076	-0.030078425	-0.11252986	-0.076566051	-0.019040889	-0.083389713	0.251191675	0.258694957	-0.062653287	-0.079249063	0.100235894	-0.013145127	-0.112760977	-0.09247191	-0.007793975	-0.046914472	0.029205282	-0.080618601	-0.061806622	-0.041605654	0.002457535	-0.108975012	-0.050523095	-0.109619164
PI_650982	-0.139322229	0.228464442	-0.081265041	-0.11762358	-0.032203097	-0.021833739	-0.118899298	0.062752664	0.000584575	-0.115677394	0.168376403	-0.00710749	0.115225296	-0.05441661	0.367643572	-0.015583293	-0.012022723	-0.16259865	-0.122359183	-0.18754895	0.04009408	-0.140889703	-0.129857888	0.046388004	-0.124911763	-0.138662059	-0.056420002	-0.12758219	-0.115354746	-0.026277586	-0.12333628	0.331663745	0.344666916	-0.032548627	-0.128458602	-0.023366889	-0.009092576	-0.104366408	-0.071630223	-0.018793755	-0.063993077	0.021679118	-0.134749094	-0.03749132	-0.041026718	0.033720066	-0.160789762	-0.127811018	-0.065041111
PI_650994	-0.155558745	0.118150866	-0.010661195	-0.062072063	0.022769485	-0.078885226	-0.023401214	0.154487666	0.098398402	-0.116282645	0.090193761	-0.036370061	0.193934243	-0.013917422	0.315802507	0.01594239	-0.097442062	-0.11428383	-0.105017425	-0.116655636	-0.059219717	-0.100679984	-0.103832094	-0.007189868	-0.15880582	-0.140425182	-0.023736447	-0.104451075	-0.072250348	-0.008067425	-0.059679662	0.227139526	0.208011763	-0.065284813	-0.077828039	0.13002477	-0.014039845	-0.087603587	-0.064998777	-0.04603005	-0.042888237	0.034678857	-0.027961763	-0.05054369	-0.043658244	-0.018989403	-0.083817622	-0.04649686	-0.109645479
PI_657039	-0.124829385	0.196931894	-0.111639718	-0.101393928	-0.044341297	-0.02991939	-0.102669646	0.064508922	-0.006343204	-0.119131558	0.189237541	0.005938015	0.096139866	-0.057870774	0.345663464	-0.006590338	-0.017792631	-0.124658908	-0.111918889	-0.180582271	0.066744575	-0.120028566	-0.124917484	0.033960336	-0.131260606	-0.142984627	-0.029190571	-0.11656296	-0.096519884	-0.014389953	-0.103633014	0.344998718	0.348159981	-0.036581727	-0.140307335	-0.056346777	-0.002704833	-0.095373454	-0.044400792	0.002356851	-0.075552341	0.017067082	-0.134150708	-0.04962952	-0.018718241	0.014345169	-0.146296917	-0.122291678	-0.044469441
PI_657065	-0.106906403	0.188513299	-0.083585361	-0.132969954	-0.030181398	-0.006207051	-0.145534919	0.029169814	0.012158714	-0.092524541	0.10932038	-0.002770049	0.109431361	-0.068315644	0.310324356	-0.001982879	-0.060947371	-0.131630164	-0.131626731	-0.172790665	0.022431963	-0.122078868	-0.093100044	-0.01122068	-0.105521992	-0.116088141	-0.030083002	-0.100087318	-0.082359985	-0.001098458	-0.112341077	0.263055281	0.264479738	-0.014895664	-0.127594775	-0.013819026	0.047928019	-0.118844379	-0.045003755	-0.043982036	-0.119286018	0.024858688	-0.079754774	-0.045890465	-0.041320763	-0.009704692	-0.161662742	-0.116526348	-0.013809873
PI_657100	0.091811578	0.12815753	-0.056811299	-0.127037578	-0.057248361	0.065145065	-0.176075496	-0.041606798	-0.070775549	0.034115939	0.072700977	0.001714987	-0.07597453	-0.064409544	-0.013736648	0.024791183	0.029799092	-0.014542124	-0.123378613	-0.162516272	-0.016213715	0.029745317	-0.058799817	0.085604608	0.019092213	-0.068472392	-0.084359945	-0.128022684	-0.059059537	0.041596338	-0.004805477	-0.006296294	0.065468857	-0.087119615	-0.110083685	-0.102253179	-0.018217107	-0.079044262	-0.046597545	-0.019234249	-0.036934123	-0.005102954	-0.058770069	0.031829944	-0.030756901	-0.001746042	-0.046311509	-0.145330118	0.044805656
Pigeonnet	0.053800899	-0.01869307	0.04730675	0.026000541	0.001133763	-0.026417172	0.09738126	-0.08338056	-0.110523036	0.032578212	-0.084570467	0.037518617	-0.114853612	0.048682008	-0.105298884	-0.052587127	0.029708705	0.052524036	-0.021576308	-0.004846666	-0.081723842	0.060917461	-0.009101729	0.006489491	-0.040628557	0.135801542	-0.007451877	-0.025351975	0.00019099	-0.049097495	0.060813344	-0.054727816	-0.016251472	-0.015132501	-0.003649894	-0.087580704	-0.072148519	0.047652281	-0.018899016	0.086331138	0.008421946	0.171671531	-0.053650035	0.00395064	-0.054004719	0.019584194	-0.034533713	-0.113579038	-0.043861902
Pigeonnet_Blanc	0.017160902	-0.064885507	-0.002359302	0.016570524	0.031360845	-0.043952289	0.042504787	-0.023627754	-0.049901826	-0.013035289	-0.03176489	0.002036491	-0.043522091	0.034331038	-0.101992314	-0.022649513	-0.013589054	0.049172845	0.128490476	0.048827314	0.054159015	-0.042300148	-0.051241616	-0.002651058	-0.028059015	-0.005046891	0.052011461	0.036137637	0.045470402	0.034391677	0.010568356	-0.042158274	-0.021918406	0.02348915	0.050603022	-0.040275017	-0.090841508	0.010722816	-0.029486904	0.041007105	-0.036902087	-0.040964935	0.03765477	0.008704549	0.056115498	0.011312049	0.013061441	0.063408257	-0.023766195
Pohorka	0.106429133	0.009330395	0.171144082	-0.094762482	-0.107761077	0.135050985	-0.103564365	-0.084014414	-0.083078506	0.003576506	-0.011679481	-0.050534537	-0.093777376	-0.081633455	-0.088564666	-0.034116102	0.087836829	-0.097475242	-0.07981427	-0.10505747	0.000140648	0.255095487	-0.084707764	-0.009775629	0.133286718	-0.017092416	-0.093768223	-0.120641826	-0.068757283	0.030451253	-0.061397019	-0.082861119	-0.030779784	0.124046629	0.019742085	-0.093135513	0.075135711	0.043544812	-0.108978444	-0.104483111	-0.047500273	-0.045773763	0.050214014	0.019526987	-0.087058975	-0.064126941	-0.054851384	-0.08323983	0.102843393
Polish22	-0.064755075	0.053510287	0.006328167	-0.048556315	-0.0111875	-0.003712822	0.021666532	0.506970296	0.18949154	-0.037347158	0.052184226	1.36E-05	0.111057187	0.012913847	0.096586081	-0.085460609	0.010150745	-0.057347901	-0.030423956	0.038120435	0.048083622	-0.113216345	0.011865813	-0.002358158	-0.117211689	-0.059752887	0.047093939	-0.040567917	0.069499668	0.021079587	-0.04819019	0.103736968	0.174633715	-0.046269176	-0.089785465	0.091725767	-0.089390736	-0.018510008	-0.060456534	0.014379493	0.065572974	0.013747927	-0.082760435	0.039681045	-0.09787798	0.021736325	-0.025434354	-0.04427036	-0.046051789
Pomme_Grise	0.105369658	0.095979686	-0.036595457	-0.035612639	-0.090294608	0.061045605	-0.077992796	0.015081996	-0.040138864	0.018727232	0.101311387	-0.001805537	0.029344868	0.00993679	0.123424216	-0.045596421	0.06275152	-0.043535821	-0.068137158	-0.124063954	-0.009892331	-0.004458802	-0.143950282	-0.04817646	0.0821493	0.00211086	-0.117116725	-0.062939322	-0.069816758	0.017813062	-0.082719246	0.130575102	0.153709649	0.016173507	-0.027053314	-0.058300971	-0.049526548	0.073458399	-0.023776492	0.002428932	-0.043349326	-0.075780026	-0.088053235	-0.048978504	-0.044408801	-0.02379251	-0.106567737	-0.139298202	0.003943775
Pomme_Thoury	-0.128909394	-0.020775408	0.108617877	0.09107475	0.098628375	-0.108971579	0.197481082	0.013245648	-0.02171246	-0.059239167	-0.067837393	0.014305124	-0.013306451	0.140387262	-0.063671573	0.098748509	-0.105818324	0.157544813	0.147995805	0.125647283	0.101742729	0.036835564	0.058867159	-0.038434093	0.018945763	-0.077592346	0.009281197	0.13698344	0.097396134	-0.143520085	0.022836989	-0.123966702	-0.15322584	-0.139659751	0.020898813	0.024676769	-0.025600254	0.011412733	0.056596037	0.197141272	0.133705474	-0.032748852	-0.069916299	-0.075130153	0.091252092	0.05918523	0.074250145	0.161648849	-0.113679723
Pommier_Llorca	-0.058765493	0.134472049	-0.060628156	-0.079908089	0.055011401	-0.021749073	-0.109841127	0.056469037	0.060299624	-0.048725648	0.076989221	-0.005864952	0.089836789	-0.059542365	0.174653165	0.034868784	-0.042332184	-0.07567362	-0.068722959	-0.134202194	0.017310784	-0.080595718	-0.053932638	0.075708926	-0.082275319	-0.117446238	0.006768662	-0.057446297	-0.040876836	0.057173829	0.011350949	0.222619022	0.191333608	-0.033621832	-0.100295552	0.003059354	-0.001192277	-0.069835065	-0.064019392	-0.018709088	-0.006883238	-0.004867261	-0.009614305	-0.011644013	-0.026468658	0.005726348	-0.081101429	-0.094148078	-0.067272187
PRI_14_152	0.070969891	0.010054637	-0.053337684	-0.068854535	-0.053485278	0.016514461	-0.132365847	-0.081842833	-0.033723661	0.080720267	0.018570484	-0.075862404	-0.031396477	-0.082935488	-0.007657822	0.230313375	0.019957184	-0.068383149	-0.112378834	-0.120253962	-0.089449088	0.039008289	-0.082246715	-7.79E-05	0.020250084	0.040656998	-0.077412716	-0.084602503	-0.077585481	0.083858648	-0.030857586	-0.007454165	0.027838033	0.072956121	0.005703465	-0.026991531	0.023176799	-0.013335054	-0.041966059	-0.01778691	-0.060091553	0.026159577	0.033570183	0.126775407	-0.091545155	-0.065428975	-0.12938879	-0.048358379	0.047989802
PRI_2190_1	-0.165166104	-0.032427348	-0.045741727	0.062054738	0.040082638	-0.086755778	0.065121038	-0.082351976	-0.068100546	-0.054970374	-0.001043539	0.012784559	-0.04551061	0.05000006	-0.040008432	-0.015664527	0.000922097	0.072078564	0.076424015	0.065943676	0.028434131	0.038499146	0.081372428	-0.038507318	-0.07144144	-0.059139627	0.073180373	0.096095245	0.093270358	-0.02780616	0.037237158	-0.076277727	-0.104668462	-0.073155364	-0.034752245	0.032129709	-0.043620488	-0.071158837	0.047549308	0.040465926	-0.014285836	-0.017190812	-0.029753489	-0.050309141	0.100152371	-0.085911401	0.087492442	0.143339148	-0.077569463
PRI_2482_100	0.053808908	-0.036342602	-0.004789459	-0.097015297	0.032693771	0.057536522	-0.116527492	-0.021715893	-0.017016902	0.076874806	-0.011906021	-0.08983924	-0.051452138	-0.09488605	-0.105290875	0.123127883	0.013506513	-0.075702224	-0.011436923	-0.005417593	-0.072163393	0.043557397	-0.023277646	-0.078316588	0.03058855	0.072416086	-0.001943978	-0.079184992	-0.007037698	0.138485698	-0.046571229	-0.052404064	-0.040848232	0.085031393	0.017199802	0.043266785	-0.040299044	0.091948875	-0.10978392	-0.064473616	0.00235113	-0.024290212	0.029435255	0.122351011	-0.07310159	-0.125720671	-0.057683135	-0.026441198	0.047907424
Pups_Fleurie	0.143884904	-0.036870051	-0.036868907	-0.088279775	0.002640598	0.151954536	-0.242394532	-0.030058975	0.001560528	0.217318213	-0.03703824	-0.024368014	0.00417718	-0.019283447	-0.078318876	0.06036484	0.018189485	-0.095334553	-0.083462938	-0.014339611	-0.067480421	-0.071599331	-0.123092577	-0.014292701	0.089112547	0.005311025	-0.10581146	-0.002713986	-0.030143641	0.353611817	-0.037256771	-0.041063331	-0.085374799	0.066556936	-0.003879866	-0.069284732	0.050645356	-0.011050203	-0.047207372	-0.118842091	-0.034070336	-0.058395935	0.019644833	0.229795079	-0.10489157	-0.077906985	-0.014790403	-0.041152574	0.137404484
Pups_Jeannette	0.123942512	0.006581022	-0.002680806	0.010459663	-0.034090931	0.057908368	-0.044078144	-0.005133846	0.032275015	0.028326581	0.017991548	-0.061678478	0.006523815	-0.047041472	-0.087261489	-0.033102392	0.109981694	-0.018594674	-0.086616193	0.023032637	-0.048055181	-0.018885286	-0.040563341	-0.019182763	0.068880688	0.009973403	-0.117938219	0.046815913	0.00404446	0.083858648	0.000983881	-0.073452841	-0.024266185	0.050377626	0.096017443	-0.003255165	0.066018045	0.026900981	0.03184825	-0.134152996	0.006196591	-0.009444972	0.002307653	0.022277504	0.019321041	-0.014482628	0.036765771	-0.069489534	0.027437583
Pups_Tego	0.038169633	-0.086428553	0.086674381	-0.00931454	0.01387035	0.007740038	0.048750657	0.009828097	-0.029182562	0.029973001	-0.02146647	0.029702984	-0.008329434	0.024945642	-0.052036795	-0.093981033	0.01812999	0.064971155	0.086105742	0.029889479	-0.012251552	-0.020423013	0.012318893	-0.003931353	0.117420904	0.05561894	0.021784379	0.075672313	0.049111061	-0.008571992	0.00957753	-0.052701541	-0.042014113	0.014972158	0.018639133	-0.052844559	0.042770228	0.005968906	-0.07418738	0.065489451	0.043158092	-0.082191796	-0.023834843	-0.065232182	-0.078609488	-0.051624904	0.054043457	0.027681285	0.141108071
Ralls_Janet	0.153336659	-0.070259541	0.015424094	0.002512454	-0.011354545	0.026224793	-0.007157833	-0.054185493	-0.046591824	0.046142013	-0.069848794	0.046450932	-0.133710213	-0.099856201	-0.109682091	-0.017023767	0.040667295	-0.038699534	-0.049985349	-0.003440516	0.043864027	0.039166181	-0.03751077	-0.108180977	0.067012304	0.109129308	0.042005941	-0.087918226	-0.011718382	-0.03321795	0.024878138	-0.079952711	-0.069844218	0.170954155	-0.010638312	-0.128436864	0.016387462	0.159345692	0.014927537	0.024633292	0.017643729	-0.028681428	0.050517212	0.17440603	-0.10557119	-0.096533614	0.010292618	-0.005069774	0.126304021
Raxao	-0.156879085	0.036068989	-0.146873565	0.000579998	-0.005760835	-0.058206007	-0.002721995	0.08716865	0.10286742	-0.019473375	0.052979405	0.031492422	0.068721652	0.044103153	0.016040787	-0.027929727	-0.001501195	0.022761476	0.020159697	-0.068187501	0.005458619	-0.071895664	-0.016285796	0.267642146	-0.058233467	-0.085009817	0.029073706	0.062119954	-0.020019131	-0.043255506	-0.001659087	0.042586021	-0.008672676	-0.063131538	0.020428571	0.047363957	-0.098147998	-0.048398424	0.034705172	-0.031429657	-0.014972321	0.042621489	-0.03912401	-0.105415587	0.068492824	0.182896707	0.016754731	0.032075934	-0.033967363
Red_Astrachan	0.015250185	0.066648467	0.106596178	-0.048733657	-0.022364621	0.041556293	0.013963025	0.033223508	0.002028482	-0.039840243	0.021902225	-0.051978444	0.078459443	-0.06976184	0.064567273	0.024938778	-0.046183365	-0.034367813	-0.058100746	-0.020529418	-0.015776653	0.018603664	-0.007126941	-0.050297699	0.007082156	-0.048062046	-0.030371326	-0.048560892	-0.047622696	-0.017307514	-0.020289148	-0.076489393	-0.04467081	0.012315461	-0.001675105	0.040891547	0.521788077	-0.05544977	-0.007661255	-0.038481003	-0.000313576	0.016175795	-0.043570145	0.016056805	-0.026846225	-0.021282263	0.006229771	-0.017237722	-0.011782454
Red_Flesh	-0.015648509	0.082933037	-0.034300309	-0.058211728	-0.015053555	0.023394186	-0.022435558	-0.006359222	-0.055501256	-0.04034481	0.059028483	-0.04843046	0.007614182	-0.012372831	0.187376022	-0.028248943	-0.048135271	-0.081476708	-0.072499771	-0.092822018	0.010639293	-0.03950501	-0.053077964	0.013749071	-0.047842371	-0.116302096	-0.080953835	-0.023302818	-0.036548547	-0.018101549	-0.057266667	0.206105623	0.201740722	-0.049845763	-0.027942313	0.021571568	-0.039415767	-0.121663544	-0.031033784	0.006750355	-0.022817701	-0.014143962	-0.112968067	-0.053630584	-0.000430279	0.002239004	-0.079378351	-0.062320341	-0.080890907
Red_Jacket	-0.11593597	0.140695036	-0.090009717	-0.061527451	-0.049921277	-0.054604249	-0.086539535	0.035482044	-0.012212651	-0.076949338	0.121421968	0.013963025	0.047718641	-0.049845763	0.319820733	-0.049801142	-0.055793012	-0.115476025	-0.078710173	-0.136952711	-0.004834081	-0.116345573	-0.06681453	0.025196209	-0.064763084	-0.129459727	-0.002060681	-0.067433511	-0.052021921	-0.006364942	-0.06868749	0.363444572	0.260081657	-0.056924569	-0.109993298	0.064570705	-0.040126279	-0.138873725	-0.032323232	-0.035064595	-0.105447622	-0.023249043	-0.073153076	-0.04565706	0.006095906	0.000370621	-0.090799175	-0.115714007	-0.06510175
Red_Jersey	-0.039041632	-0.040615971	-0.047851524	0.114654369	0.026394126	-0.069760695	0.089642285	-0.072883058	-0.028526969	-0.051580282	-0.072915094	0.020806137	-0.06498848	0.133572754	-0.081196393	-0.01835326	0.030653766	0.031469539	0.030604568	0.095964812	0.118375118	-0.017741144	0.006027258	0.02538156	0.012999658	-0.083248983	0.016650614	0.159115719	0.032109114	-0.025863407	0.087810514	-0.034677875	-0.092304866	-0.053844539	0.094556374	0.012072903	-0.026625405	-0.067768745	0.221435979	0.015488166	0.031366566	-0.020169013	-0.059362735	-0.044313838	0.212092917	0.009529476	0.070040847	0.025152732	-0.023811961
Red_Sauce	-0.04235049	0.017152893	0.107468014	-0.02759907	-0.001519502	-0.005623538	-0.002243743	0.008332703	0.025478812	0.032819626	-0.07390821	0.028207591	0.027516529	-0.032417051	-0.051505913	0.016258174	0.082343804	-0.07257414	-0.009177243	0.031288765	0.027646961	0.056816856	-0.041570186	0.011072923	0.100583713	-0.066005622	0.044025351	-0.04711012	-0.003909614	0.033352796	-0.02925922	-0.07938064	-0.091271706	0.081212248	-0.043355047	0.057973584	-0.030223731	0.009973403	-0.115918808	-0.044556396	0.058162367	-0.004951927	-0.007093761	0.093637628	-0.065920956	-0.014042134	0.011733093	0.002449526	0.133533853
Redfield	-0.078694155	0.055781408	0.03841448	-0.057284973	-0.024258176	-0.016204562	-0.05595548	0.112670427	0.047028723	-0.071838457	0.071533952	0.005179449	0.165143058	-0.018972241	0.305826735	-0.007348904	-0.071523818	-0.104865254	-0.073888759	-0.154130856	-0.046038059	-0.059419942	-0.091808308	-0.00500799	-0.108861742	-0.08006026	-0.020396697	-0.034823181	-0.069489534	0.006272104	-0.074865856	0.1644806	0.189351955	0.01939541	-0.058567556	0.048550432	-0.042541562	-0.111473817	-0.051527652	-0.056005823	-0.062126981	0.029045102	-0.046332104	-0.010152052	-0.033371265	0.021981171	-0.064557139	-0.036499349	-0.053912043
Redstreak	-0.03460465	0.031267026	-0.004915315	0.014882915	0.002752724	0.01051687	0.050659085	0.001026214	-0.010774465	-0.024564806	-0.062399287	-0.069412876	-0.023789078	0.036406511	-0.019155303	0.002004455	-0.023960699	-0.00490845	-0.008957568	-0.034200768	0.004419738	-0.002593851	0.020306147	-0.013022703	-0.022799395	-0.039733838	-0.015095888	-0.036180134	0.028151528	-0.079609468	-0.023250187	-0.029951426	-0.069631407	-0.035223631	0.011863525	-0.004042334	-0.045056386	0.211083784	-0.015543248	0.012398983	0.046803327	0.02768815	0.019467491	-0.015851022	-0.031544071	-0.002243743	-0.024809652	0.006432284	-0.050926977
Reine_des_Pommes	-0.1293087	-0.005543448	0.108508039	0.078228326	0.04496698	-0.088529198	0.165529778	0.05279291	0.016387462	-0.055585923	-0.043921397	-0.095802507	-0.021231921	0.108435958	-0.068412896	-0.038569102	-0.065402659	0.067410465	0.091729199	0.097748529	0.049239205	0.00083171	0.226069754	-0.031886169	-0.026321064	-0.056571029	0.131326803	0.102137457	0.082233967	-0.049263395	0.033147995	-0.124655475	-0.092547424	-0.124717259	0.035551837	0.02340906	0.034499226	-0.040801322	-0.010091412	0.091086192	0.104359381	-0.024174654	-0.017342983	-0.077266266	0.067695357	-0.043106768	0.065745739	0.16038114	-0.101921377
Reineta_do_Caravia	0.192756921	0.010554627	-0.074258317	-0.09093304	-0.024038501	0.023672213	-0.084393125	-0.010423213	-0.006013691	0.00451127	-0.025507579	-0.037152654	-0.090816337	-0.00456864	-0.099208617	-0.026523577	0.076324474	-0.035752224	-0.1492202	-0.021624361	-0.010503303	-0.050226762	-0.06466812	0.136761477	0.065907063	0.121918525	-0.0708339	-0.077444752	-0.059427951	0.038622713	0.004089081	0.004335072	0.029495894	0.124981393	0.041229069	-0.089016602	-0.038558804	0.191239789	-0.054202655	-0.038707543	-0.06132837	-0.049181017	0.039280595	0.033198337	-0.051967002	0.026253396	-0.128309864	-0.065515929	0.017806197
Reinette_Clochard	0.106074449	-0.033865535	-0.04891672	-0.004513721	-0.031696242	-0.067062809	-0.04110452	-0.065264218	-0.077354365	-0.031514323	-0.009139486	-0.01007425	-0.122499912	-0.052462416	-0.090945625	0.033554165	0.050140789	0.054140709	-0.039932919	-0.04057135	-0.059844418	-0.015622194	-0.012406011	0.094657058	-0.000512657	0.208048376	-0.079938981	-0.034156147	-0.087348443	-0.05182284	0.052877576	-0.020111806	-0.027660854	0.03569371	0.010992833	-0.09580594	-0.008585721	0.139003995	-0.007729903	0.039896143	-0.055381121	0.010317789	0.047833055	-0.087641344	0.011005419	0.094146771	-0.056942875	-0.047700497	0.011885264
Reinette_de_Champagne	0.116114294	-0.021220479	-0.010798492	0.022604728	-0.011525022	-0.000866197	-0.078247939	-0.057250649	-0.121445013	0.045971536	-0.048888117	0.006333888	-0.069039886	0.06786469	-0.108694697	0.016384029	0.100416668	-0.005002269	0.029737308	-0.023873744	-0.0162263	-0.026713504	-0.123653207	0.131327947	0.090578193	0.132116261	-0.157897371	-0.038300228	-0.116965698	-0.041782996	-0.077185032	-0.021650677	-0.058146512	0.003471245	0.031164053	-0.080555673	0.085978743	0.064519219	0.002020473	0.025620686	-0.037815112	-0.077482509	0.058451835	0.0179229	-0.022085451	0.020530399	-0.03329804	-0.093817421	0.013241072
Reinette_de_Grez_Doiceau	-0.062159017	-0.021471046	-0.050706158	0.068669021	0.021513217	-0.073194265	0.03381503	0.036865312	-0.032539474	-0.021435578	0.059701238	0.036766915	-0.05336972	-0.04238367	-0.004447361	0.01642293	0.017378288	0.057851161	0.105616793	0.015822256	-0.03934483	-0.031016622	0.008961981	0.008632469	-0.053827377	0.028525662	0.064452859	-0.012498686	0.010439068	-0.077059176	0.049640799	-0.036374638	-0.119185333	-0.048304604	0.026282	0.026007406	-0.015585581	-0.045439673	0.009006603	0.068500833	0.031406611	-0.084101369	0.028386077	-0.0541157	0.05697818	0.019121961	0.074133443	0.000877475	-0.009298522
Reinette_de_Versailles	0.057985025	-0.003798632	0.021965153	0.011948191	0.058579979	-0.009496458	-0.075010018	-0.037513059	-0.065234471	-0.03965718	-0.040150306	-0.068005582	0.020169994	-0.002711697	-0.083457217	0.037858427	-0.037605734	-0.044316126	-0.005523998	-0.019477951	-0.096934063	0.052654469	-0.023443547	0.025725947	0.002633733	0.070802846	-0.09734481	-0.047798894	-0.096359704	-0.029282103	-0.028211186	-0.06820123	-0.090223672	-0.088525765	0.033533571	0.049469178	0.025823199	-0.045135331	-0.013557018	0.097173026	0.054868383	0.013174711	0.017980107	-0.047153598	0.007783515	-0.048598649	-0.003718542	-0.051501336	0.024005158
Reinette_du_Mans	0.22626769	0.002960958	-0.069404867	-0.031659629	-0.013395694	0.038946506	-0.083302758	-0.049568881	-0.044290955	0.079705413	-0.074784622	0.014305124	-0.14559327	0.019679158	-0.137196413	-0.024564806	0.065836126	0.000942691	-0.019606095	-0.052954397	-0.053122585	0.034230353	-0.003078967	0.014827996	0.114180694	0.22142797	-0.029796966	-0.07693332	-0.064416409	-0.000812422	0.013284549	-0.116151069	-0.050464744	0.079467432	-0.022231901	-0.111952069	-0.051362895	0.181330377	-0.012586785	-0.039353983	-0.079053415	-0.059090429	0.095369859	0.044130612	-0.03379803	-0.038654912	-0.055720931	0.000994178	0.012238803
Reinette_Franche	0.369874649	-0.118005723	-0.091084066	-0.045233728	-0.041153718	0.035793251	-0.114534397	-0.110326243	-0.131100426	0.061499829	-0.102542646	0.005073043	-0.137746746	-0.068577653	-0.15511253	-0.046822941	0.236653065	-0.019578636	-0.019864671	-0.054370844	-0.027329053	0.019787851	-0.121150969	-0.044771494	0.172105161	0.391665973	-0.032950221	-0.092823162	-0.142252376	0.018612817	-0.028946869	-0.04896363	0.036695979	0.348413981	0.067534033	-0.211498126	0.012929865	0.348094765	-0.026160884	-0.028033844	-0.121863769	-0.083953775	0.148083904	0.046766715	-0.108739318	-0.109254182	-0.110399468	-0.09449933	0.186818825
Reinette_Jaune_de_Butzel	0.037459121	0.051805515	-0.043138804	-0.068208095	-0.083522433	-0.008891207	-0.130272067	-0.056591623	-0.061734541	0.116681788	0.029058832	-0.024559085	0.005433448	-0.028737491	-0.034510831	0.070594612	0.035655954	0.004051325	-0.02489203	-0.107160403	-0.112828481	0.025760271	-0.048600937	-0.064272247	-0.024549932	0.075171179	-0.027846205	0.001436961	-0.00486154	0.056426704	-0.00097489	-0.058622475	-0.034040588	-0.051158094	-0.00783402	0.009259458	-0.024228428	0.04404709	0.00933726	-0.061429055	-0.03397194	-0.020666715	0.058531925	-0.007470183	-0.035899819	-0.06680881	-0.01150786	-0.079842873	-0.014467755
Reinette_Thouin	0.03491455	-0.038158355	-0.030341578	0.163716313	-0.036857465	-0.011725247	0.026969629	-0.053636305	0.004324775	-0.027702043	0.064145085	0.043526505	-0.017373875	0.002875147	-0.043134227	-0.029211166	0.010822356	0.18734513	0.033351652	0.005213773	-0.007401535	5.83E-05	-0.034356371	-0.002265482	0.089271583	0.086521066	-0.029232904	0.040286296	0.013146108	-0.045694817	-0.023203277	-0.005589214	-0.035427288	-0.018098116	-0.018483692	-0.064494211	0.003910595	-0.010022764	0.094790923	0.068313193	-0.023779925	-0.058526367	-0.074273191	-0.076302898	0.064316706	0.025302615	0.042104337	-0.005678457	0.066064955
Repinaldo_do_Liebana	0.190918285	-0.065098318	-0.082175778	-0.007378652	-0.040061063	0.025886127	-0.062495395	-0.035129811	-0.020878381	0.04406654	-0.038056526	0.026138982	-0.088602423	-0.027248963	-0.079337162	0.003479254	0.132089946	0.019723779	-0.002272347	-0.053567657	-0.063867221	-0.011250428	-0.006586906	0.107423393	0.11009382	0.199683555	-0.018831511	-0.019653005	-0.066766476	-0.004320361	0.04248648	-0.023266205	-0.051946408	0.082617254	0.068047752	-0.07290823	-0.023608303	0.149454586	0.015167806	0.009531764	-0.037693833	-0.090097816	0.097651277	-0.01611303	-0.046858409	0.067545474	0.023558942	-0.065907226	0.032756698
Roberts_Crab	-0.18001592	0.131613983	-0.04322347	-0.116054961	-0.023108313	0.014471024	-0.047568921	0.044926935	0.003021597	-0.017715973	0.062262971	-0.018854394	0.016927497	-0.025059075	0.270214177	-0.036303701	-0.068637148	-0.063768825	-0.104580363	-0.135033985	0.005479214	-0.053638593	-0.069816758	0.023062385	-0.038818525	-0.127830469	-0.025036192	-0.083461794	-0.028103637	-0.000972602	-0.01292774	0.178367049	0.198027982	-0.071505512	-0.081443527	-0.01108796	-0.048049461	-0.038246454	-0.053851404	0.007379633	-0.063871798	0.002116581	-0.050392663	-0.013344207	-0.00674823	-0.050393807	-0.09148566	-0.048665009	-0.104576931
Rose_Bud	0.103114555	0.027146971	0.037568959	0.016841686	0.015711274	0.061106244	-0.015407095	-0.091960479	-0.079445856	-0.009001045	0.039136433	-0.050086033	0.00451127	-0.020396697	-0.070458622	0.134513238	-0.003765452	-0.015975733	-0.039419199	-0.097951205	-0.067146331	0.00747002	-0.004366127	0.006883076	0.006079888	-0.05514314	-0.149476487	-0.056510389	0.004637125	-0.011362554	0.003313353	-0.046518599	-0.063620086	-0.054396015	0.005138259	-0.015109618	0.053295188	-0.041110241	-0.066557098	0.000173828	0.042104337	-0.035483351	0.01621584	0.046896003	-0.009033081	-0.008100605	-0.009245891	-0.03734487	-0.068362554
Ross_Nonpareil	0.067471105	-0.044679963	0.029424958	-0.033275157	0.071539673	0.153697064	-0.022393225	-0.091420444	-0.105826333	-0.020039725	0.027518817	0.021952567	-0.061236839	-0.060961101	-0.070208055	0.019845058	-0.046645599	-0.016304102	-0.015721734	-0.066727576	-0.009291657	0.101797647	0.020199742	-0.01978687	-0.011616553	-0.080365746	-0.078885226	-0.022681549	-0.013059316	0.008571829	0.036563258	-0.007768804	0.033023283	-0.024330257	0.068203356	-0.110093982	0.024020032	-0.053306792	-0.04054389	-0.066732152	0.034539271	0.038581524	0.063070736	-0.025220399	0.007138219	-0.033323211	0.037609004	-0.014515808	-0.07998017
Roter_Trierer_Weinapfel	-0.021793694	0.07968253	0.051315823	0.002799634	0.091114795	0.020433147	0.006444869	-0.018004297	0.082219093	-0.083541884	0.023936509	-0.069627975	0.089467231	-0.012439191	0.054733374	0.078498344	-0.029675687	0.014849735	0.002984985	0.049529817	-0.035452459	0.036558682	0.000986169	-0.060421066	-0.021856622	-0.081632311	-0.028047574	0.067523735	0.004200063	-0.021641524	0.015612878	-0.152321968	-0.083740964	-0.027623097	0.048989782	0.113555993	-0.043245209	-0.056599632	0.015504184	-0.073788075	0.079298099	0.008368172	0.047620245	-0.060933641	-0.040443206	-0.067299646	-0.027629962	0.052242578	0.033093076
Royal_Wilding	0.00446436	-0.067161205	0.036758906	0.054530861	0.037479716	0.016297074	0.022861016	-0.006509104	0.006873923	-0.059020636	-0.022172405	-0.019344087	0.015279932	0.140316325	-0.046374437	-0.004083524	0.027265962	-0.036469601	0.016506452	0.095182219	0.146249845	-0.00318194	-0.025728398	-0.008110903	0.024085248	-0.048716495	-0.015394509	0.042256508	-0.022803972	-0.008120056	0.053449647	0.00014408	-0.039246434	0.014266223	-0.00696104	0.004343081	0.016591119	0.02986774	0.098208474	-0.021477911	-0.019204502	-0.005899277	0.040300025	-0.086490337	-0.00347484	0.004404865	-0.060423354	0.007002066	-0.081330257
Saint_Martin	-0.087720289	0.003045624	0.012020272	0.000845439	0.054713924	0.019347357	0.066436801	-0.116351294	-0.113389111	0.022764908	-0.002911922	0.020758083	-0.124087981	0.048131676	-0.026824486	0.06959692	-0.080260485	0.091341335	0.164290673	0.054233384	0.204009555	0.081208816	0.022189405	-0.116216285	-0.065783659	-0.015561554	0.092443144	-0.024454968	-0.007306571	-0.052831973	0.020316445	-0.015621049	-0.015354464	-0.079944702	-0.098856222	-0.016632471	-0.002358158	0.007155381	0.004576486	0.115885465	0.068080933	-0.018769728	-0.018595818	0.058109737	0.006522671	-0.07070118	0.147570184	0.132786728	-0.051648931
Sangre_de_Toro_Code_84	-0.116053817	-0.021235353	-0.071891088	0.03677378	-0.04917072	-0.074116443	0.012919568	0.040285152	0.06437849	0.008036371	0.053568638	0.031792187	0.023864428	0.030797928	0.053102972	0.008553523	-0.029569282	-0.03541127	-0.033092095	-0.073677093	0.003732109	-0.042070176	0.067959653	0.184864631	-0.04317084	-0.028553284	0.068162167	0.060682912	0.018200926	-0.042376806	0.034824163	0.032464942	0.024915895	-0.06862113	-0.03166535	0.040716493	-0.072085592	-0.094124051	0.059320239	0.036026656	-0.005699052	-0.003393606	-0.0040881	-0.076458502	0.039845801	0.078698568	0.055264256	0.023981131	-0.029615048
Schoner_von_Nordhausen	-0.080262773	0.002108572	0.044661494	0.05809143	0.032935185	0.016673497	0.053631566	0.038734839	0.003487263	-0.056907406	0.037255464	-0.004783738	0.009288062	0.00406391	-0.010972401	-0.019917302	-0.015488329	0.018326782	0.044671791	0.009876151	0.011734237	-0.031752305	0.099698147	-0.10586409	0.015777634	-0.06773442	0.043743892	-0.026260424	0.080044079	-0.029453724	-0.07296086	-0.053320522	-0.077369238	-0.052224434	-0.053478413	-0.010332826	-0.052215281	-0.035465045	-0.046149041	-0.013285856	0.115195548	-0.03331177	-0.057163694	0.044725566	-0.058097314	-0.014613061	0.012320038	0.085245348	-0.008586866
Silvercup	0.009031774	-0.070698892	0.021931973	0.044914349	0.086914651	-0.049186738	0.05608575	-0.008309983	-0.027636827	-0.057347901	-0.090550896	-0.004355829	-0.049335476	0.094226861	-0.146015458	0.010036331	0.019965193	0.035833296	0.103861679	0.113065156	0.150817259	-0.011351112	-0.020871516	-0.040305909	0.074388586	0.045585961	0.05256637	0.050587004	-0.053841106	-0.039157191	0.039491117	-0.035814008	-0.126150868	0.06746424	-0.029893074	-0.044641062	-0.010972401	0.215063109	0.045171781	0.009720547	0.02791469	-0.050830869	0.049209458	-0.00058245	-0.018591242	-0.031553224	-0.020830327	0.083357514	-0.007001085
Skyrmes_Kernel	0.129676951	-0.001578997	-0.038919209	-0.049225638	-0.036461592	-0.01046097	0.003629136	0.007258354	-0.049699313	-0.039463821	-0.120139547	0.02597537	-0.039845964	-0.029728318	-0.110763305	-0.015210303	0.120058151	0.070795981	-0.051066563	-0.023337142	-0.035952449	-0.073360166	-0.035407838	-0.036605754	0.060720668	0.204151429	0.034266966	-0.041816176	-0.051588291	-0.042693733	0.011928741	-0.10621763	-0.049215341	0.202003875	0.0583317	-0.078861199	-0.037376906	0.526467617	-0.043178849	0.021525803	-0.007752786	-0.036420403	0.023383889	0.026854071	-0.043548407	-0.044642206	-0.055339932	-0.012229813	0.045619141
Slocan	-0.122501056	0.082315201	-0.057496639	-0.066355729	-0.011618841	-0.062616674	-0.041868807	-0.000898233	0.005537565	-0.033436481	0.066226279	-0.040074792	0.052442802	-0.017911621	0.253335797	-0.023077422	-0.007648669	-0.117699093	-0.017539775	-0.119202495	0.001916356	-0.059227726	-0.046459104	0.068709066	-0.091880389	-0.097525585	-0.070571892	-0.043025534	-0.088981134	-0.043613623	-0.059910779	0.18725131	0.159150044	-0.060305508	-0.056349065	0.112136113	-0.001244908	-0.08146641	-0.014862483	0.004106244	-0.035014253	0.038210822	-0.045271484	-0.034854073	0.013714746	-0.012852226	-0.105469361	-0.074227425	-0.04648313
Socker_Miron	-0.095108013	0.029525642	-0.091181318	0.014588871	-0.015488329	-0.026250127	-0.035317451	0.209727976	0.233821314	-0.052647767	0.054251691	-0.001392502	0.27956868	0.014402376	0.166099561	-0.017683937	-0.023096872	-0.068306491	-0.076118691	0.034977478	-0.031189387	-0.115201431	0.026959332	0.016208976	-0.011804192	-0.011949498	0.02918812	-0.010711537	-0.040746403	0.02748907	-0.036859754	0.077147112	0.067571789	-0.078069453	-0.051823984	0.143871174	0.009937934	-0.107335456	-0.041599933	-0.049841187	-0.0212262	0.020736345	0.020041851	-0.050012808	0.013318873	-0.02685309	-0.042761237	-0.033808328	-0.068589094
Spencer_Seedless	0.112868363	-0.022150667	-0.013176018	-0.015377347	-0.026060199	0.136569261	-0.150676692	-0.026918306	-0.042192599	0.124645015	-0.038818525	-0.07912092	-0.060707101	-0.017011182	-0.081835968	0.090136554	-0.00124834	-0.039221262	0.00709703	-0.038408922	-0.06868177	-0.006512537	-0.059453122	0.048188883	-0.012823623	0.054766554	-0.113091634	-0.086124212	-0.041765834	-0.027081918	-0.057273532	-0.057606477	-0.112628256	0.009198819	0.072496176	-0.03111845	0.006602761	-0.055382265	-0.036540538	-0.027124251	-0.026877117	0.067189646	0.053758565	0.049123647	-0.023884042	-0.025846245	-0.01483388	0.022486882	0.02649481
Stembridge_Cluster	-0.087169957	-0.068192077	-0.039533613	0.103577932	-0.101048397	0.000503341	0.080013187	-0.014197737	0.016263894	-0.011131437	-0.096149182	-0.054532168	-0.08243321	0.037103293	-0.050299988	0.008201127	-0.047579218	0.001867158	-0.016365886	0.015995021	-0.037724725	0.049338746	0.065002047	0.091882514	0.017265018	-0.036721313	-0.002820391	0.023278628	0.047374254	-0.017545496	-0.029790102	-0.025202093	-0.068355689	-0.07389448	0.021823279	-0.037792229	-0.003834101	-0.035135532	0.031757863	0.043779361	0.022026937	0.06688416	-0.000677413	-0.016312111	0.049335313	-0.009073126	0.05491186	0.060680623	-0.032862122
Stembridge_Jersey	-0.099661697	-0.02307971	-0.013526126	0.07227078	-0.032489132	-0.043540398	0.028443284	-0.077346356	-0.027490377	-0.046780607	-0.061168191	0.003606254	-0.023136917	-0.003466831	-0.002582409	-0.03873729	0.040084927	0.048426865	0.05074604	0.022897629	0.083807162	-0.070545577	0.083483369	0.032496978	-0.00362129	-0.03329232	-0.056706037	0.100521929	-0.001011503	-0.118614406	0.096662739	-0.020615228	-0.060005742	-0.07278123	0.041462473	-0.01612676	0.099171842	-0.076863528	0.514545659	0.015656355	0.038192516	0.089707501	-0.095088563	-0.034593209	0.121368193	0.051091571	0.062103936	0.045294204	-0.053748431
Stoke_Red	-0.071440296	-0.053041351	0.001090286	0.061703486	0.044073405	-0.070317893	0.057822557	-0.025967524	-0.024163212	-0.05879524	-0.068551338	-0.032144745	-0.005046891	0.134462896	-0.10491102	0.000483891	0.009254882	-0.024376023	-0.001794096	0.071381782	0.056450731	-0.062876394	0.019943454	0.052613279	-0.037346014	-0.016649633	-0.001274655	0.137716835	-0.017368154	-0.053920052	0.036596438	-0.038419219	-0.068836229	-0.042244085	0.037263473	0.02454176	-0.054682051	0.127354343	0.129696401	0.052561793	-0.001900501	0.053956502	-0.021131236	-0.059344428	0.042775948	0.024024608	-0.007804273	-0.009851142	-0.051579138
Sturmer_Pippin	0.081547482	-0.022787954	0.144236155	0.01061641	-0.007882074	0.060380858	-0.018448224	-0.131185092	-0.107381222	-0.041278429	-0.04235049	0.010845239	-0.110843395	-0.065410668	-0.059605293	0.021184848	0.033429454	0.003272164	0.035406531	-0.07291395	0.021573856	0.180714828	-0.064721895	-0.051735886	-0.014039845	0.023445672	-0.049467052	-0.122655515	-0.108691265	-0.000798692	-0.083962928	-0.068085672	-0.042345914	0.102059656	-0.018744557	-0.054913167	0.017833657	0.088424918	-0.027914853	-0.11344403	-0.000883359	0.034421425	0.025911298	0.033144563	-0.121203599	-0.020983642	-0.075101549	-0.000439432	0.038304642
Sunset	0.086799092	-0.036351755	0.339668161	-0.045788636	-0.017682793	0.082421606	-0.086431986	-0.125644014	-0.12962906	-0.045000323	-0.017994	-0.069296174	-0.079539675	-0.025422912	-0.084168873	-0.060693372	0.025944478	-0.05892224	-0.01086714	-0.053188946	0.05924587	0.383962467	-0.065838577	-0.042431724	-0.035708747	0.017118568	-0.028294708	-0.185718323	-0.025862263	0.018347377	-0.061343244	-0.024045366	-0.013647405	0.050575563	-0.001914231	-0.089608123	0.169556013	0.069940163	-0.03800504	-0.075772017	-0.04715703	-0.059324978	-0.010809933	0.01842289	-0.067610853	-0.033100104	-0.076797168	-0.04034481	-0.008258497
Sweet_Coppin	-0.044871035	-0.033129851	-0.009971277	0.03877374	0.017959512	-0.068353401	0.020708885	-0.036160683	-0.061276884	0.00598378	-0.041982077	-0.013680585	-0.098027863	0.089533591	-0.056052733	0.016053372	-0.005280296	0.095691363	0.094826391	0.042952146	0.153071218	0.078322146	0.062722916	0.002763021	-0.067512457	-0.047684479	0.069293723	-0.018368134	-0.002377608	-0.049929286	-0.028595618	-0.061348965	-0.139238707	-0.05851607	-0.02561284	-0.04817646	0.074648306	0.045662618	0.127029407	0.047868523	0.029589714	0.000343161	0.029753326	-0.026696342	0.078897649	-0.038272769	0.087079407	0.104426885	-0.039193803
Tale_Sweet	-0.043367632	-0.023231881	0.029452417	0.108881029	-0.007457598	-0.08161286	0.088789899	-0.027131116	0.023593267	0.014723879	-0.092003956	-0.045465988	-0.016341859	0.057169252	-0.022128928	-0.071888799	0.046011581	0.044222143	0.071146088	0.07427074	-0.032421628	-0.022935548	0.151645617	-0.022943557	-0.028088763	0.009686223	0.090480941	0.061291595	0.034440875	0.017572793	0.047590497	-0.070555874	-0.084183747	-0.050065438	0.041889238	0.038430498	0.006679418	0.027192737	0.055007968	0.00247813	0.007935686	-0.026810756	-0.006663563	-0.005798592	0.020481201	-0.011585661	0.026926152	0.010405888	-0.029006364
Tardive_Forestier	-0.030335857	-0.033936471	-0.020330337	0.081966237	0.093282944	-0.009240171	0.08734828	-0.023651781	-0.005058332	-0.032743132	-0.029473174	-0.040249846	-0.042967183	0.097989943	-0.103174213	0.008878459	-0.103348122	0.039596378	0.05609948	0.125512275	0.008399064	-0.02524557	0.091152552	-0.047832074	-0.013609648	0.046743832	-0.023563682	0.131059074	0.083656135	-0.05420952	0.027043998	-0.110786188	-0.159729142	-0.087111606	0.059263032	0.023962825	-0.022840584	-0.095246454	0.035040405	0.056035408	0.108965696	0.038325237	0.050077861	-0.001740321	0.060433489	0.053550332	0.094377888	0.161803308	-0.077631247
Taylors	-0.066867161	-0.004179631	0.040978501	0.071197575	0.089750978	-0.064586886	0.165156788	0.015078563	-0.065326002	-0.059432527	-0.030689397	0.01324336	-0.048814891	0.094747446	-0.026234109	-0.048205064	-0.062880971	0.058642907	0.137092134	0.114743612	0.097496818	-0.000409684	-0.009351152	-0.005628115	-0.045219998	0.037133041	0.000403801	0.026213351	0.049730042	-0.09942486	0.052748288	0.020284409	-0.020553445	-0.088906764	-0.0157675	-0.021831451	-0.037082861	0.017587666	-0.000333027	0.087529055	0.104275858	-0.028021258	0.029177823	-0.032482267	-0.047885848	0.019045303	0.057557116	0.085614906	-0.04063771
Teign_Harvey	-0.115567557	-0.056064174	-0.059536644	0.125258275	0.009209116	-0.086077302	0.125140428	-0.060831813	-0.047448786	-0.006529699	-0.011943778	0.03459419	-0.116330699	0.024915895	-0.121538833	-0.002538932	-0.034872379	0.078546398	0.071602601	0.041438446	0.018112827	-0.043031255	0.09218228	-0.028855338	-0.024158636	-0.033856382	0.048675143	0.05045886	0.134184869	0.008476865	0.240253679	-0.059967986	-0.091253399	-0.115028666	0.052477127	-0.000191153	0.035793251	0.00304448	0.081806058	0.095564363	0.013313153	0.038197093	-0.039206389	-0.041236096	0.046989822	0.003633713	0.046487544	0.080045223	-0.062707061
Thorgauer_Weinapfel	0.068942471	0.00629041	0.012659848	0.023195105	0.004986089	-0.002012627	-0.02613228	-0.030608163	-0.00448855	-0.017121019	0.030437523	-0.02781188	-0.037186978	-0.042700598	0.014051124	-0.016603867	-1.72E-05	0.022798088	-0.040013009	-0.07191397	-0.049214197	0.02742843	-0.042880228	0.033209779	-0.002619022	0.03834011	-0.087834704	0.012368092	-0.005219656	-0.065797388	0.033982074	-0.051164959	-0.034688173	-0.059910779	0.032622834	-0.028150546	0.018833637	-0.048940747	-0.029520084	0.013763945	-0.015225176	-0.049392683	0.054989662	-0.051248481	-0.007890083	-0.028957166	-0.009839701	-0.096411191	0.033225797
Twistbody_Jersey	-0.092254523	-0.06690835	-0.066907206	0.092704008	0.076521267	-0.070290433	0.097217648	-0.014071881	0.021600172	-0.024031636	0.058263052	0.145905458	-0.043229191	0.126095787	0.005982636	0.020774101	-0.063953032	0.042229048	0.09694191	0.062435737	0.055609787	-0.006113231	-0.014475764	0.090561031	-0.093764791	-0.079436703	0.061277865	0.065956261	0.038526606	-0.11294404	-0.00187533	0.032817338	-0.005415305	-0.136872621	-0.067206971	-0.042008392	-0.021944721	-0.131981415	0.119013549	0.115403782	0.082651578	0.073957245	-0.017340695	-0.071764088	0.105328469	0.086866597	0.124799474	0.088305927	-0.032736267
Unnamed_12	-0.124471268	-0.02617919	-0.005915295	0.123880728	0.064856741	-0.063139547	0.107552681	0.053867259	0.054803167	-0.024117446	-0.034741947	-0.031334693	-0.030288947	0.081721391	-0.014076458	0.009688511	-0.073012346	0.100326281	0.085566852	0.15584805	0.019919427	-0.022119775	0.119172585	0.009424215	-0.044062126	-0.098627393	-0.046489995	0.073107147	0.112834039	-0.061794036	0.053037756	-0.058161386	-0.152261329	-0.137826836	0.030257893	0.05574594	0.024284328	-0.086620769	-0.00264877	0.07595034	0.080539493	-0.038152634	0.03236197	-0.063744798	0.067901302	0.061597081	0.074056785	0.108482868	-0.124004458
Vista_Bella	-0.075989403	-0.006933581	0.000883196	-0.080632331	0.012314317	-0.041578195	0.03677378	0.116243582	0.106469178	0.037969409	-0.016075274	0.003252714	0.066823521	0.013547702	-0.003804353	-0.022012226	-0.081845121	-0.021977901	-0.072920815	0.07146416	-0.052885748	-0.047741686	0.073866858	-0.074670208	-0.002527491	-0.039435217	0.083042875	-0.031250026	0.094448825	0.108553805	0.012074047	-0.059757464	-0.056017264	0.07680959	-0.049205044	0.13346406	-0.054599672	-0.015849878	-0.162583776	-0.002644193	-0.046396176	-0.008775649	-0.00310185	0.085761356	-0.101296676	-0.040154882	-0.0329056	0.065492884	0.033317328
Weidners_Goldreinette	0.219313596	-0.045387043	-0.03293878	-0.111559628	-0.025560209	0.185989322	-0.163492225	-0.105153578	-0.085402258	0.125145005	-0.057712882	-0.014648529	-0.06310179	-0.074115299	-0.116361591	0.059663481	0.035435134	-0.141482369	-0.067954096	-0.060197958	-0.038945524	0.015697544	-0.056926857	0.054767698	0.082332363	0.135159678	-0.032987978	-0.17449086	-0.132737693	0.036811537	-0.112640842	-0.025554489	0.068210221	0.084092053	-0.03931737	-0.121511373	-0.047896146	0.004169171	-0.055145428	-0.079017947	-0.108007068	0.064794957	0.086100022	0.083780846	-0.045673078	-0.076003133	-0.075411612	-0.074563803	0.087204119
Weisser_Wintertaffetapfel	-0.054457799	0.058597141	-0.003058372	0.014713582	-0.054152313	-0.041756681	-0.034324336	-0.011879706	0.053607539	-0.049338908	0.1255855	0.009153053	-0.014116503	-0.05262946	0.066068387	0.014282241	0.001053673	-0.017524901	-0.025337102	-0.035527973	-0.064353481	-0.053998998	0.08613549	-0.028244366	-0.009363738	-0.012403723	-0.016712561	0.04180686	-0.024990427	-0.039832234	0.072394347	0.026036009	0.036144502	0.023369015	-0.066462135	-0.000448585	0.017878278	-0.072764068	0.05231237	-0.082426345	-0.014443728	0.02172946	-0.054226682	-0.031941088	0.032258997	0.092242919	-0.00934772	-0.036288827	0.012297155
White_Jersey	-0.098596501	-0.094381483	-0.067749294	0.093888195	0.040364097	-0.09718463	0.181479115	-0.04357129	-0.001530943	-0.032110421	-0.027393124	0.030434091	0.003980388	0.095149039	-0.058252917	-0.064592607	0.001203556	0.145305928	0.140677874	0.094882454	-0.021072885	-0.088006325	0.127968747	0.045719825	-0.016450552	-0.039463821	0.052330676	0.28626763	0.053894718	-0.091497101	0.153595235	-0.018971097	-0.038967263	-0.032348403	0.169314599	0.030963828	-0.094574843	-0.029483472	0.28461549	0.062457476	0.073993857	-0.031961683	-0.070287001	-0.140920595	0.306534958	0.079656215	0.207613602	0.083121821	-0.096103416
Whitney_Crab	-0.049075756	-0.0199665	-0.013597063	0.002727553	0.022728296	0.008203415	0.010135871	-0.008813406	0.021358758	-0.042509526	0.02357496	-0.10183099	0.090553022	-0.004985107	0.040766835	0.045137457	-0.038721272	-0.036747628	0.039096388	-0.025514444	-0.028577311	0.008697685	-0.034111525	0.028952427	7.09E-05	-0.115572133	-0.049540277	-0.011283608	-0.043923685	0.057311126	-0.021511091	0.141126378	0.031684638	-0.047089526	-0.002607581	0.216245008	0.039181055	-0.023382907	-0.06185582	-0.019729663	0.021042975	-0.043229191	0.024390734	-0.045663925	-0.055278149	-0.006004538	0.006165699	-0.029459445	-0.054687771
Wickson	0.062049017	-0.064285977	-0.03331177	-0.023644916	0.021539532	-0.022221604	-0.045472853	-0.084684881	-0.023250187	-0.016777777	0.072753608	-0.086520085	-0.007318012	-0.041199484	-0.001526367	0.044238161	-0.024857706	-0.010147475	-0.008407235	-0.042045004	-0.035555432	-0.052989865	-0.02140583	-0.116680807	0.001197835	0.008289226	-0.07533381	-0.012761839	0.006991769	-0.030139065	0.039535739	0.053676187	-0.011766436	0.081692788	0.054386699	0.091742929	0.017150604	-0.084202053	-0.016440255	-0.059417654	0.01464379	-0.054838798	-0.010086836	0.072697545	-0.05675638	-0.00053554	-0.01615422	0.012771974	0.039937332
William_Crump	0.034543848	-0.102790925	0.062206908	-0.020177022	-0.007412976	0.032482104	0.053808908	-0.109874307	-0.088675648	0.011005419	-0.077485941	0.055602922	-0.134979067	-0.068125717	-0.073320121	0.001680663	0.058213854	0.059029627	0.003165759	-0.009051387	-0.07550772	0.149631928	0.025771713	-0.108581427	0.083979927	0.029125192	0.064183986	-0.033898715	0.066037495	0.030643469	0.038082679	-0.09945804	-0.089349547	0.174606255	0.002855697	-0.089180214	0.02032903	0.112630382	-0.025998416	0.017864549	-0.046439653	-0.029950281	0.029564543	-0.005753971	-0.084840484	-0.116907347	0.029865452	-0.006917563	0.141245368
Winesap	-0.001447421	-0.027047594	-0.072492906	-0.04806319	0.017962945	0.038463678	-0.14052129	-0.069735524	-0.043615911	0.488819631	-0.024321104	-0.03451884	-0.02044704	-0.059538933	-0.067049079	0.180185091	-0.063459907	-0.06032839	-0.039772739	-0.097725809	-0.090946769	-0.044698269	-0.073902489	-0.054837654	0.033225797	-0.012944902	-0.051410949	-0.083205506	0.023967401	0.201621731	-0.016145066	-0.050056285	-0.055579058	0.017906882	0.000442701	0.036351592	-0.006978202	-0.026700919	-0.093541683	-0.098309322	-0.036984465	-0.132229694	-0.002084708	0.345852247	-0.048464784	-0.092399829	-0.031309522	-0.000357054	0.03028192
Winter_Banana	0.089143439	-0.057743774	-0.08639995	-0.035049721	-0.125625707	-0.032758005	-0.020694174	-0.076405871	-0.022497342	0.043315983	-0.122463299	-0.016005481	-0.075458522	-0.021920694	-0.108166103	-0.00045545	0.096024308	0.001894617	-0.076258277	0.013996205	-0.085169997	0.006235491	-0.034257975	-0.054850239	0.111659006	0.136697405	-0.041002691	-0.077428734	0.015270779	0.01287609	-0.055525283	-0.105936171	-0.08193322	0.064209157	0.020692867	-0.034001688	-0.032174493	0.146967222	-0.101080433	-0.038691525	-0.01123441	-0.031507458	0.047691181	0.101528774	-0.09073968	-0.047255426	-0.059689959	0.012656415	0.08121568
Wotanda	-0.057439432	-0.044540378	-0.01501351	-0.090450212	-0.011108554	-0.055738094	-0.03585863	-0.025571651	-0.029556697	0.024677913	-0.011419761	-0.016407075	0.013874926	-0.078189588	0.07177079	0.037352716	-0.090505131	0.063149681	-0.037002771	0.013594612	-0.035204181	-0.033244266	-0.06042221	-0.057278108	-0.054318214	-0.017411631	-0.013904837	-0.025147174	-0.009735584	0.023763744	0.000229891	0.069079768	-0.051361751	-0.042716616	-0.111127142	0.077041851	0.01142303	-0.028851905	-0.046772598	0.024879282	-0.015399086	0.017011019	-0.047366408	0.104600795	-0.108219878	-0.078051147	-0.082670047	0.037149059	0.063735482
Xuanina	-0.128184008	0.057527369	-0.063179592	-0.067696664	-0.021643812	-0.08422036	0.052604126	0.081417049	0.087563379	-0.040856241	0.002649751	0.011556895	0.056891226	0.016641461	0.010578654	-0.028760374	-0.079909233	0.023957104	-0.036248782	0.024190509	-0.011582229	-0.077068329	-0.026379415	0.139735101	-0.057616774	-0.05370953	0.014059133	-0.009340855	0.032122844	-0.053638593	0.073929785	-0.000217468	-0.023397781	-0.054988681	-0.04119033	0.03292832	-0.044848152	-0.041413438	0.019690599	0.018107107	-0.002197978	0.025001705	-0.070638252	-0.025484696	0.006294987	0.193355307	-0.035022262	0.068876111	-0.071270963
Yellow_Bellflower	0.13249726	-0.052020777	-0.019309763	-0.055089365	-0.044641062	0.053726529	-0.145231721	-0.053025333	-0.039063371	0.047012705	-0.012242399	0.005638249	-0.061919892	-0.036749916	-0.08420663	0.076187177	0.13648345	-0.019302898	-0.04043062	-0.021095768	0.02012995	0.06087856	-0.100033543	-0.047390435	0.022147072	0.055869507	-0.093752205	-0.067074251	-0.057452018	0.03596716	-0.073249184	-0.087476587	-0.063763104	0.035774945	-0.008320281	-0.063014835	0.000179549	0.044718701	-0.066410648	-0.074651902	-0.018537467	-0.016810957	0.041545996	0.06933148	-0.099779544	-0.043558704	-0.128939142	-0.062671593	0.000966718
Zavergravelu_Rouge	0.020547561	0.116234429	-0.043261227	-0.028962887	-0.031830106	0.012406992	-0.070764108	0.008126758	0.069271984	0.011482526	0.141828881	0.026843774	0.089256709	-0.034649272	0.100258777	0.009104999	0.015849715	-0.09130603	-0.064961021	-0.138834824	0.027730484	-0.060334111	-0.05422325	0.018103674	-0.015409383	-0.017291496	-0.000179712	-0.098841348	-0.0217731	-0.039220118	-0.00833401	0.10104137	0.09928168	-0.02638628	-0.102033503	-0.055124834	-0.015956283	-0.09559885	-0.006995364	-0.088471991	-0.10269825	0.025525722	-0.032772879	0.010354402	-0.031680224	0.006014672	-0.037682392	-0.048702766	0.014067142
Zuccalmaglios_Renette	0.039136433	-0.014831592	0.077220337	-0.033241977	-0.055793012	-0.002871877	0.063611915	-0.069387705	-0.107240493	0.092885927	-0.06276198	0.080458259	-0.122570849	-0.022718161	-0.075095829	-0.043515227	0.026912422	0.079832413	-0.023504186	-0.06611546	-0.030100164	0.075199783	0.029206426	-0.096462677	0.023152772	0.09334816	0.046198076	-0.069831632	0.055867219	0.017289045	0.047017282	-0.090233969	-0.019337222	0.059069672	-0.051892633	-0.06808796	-0.082760435	0.127933279	-0.016484877	0.00393119	-0.043004939	-0.030857586	-0.004052632	0.042837732	-0.070116524	-0.069184048	-0.022277666	0.026042874	-0.018290332
[truncated: 204 more columns]
