# Supplementary material for: A bittersweet symphony: genetic insights into cider apple fruit quality
Source: G3 (Bethesda). 2025 Oct 19;16(1):jkaf241. doi: 10.1093/g3journal/jkaf241 (PMC12774593; doi:10.1093/g3journal/jkaf241)
Supplement: jkaf241_Supplementary_Data [file jkaf241_supplementary_data.zip › Table_S5_G3-2025-406078.txt]

Table S5 : Summary of genome-wide association study (GWAS) results. Each row corresponds to a SNP-trait association, including the trait name, SNP ID, chromosome number, position from integrated genetic linkage (iGL) map published by Howard et al., (2021), p-value, minor allele frequency (MAF), number of observations (nobs), Holm & Bonferroni-adjusted p-value, and estimated allelic effect size.
Trait	SNP	Chr	Pos	P.value	MAF	nobs	H&B.P.Value	Effect
Titratable acidity	17241	1	0.063	0.378340571	0.198	250	0.95109602	-0.230017561
Titratable acidity	2280	1	0.126	0.450365253	0.42	250	0.961946337	-0.141896556
Titratable acidity	2965	1	0.126	0.369803542	0.3	250	0.950863108	0.180642595
Titratable acidity	7672	1	0.131	0.790743421	0.272	250	0.985228514	0.056353684
Titratable acidity	17427	1	0.182	0.232576798	0.156	250	0.942127422	0.293690551
Titratable acidity	17428	1	0.182	0.613364467	0.276	250	0.980616547	0.108045962
Titratable acidity	17247	1	0.232	0.088844667	0.194	250	0.868211296	0.39961627
Titratable acidity	8785	1	0.232	0.761481467	0.274	250	0.983849395	0.064227735
Titratable acidity	8788	1	0.232	0.702858014	0.304	250	0.983827496	0.076079852
Titratable acidity	8790	1	0.232	0.482929237	0.062	250	0.968257923	0.267664995
Titratable acidity	636	1	0.235	0.335954389	0.424	250	0.945842452	-0.178512649
Titratable acidity	662	1	0.235	0.335954389	0.424	250	0.945842452	-0.178512649
Titratable acidity	6184	1	0.238	0.475404742	0.312	250	0.967566353	0.144403757
Titratable acidity	6186	1	0.238	0.150191443	0.436	250	0.897482279	0.26372277
Titratable acidity	8887	1	0.238	0.475404742	0.312	250	0.967566353	0.144403757
Titratable acidity	8888	1	0.238	0.793282951	0.3	250	0.985228514	-0.052769896
Titratable acidity	6199	1	0.241	0.917488754	0.272	250	0.994733639	0.022361962
Titratable acidity	10456	1	0.35	0.875375058	0.264	250	0.990166466	0.03461254
Titratable acidity	10457	1	0.35	0.447327589	0.198	250	0.960308733	-0.183273201
Titratable acidity	10459	1	0.35	0.34551621	0.426	250	0.946100534	-0.173760459
Titratable acidity	10460	1	0.35	0.449308882	0.318	250	0.961699945	0.151394766
Titratable acidity	10462	1	0.35	0.51714797	0.064	250	0.970193902	-0.239620543
Titratable acidity	10463	1	0.35	0.015050931	0.246	250	0.790335331	-0.523734777
Titratable acidity	16668	1	0.363	0.233982871	0.424	250	0.942127422	0.227906992
Titratable acidity	13610	1	0.536	0.417921423	0.348	250	0.958784605	0.161870377
Titratable acidity	17852	1	0.647	0.374611371	0.256	250	0.95109602	-0.1980786
Titratable acidity	17853	1	0.647	0.791415609	0.26	250	0.985228514	0.059103944
Titratable acidity	9626	1	0.647	0.202211501	0.074	250	0.935501239	0.435703573
Titratable acidity	9627	1	0.647	0.872869634	0.262	250	0.989672979	0.035786279
Titratable acidity	15723	1	0.845	0.524371997	0.318	250	0.970399636	-0.129650436
Titratable acidity	15724	1	0.845	0.569580795	0.204	250	0.977410505	-0.135347244
Titratable acidity	8921	1	1	0.441050408	0.272	250	0.960169005	0.166533471
Titratable acidity	8922	1	1	0.306290693	0.426	250	0.945159024	-0.188587404
Titratable acidity	8923	1	1	0.623407448	0.266	250	0.980616547	0.105662814
Titratable acidity	9631	1	1.055	0.718129954	0.478	250	0.983827496	0.069251952
Titratable acidity	9633	1	1.055	0.272596382	0.072	250	0.942127422	0.375881772
Titratable acidity	9635	1	1.055	0.569580795	0.204	250	0.977410505	-0.135347244
Titratable acidity	8916	1	1.066	0.216800139	0.18	250	0.938359554	0.305116458
Titratable acidity	8917	1	1.066	0.663134123	0.44	250	0.981520652	0.088729726
Titratable acidity	8918	1	1.066	0.524968235	0.278	250	0.970399636	0.141783184
Titratable acidity	8920	1	1.066	0.656875262	0.31	250	0.981516519	0.090097672
Titratable acidity	17578	1	1.338	0.552670133	0.432	250	0.976643753	0.119818225
Titratable acidity	12371	1	1.418	0.222019176	0.264	250	0.942127422	-0.30761413
Titratable acidity	12373	1	1.418	0.123296382	0.254	250	0.876680897	-0.349152448
Titratable acidity	12374	1	1.418	0.716011936	0.368	250	0.983827496	-0.07687485
Titratable acidity	12375	1	1.418	0.429487172	0.376	250	0.958784605	-0.17008906
Titratable acidity	16294	1	1.604	0.113578731	0.18	250	0.868313149	-0.389678785
Titratable acidity	16295	1	1.604	0.682908949	0.422	250	0.983618824	0.072601935
Titratable acidity	8924	1	1.739	0.682908949	0.422	250	0.983618824	0.072601935
Titratable acidity	8925	1	1.739	0.534919889	0.204	250	0.974314195	-0.148781796
Titratable acidity	15564	1	1.9	0.440646662	0.11	250	0.960169005	-0.224422653
Titratable acidity	17894	1	2.241	0.372452989	0.48	250	0.9509759	-0.179098645
Titratable acidity	17895	1	2.241	0.425945774	0.204	250	0.958784605	-0.1875389
Titratable acidity	17896	1	2.241	0.979140144	0.356	250	0.998598973	0.005608128
Titratable acidity	17897	1	2.241	0.277683263	0.152	250	0.942127422	0.26295232
Titratable acidity	15932	1	2.411	0.687333839	0.1	250	0.983618824	0.114882807
Titratable acidity	16523	1	2.477	0.696715961	0.21	250	0.983618824	-0.092297992
Titratable acidity	16525	1	2.477	0.325094297	0.494	250	0.945793266	0.188585582
Titratable acidity	16526	1	2.477	0.229221818	0.494	250	0.942127422	-0.230286567
Titratable acidity	17583	1	2.495	0.308888707	0.226	250	0.945159024	-0.234689434
Titratable acidity	1169	1	2.567	0.579252133	0.296	250	0.978670477	0.108748395
Titratable acidity	8931	1	2.567	0.828182955	0.398	250	0.985228514	-0.041493808
Titratable acidity	8933	1	2.567	0.423481245	0.274	250	0.958784605	-0.171787838
Titratable acidity	8934	1	2.567	0.843814798	0.452	250	0.985228514	-0.036343239
Titratable acidity	8935	1	2.567	0.658092122	0.466	250	0.981520652	0.081528044
Titratable acidity	8936	1	2.567	0.282440128	0.222	250	0.942127422	0.243452554
Titratable acidity	15566	1	3.158	0.617737363	0.302	250	0.980616547	-0.097264472
Titratable acidity	15567	1	3.158	0.835380817	0.174	250	0.985228514	-0.04973902
Titratable acidity	8938	1	3.199	0.182310052	0.086	250	0.919537773	0.454600973
Titratable acidity	8939	1	3.199	0.684044221	0.198	250	0.983618824	-0.098527165
Titratable acidity	8940	1	3.199	0.69267915	0.058	250	0.983618824	-0.152099414
Titratable acidity	66	1	3.451	0.105563947	0.398	250	0.868313149	0.304792782
Titratable acidity	8974	1	3.661	0.317442544	0.418	250	0.945793266	0.191135737
Titratable acidity	8976	1	3.661	0.072696183	0.158	250	0.852160455	0.429432185
Titratable acidity	8977	1	3.661	0.762493628	0.174	250	0.983849395	-0.069796102
Titratable acidity	12352	1	3.714	0.301362924	0.24	250	0.943316895	-0.233777295
Titratable acidity	519	1	3.878	0.065001211	0.16	250	0.852160455	0.440059398
Titratable acidity	771	1	3.878	0.757244689	0.114	250	0.983849395	0.096547378
Titratable acidity	8992	1	3.878	0.559888849	0.25	250	0.976927181	-0.125244415
Titratable acidity	8995	1	3.878	0.072696183	0.158	250	0.852160455	0.429432185
Titratable acidity	4554	1	4.534	0.820445653	0.106	250	0.985228514	0.074162062
Titratable acidity	4555	1	4.534	0.139105769	0.324	250	0.895216096	-0.293173008
Titratable acidity	4556	1	4.534	0.491501398	0.382	250	0.968257923	0.132084715
Titratable acidity	4557	1	4.534	0.119527993	0.16	250	0.876680897	0.371377703
Titratable acidity	9019	1	5.445	0.738778558	0.488	250	0.983849395	-0.059396753
Titratable acidity	9020	1	5.445	0.496191538	0.444	250	0.968257923	0.132302732
Titratable acidity	9021	1	5.445	0.39769492	0.302	250	0.954756244	0.174314492
Titratable acidity	9023	1	5.445	0.664056028	0.12	250	0.981520652	-0.133064489
Titratable acidity	9024	1	5.445	0.217517698	0.234	250	0.938359554	-0.276330658
Titratable acidity	3176	1	5.678	0.583308419	0.234	250	0.978719414	-0.122516405
Titratable acidity	8998	1	6.128	0.237798037	0.168	250	0.942127422	0.279767618
Titratable acidity	8999	1	6.128	0.744390581	0.314	250	0.983849395	0.066294985
Titratable acidity	9001	1	6.128	0.089896054	0.484	250	0.868313149	0.326657753
Titratable acidity	15688	1	7.856	0.827556054	0.15	250	0.985228514	-0.050783273
Titratable acidity	15687	1	7.858	0.603801076	0.062	250	0.980616547	-0.193455724
Titratable acidity	9458	1	8.149	0.527126497	0.284	250	0.970399636	0.120310071
Titratable acidity	9461	1	8.149	0.082382422	0.202	250	0.859949772	0.390473657
Titratable acidity	9456	1	8.15	0.925890632	0.058	250	0.995901196	-0.034919037
Titratable acidity	2728	1	8.847	0.327706928	0.344	250	0.945793266	0.195793262
Titratable acidity	2004	1	9.258	0.481000453	0.18	250	0.967948513	0.166570279
Titratable acidity	416	1	9.258	0.716995446	0.374	250	0.983827496	-0.075817934
Titratable acidity	789	1	9.258	0.588701404	0.4	250	0.979205709	-0.103716001
Titratable acidity	2002	1	9.471	0.280959386	0.13	250	0.942127422	0.275497177
Titratable acidity	9028	1	9.471	0.833737087	0.318	250	0.985228514	0.042463709
Titratable acidity	9031	1	9.471	0.891255537	0.31	250	0.991513421	0.028734969
Titratable acidity	9033	1	10.662	0.756277082	0.196	250	0.983849395	-0.069719975
Titratable acidity	1496	1	10.663	0.274543643	0.324	250	0.942127422	-0.216140087
Titratable acidity	9034	1	10.663	0.580075694	0.162	250	0.978670477	-0.138518907
Titratable acidity	9035	1	10.663	0.997426083	0.088	250	0.999626442	0.001119025
Titratable acidity	9038	1	11.172	0.841232819	0.24	250	0.985228514	-0.043318222
Titratable acidity	2754	1	11.497	0.67074826	0.374	250	0.983192843	-0.07815905
Titratable acidity	15541	1	12.172	0.991794416	0.434	250	0.999316715	-0.00186764
Titratable acidity	15543	1	12.172	0.809251898	0.436	250	0.985228514	-0.044026986
Titratable acidity	15544	1	12.172	0.166681726	0.066	250	0.91434652	0.509989262
Titratable acidity	15545	1	12.172	0.64530793	0.242	250	0.980953263	-0.097777553
Titratable acidity	2036	1	13.196	0.405245807	0.294	250	0.955746914	0.164511681
Titratable acidity	9045	1	13.196	0.469048082	0.158	250	0.96576091	-0.189887342
Titratable acidity	9046	1	13.196	0.607860695	0.054	250	0.980616547	0.211421662
Titratable acidity	9048	1	13.196	0.540412735	0.118	250	0.975468219	-0.167630751
Titratable acidity	9049	1	13.196	0.744168429	0.498	250	0.983849395	0.054793164
Titratable acidity	9050	1	13.196	0.523434113	0.294	250	0.970193902	0.11697418
Titratable acidity	9051	1	13.196	0.697554866	0.434	250	0.983618824	-0.066030763
Titratable acidity	9053	1	13.196	0.80020413	0.168	250	0.985228514	0.060012776
Titratable acidity	9040	1	14.677	0.82154455	0.258	250	0.985228514	-0.050121029
Titratable acidity	9041	1	14.677	0.847082359	0.268	250	0.985228514	0.041385544
Titratable acidity	9042	1	14.677	0.989979213	0.274	250	0.999316715	0.002651657
Titratable acidity	9043	1	14.677	0.7372555	0.214	250	0.983849395	-0.085135938
Titratable acidity	9044	1	14.677	0.923398273	0.49	250	0.995807372	0.01874369
Titratable acidity	9062	1	15.849	0.098642214	0.256	250	0.868313149	-0.363927205
Titratable acidity	9063	1	15.849	0.095127068	0.334	250	0.868313149	-0.335475282
Titratable acidity	9064	1	15.849	0.633549513	0.146	250	0.980953263	-0.117710784
Titratable acidity	9066	1	15.849	0.526299506	0.274	250	0.970399636	0.134907342
Titratable acidity	1524	1	16.068	0.636373235	0.222	250	0.980953263	-0.098474241
Titratable acidity	437	1	16.068	0.485812717	0.058	250	0.968257923	-0.260471797
Titratable acidity	3210	1	16.934	0.004175686	0.118	250	0.674820581	0.807296908
Titratable acidity	824	1	17.067	0.125626275	0.304	250	0.879888025	-0.3137064
Titratable acidity	9069	1	17.083	0.263484753	0.298	250	0.942127422	-0.232057588
Titratable acidity	9070	1	17.083	0.646017256	0.234	250	0.980953263	0.101571842
Titratable acidity	9071	1	17.083	0.545365189	0.464	250	0.975890397	0.12227008
Titratable acidity	9072	1	17.083	0.452367135	0.242	250	0.961946337	-0.164792754
Titratable acidity	9074	1	17.083	0.653976205	0.204	250	0.980984029	-0.102571225
Titratable acidity	15587	1	17.597	0.797838481	0.342	250	0.985228514	-0.048000844
Titratable acidity	15589	1	17.597	0.264284308	0.308	250	0.942127422	-0.2279184
Titratable acidity	9076	1	18.294	0.040162041	0.126	250	0.810186884	-0.59721699
Titratable acidity	2058	1	18.302	0.557067299	0.474	250	0.976643753	-0.104600519
Titratable acidity	2061	1	18.321	0.923722622	0.252	250	0.995807372	-0.020874702
Titratable acidity	827	1	18.321	0.181898544	0.308	250	0.919537773	-0.260075845
Titratable acidity	1540	1	19.469	0.60143808	0.338	250	0.980616547	-0.101420094
Titratable acidity	3213	1	19.469	0.338510511	0.376	250	0.945979833	0.199313129
Titratable acidity	17256	1	19.658	0.549327427	0.324	250	0.976562605	-0.121505123
Titratable acidity	17257	1	19.658	0.955634877	0.31	250	0.998220829	0.011319964
Titratable acidity	2782	1	19.735	0.965283229	0.454	250	0.998346272	-0.008277282
Titratable acidity	326	1	19.735	0.618678854	0.418	250	0.980616547	0.09860538
Titratable acidity	9082	1	19.855	0.393951731	0.32	250	0.954574316	-0.174221346
Titratable acidity	9083	1	19.855	0.3890072	0.23	250	0.953920245	-0.19792145
Titratable acidity	9084	1	19.855	0.962636879	0.402	250	0.998220829	0.009651527
Titratable acidity	9085	1	19.855	0.651714609	0.24	250	0.980953263	0.099688775
Titratable acidity	9087	1	19.855	0.513946585	0.176	250	0.970193902	0.160310701
Titratable acidity	9088	1	19.855	0.38677188	0.404	250	0.953020151	-0.165045744
Titratable acidity	9089	1	19.855	0.961452158	0.286	250	0.998220829	-0.010366896
Titratable acidity	15904	1	20.933	0.642540619	0.472	250	0.980953263	-0.085111133
Titratable acidity	9097	1	21.006	0.576744313	0.348	250	0.978670477	-0.115836408
Titratable acidity	9099	1	21.006	0.814282955	0.242	250	0.985228514	-0.050861572
Titratable acidity	655	1	22.197	0.409776273	0.184	250	0.955746914	0.186756553
Titratable acidity	9107	1	22.197	0.108545182	0.338	250	0.868313149	-0.312545954
Titratable acidity	2091	1	22.331	0.532107858	0.186	250	0.972315294	0.139799484
Titratable acidity	16363	1	22.707	0.386867255	0.364	250	0.953020151	0.168579222
Titratable acidity	16364	1	22.707	0.725660805	0.302	250	0.983827496	-0.070059502
Titratable acidity	531	1	22.899	0.758784276	0.364	250	0.983849395	-0.057105057
Titratable acidity	10081	1	23.438	0.638007575	0.236	250	0.980953263	0.092710118
Titratable acidity	1562	1	24.104	0.603020878	0.216	250	0.980616547	-0.116642962
Titratable acidity	1563	1	24.104	0.546780322	0.226	250	0.975890397	-0.136375691
Titratable acidity	2101	1	24.104	0.764765944	0.184	250	0.983849395	0.072413671
Titratable acidity	869	1	24.104	0.78403947	0.344	250	0.985071334	-0.051199621
Titratable acidity	870	1	24.104	0.732699402	0.194	250	0.983849395	-0.088225268
Titratable acidity	9120	1	24.104	0.413607653	0.448	250	0.958469195	0.158357816
Titratable acidity	15605	1	24.409	0.983009182	0.208	250	0.998936143	-0.004610844
Titratable acidity	17877	1	24.878	0.046325598	0.314	250	0.81913248	0.391119003
Titratable acidity	15610	1	25.551	0.370088039	0.056	250	0.950863108	0.320221312
Titratable acidity	15611	1	25.551	0.004801973	0.388	250	0.675120433	-0.518750328
Titratable acidity	15612	1	25.551	0.004855894	0.374	250	0.675120433	-0.525199461
Titratable acidity	2571	1	26.058	0.316125908	0.332	250	0.945793266	-0.197878969
Titratable acidity	2813	1	26.058	0.768629737	0.35	250	0.984410041	-0.057328091
Titratable acidity	1573	1	26.088	0.979920984	0.074	250	0.998598973	0.009272955
Titratable acidity	2108	1	26.102	0.504943376	0.086	250	0.968816211	0.235597066
Titratable acidity	2814	1	26.102	0.955069956	0.408	250	0.998220829	-0.010814173
Titratable acidity	3221	1	26.102	0.845597505	0.216	250	0.985228514	0.040020574
Titratable acidity	660	1	26.102	0.282324647	0.458	250	0.942127422	-0.202702167
Titratable acidity	1575	1	26.562	0.248265345	0.42	250	0.942127422	0.204145706
Titratable acidity	9135	1	26.562	0.975992109	0.138	250	0.998585056	-0.007987542
Titratable acidity	9136	1	26.562	0.675712114	0.204	250	0.983192843	0.090579218
Titratable acidity	9137	1	26.562	0.495037659	0.45	250	0.968257923	0.120782436
Titratable acidity	9139	1	26.562	0.108997775	0.25	250	0.868313149	0.338537987
Titratable acidity	9140	1	26.562	0.138945516	0.494	250	0.895216096	0.259215989
Titratable acidity	9141	1	26.562	0.024387381	0.21	250	0.790335331	-0.483640037
Titratable acidity	2572	1	27.167	0.852889234	0.402	250	0.985789485	-0.035968091
Titratable acidity	872	1	27.167	0.872210018	0.444	250	0.989628873	-0.031752111
Titratable acidity	2113	1	27.375	0.974252779	0.094	250	0.998585056	-0.011574511
Titratable acidity	9145	1	28.198	0.306055031	0.192	250	0.945159024	-0.22544743
Titratable acidity	9151	1	28.198	0.013629789	0.296	250	0.790335331	0.510541788
Titratable acidity	2578	1	28.268	0.269088971	0.104	250	0.942127422	-0.350280041
Titratable acidity	81	1	28.268	0.755544641	0.146	250	0.983849395	-0.084209749
Titratable acidity	9162	1	28.318	0.180662981	0.06	250	0.918470605	-0.481543321
Titratable acidity	9163	1	28.318	0.050878549	0.264	250	0.833592687	-0.378532832
Titratable acidity	1589	1	28.367	0.090210078	0.284	250	0.868313149	0.343105227
Titratable acidity	2128	1	28.367	0.212981943	0.476	250	0.935875985	0.228871481
Titratable acidity	551	1	28.918	0.16172526	0.198	250	0.906535296	-0.333437973
Titratable acidity	9153	1	28.918	0.287141248	0.074	250	0.942127422	-0.352060654
Titratable acidity	9154	1	28.918	0.090216915	0.456	250	0.868313149	0.286379353
Titratable acidity	9155	1	28.918	0.303277889	0.128	250	0.943316895	-0.293330138
Titratable acidity	9156	1	28.918	0.074667459	0.202	250	0.852160455	-0.403048801
Titratable acidity	9158	1	28.918	0.096186457	0.442	250	0.868313149	-0.309498315
Titratable acidity	9159	1	28.918	0.954279689	0.232	250	0.998220829	-0.012418905
Titratable acidity	9160	1	28.918	0.036738757	0.062	250	0.801793295	-0.752742712
Titratable acidity	510	1	29.941	0.486753629	0.27	250	0.968257923	0.150012871
Titratable acidity	2856	1	30.202	0.610717032	0.358	250	0.980616547	-0.096927126
Titratable acidity	9177	1	30.202	0.576248137	0.304	250	0.978670477	-0.110639613
Titratable acidity	9178	1	30.202	0.98385958	0.296	250	0.999004121	-0.004076387
Titratable acidity	9180	1	30.202	0.979886843	0.352	250	0.998598973	0.004749117
Titratable acidity	9181	1	30.202	0.425750996	0.354	250	0.958784605	-0.15283891
Titratable acidity	9182	1	30.202	0.86529961	0.438	250	0.987938478	0.031641542
Titratable acidity	9183	1	30.202	0.567132499	0.368	250	0.976927181	0.108641059
Titratable acidity	9185	1	30.202	0.809738857	0.388	250	0.985228514	0.04451808
Titratable acidity	9168	1	30.517	0.238289078	0.394	250	0.942127422	0.254726935
Titratable acidity	9174	1	30.517	0.046432548	0.312	250	0.81950878	-0.378054721
Titratable acidity	9204	1	31.697	0.006055444	0.462	250	0.675120433	-0.478402329
Titratable acidity	98	1	31.697	0.328396144	0.378	250	0.945793266	0.192107446
Titratable acidity	9202	1	31.701	0.06780415	0.192	250	0.852160455	-0.465880029
Titratable acidity	9199	1	31.719	0.068594289	0.142	250	0.852160455	0.49564206
Titratable acidity	15624	1	32.779	0.116251663	0.26	250	0.870840567	0.308727253
Titratable acidity	15626	1	32.779	0.641651721	0.382	250	0.980953263	-0.088475742
Titratable acidity	15627	1	32.779	0.858821637	0.246	250	0.986113572	0.040460432
Titratable acidity	1664	1	34.098	0.115146467	0.158	250	0.868313149	0.417275842
Titratable acidity	15620	1	34.458	0.486796305	0.478	250	0.968257923	0.127302515
Titratable acidity	15618	1	34.484	0.099140203	0.17	250	0.868313149	0.419468034
Titratable acidity	1332	1	35.072	0.244715	0.356	250	0.942127422	-0.227797931
Titratable acidity	9187	1	35.072	0.476766018	0.242	250	0.96773213	0.155522773
Titratable acidity	9189	1	35.072	0.614338735	0.296	250	0.980616547	0.101814238
Titratable acidity	9194	1	35.072	0.333614313	0.182	250	0.945842452	0.244452608
Titratable acidity	529	1	35.083	0.923975206	0.244	250	0.995807372	0.019911681
Titratable acidity	919	1	35.157	0.87829596	0.236	250	0.991205953	0.035328162
Titratable acidity	2859	1	35.162	0.43614709	0.222	250	0.959526088	0.181754755
Titratable acidity	1627	1	35.625	0.743458762	0.138	250	0.983849395	0.094624376
Titratable acidity	9224	1	35.625	0.22916439	0.278	250	0.942127422	0.24161709
Titratable acidity	9225	1	35.625	0.755798914	0.418	250	0.983849395	0.060014022
Titratable acidity	9226	1	35.625	0.270309477	0.224	250	0.942127422	0.264344588
Titratable acidity	9228	1	35.625	0.729102409	0.316	250	0.983849395	0.064979571
Titratable acidity	9232	1	37.7	0.029078103	0.39	250	0.798218091	0.406576051
Titratable acidity	9233	1	37.7	0.000757666	0.228	250	0.378011902	-0.739271957
Titratable acidity	9234	1	37.7	0.259383059	0.23	250	0.942127422	-0.245687606
Titratable acidity	9235	1	37.7	0.532934558	0.184	250	0.972910683	-0.154637765
Titratable acidity	9236	1	37.7	0.02095334	0.454	250	0.790335331	0.4288872
Titratable acidity	2346	1	38.781	0.82957703	0.216	250	0.985228514	0.050377629
Titratable acidity	6914	1	39.93	0.701702274	0.262	250	0.983618824	-0.084071245
Titratable acidity	15640	1	40.426	0.821461842	0.446	250	0.985228514	-0.042331648
Titratable acidity	9262	1	40.482	0.320552636	0.15	250	0.945793266	0.272674731
Titratable acidity	194	1	40.5	0.94184435	0.346	250	0.997330536	0.01372307
Titratable acidity	2915	1	40.5	0.251473552	0.2	250	0.942127422	-0.285033914
Titratable acidity	3251	1	40.5	0.930445112	0.406	250	0.995901196	0.017416291
Titratable acidity	9265	1	42.111	0.096407808	0.29	250	0.868313149	-0.361140713
Titratable acidity	9266	1	42.111	0.570564101	0.22	250	0.977640455	0.132742031
Titratable acidity	9268	1	42.111	0.648504569	0.222	250	0.980953263	-0.103543115
Titratable acidity	9272	1	42.111	0.762985322	0.31	250	0.983849395	0.06964479
Titratable acidity	59	1	42.336	0.656101954	0.31	250	0.981159282	0.101856906
Titratable acidity	2625	1	43.283	0.688074723	0.4	250	0.983618824	-0.079481172
Titratable acidity	9273	1	43.283	0.098307609	0.286	250	0.868313149	-0.346297224
Titratable acidity	9274	1	43.283	0.354764864	0.356	250	0.949006558	0.172684753
Titratable acidity	9275	1	43.283	0.243886175	0.266	250	0.942127422	-0.256559525
Titratable acidity	9276	1	43.283	0.940736201	0.172	250	0.997330536	0.019423571
Titratable acidity	9277	1	43.283	0.530576091	0.358	250	0.971571763	0.129308226
Titratable acidity	9278	1	43.283	0.486638909	0.356	250	0.968257923	0.14300486
Titratable acidity	9279	1	43.283	0.44595811	0.124	250	0.96027468	-0.210467748
Titratable acidity	9280	1	43.283	0.406123087	0.224	250	0.955746914	0.167595501
Titratable acidity	9283	1	43.283	0.161834724	0.35	250	0.906535296	0.274315107
Titratable acidity	990	1	43.283	0.44595811	0.124	250	0.96027468	-0.210467748
Titratable acidity	991	1	43.472	0.30092465	0.244	250	0.943316895	-0.219502552
Titratable acidity	9284	1	44.063	0.555015962	0.316	250	0.976643753	0.138488533
Titratable acidity	9285	1	44.063	0.453096929	0.182	250	0.961946337	-0.176050031
Titratable acidity	9286	1	44.063	0.235536583	0.458	250	0.942127422	0.246191472
Titratable acidity	9287	1	44.063	0.865963971	0.16	250	0.988167881	-0.042832866
Titratable acidity	9288	1	44.063	0.375085965	0.466	250	0.95109602	-0.170933934
Titratable acidity	9289	1	44.063	0.324738695	0.402	250	0.945793266	-0.200454457
Titratable acidity	9292	1	44.063	0.867762518	0.068	250	0.988590761	-0.057224356
Titratable acidity	9293	1	44.063	0.287615078	0.22	250	0.942127422	-0.241841278
Titratable acidity	995	1	44.063	0.668693187	0.248	250	0.982837333	0.093136088
Titratable acidity	374	1	44.392	0.196973782	0.262	250	0.931143244	-0.276383039
Titratable acidity	997	1	44.392	0.41347017	0.352	250	0.958469195	0.156072874
Titratable acidity	15652	1	44.733	0.922185737	0.462	250	0.995807372	-0.018118203
Titratable acidity	15653	1	44.733	0.494914943	0.08	250	0.968257923	-0.228387014
Titratable acidity	15656	1	45.643	0.055139793	0.466	250	0.840496633	-0.367017826
Titratable acidity	9298	1	45.791	0.060022634	0.324	250	0.850631872	-0.370497513
Titratable acidity	9299	1	45.791	0.498347374	0.086	250	0.968257923	-0.220679517
Titratable acidity	9300	1	45.791	0.046240549	0.314	250	0.81913248	-0.401624753
Titratable acidity	9301	1	45.791	0.041679753	0.39	250	0.810186884	-0.393373006
Titratable acidity	9303	1	45.791	0.063225149	0.406	250	0.852160455	-0.348082636
Titratable acidity	9318	1	46.728	0.10970171	0.398	250	0.868313149	-0.307593168
Titratable acidity	9320	1	46.728	0.171096835	0.482	250	0.916371208	-0.263160333
Titratable acidity	9321	1	46.728	0.274276517	0.36	250	0.942127422	-0.213777288
Titratable acidity	9322	1	46.728	0.768724414	0.256	250	0.984410041	-0.066366676
Titratable acidity	9327	1	46.728	0.445537761	0.432	250	0.96027468	-0.148820547
Titratable acidity	9328	1	46.728	0.341012268	0.122	250	0.946100534	-0.272016293
Titratable acidity	2256	1	46.884	0.029937906	0.102	250	0.801793295	-0.65881593
Titratable acidity	2950	1	46.884	0.896639232	0.266	250	0.991513421	0.027929533
Titratable acidity	9341	1	48.08	0.333402646	0.454	250	0.945842452	0.181026639
Titratable acidity	9342	1	48.08	0.554005004	0.384	250	0.976643753	-0.117473596
Titratable acidity	9343	1	48.08	0.773439728	0.154	250	0.984613731	-0.076666105
Titratable acidity	704	1	48.287	0.04386874	0.48	250	0.814849746	0.399605599
Titratable acidity	210	1	48.538	0.32954356	0.436	250	0.945793266	-0.187830108
Titratable acidity	9347	1	48.538	0.42864744	0.426	250	0.958784605	-0.150449727
Titratable acidity	9349	1	48.538	0.012299663	0.322	250	0.790335331	0.528016878
Titratable acidity	9350	1	48.538	0.262832569	0.458	250	0.942127422	-0.219621542
Titratable acidity	9358	1	50.226	0.540966579	0.348	250	0.975643887	0.122984901
Titratable acidity	9360	1	50.226	0.430043524	0.266	250	0.958784605	0.167445204
Titratable acidity	2284	1	50.713	0.275453274	0.39	250	0.942127422	-0.218221112
Titratable acidity	592	1	50.713	0.708730367	0.258	250	0.983827496	0.077736873
Titratable acidity	9367	1	50.713	0.887678824	0.268	250	0.991513421	0.028961634
Titratable acidity	2285	1	50.961	0.240012912	0.2	250	0.942127422	-0.300230827
Titratable acidity	9373	1	50.961	0.185695042	0.27	250	0.919537773	0.273857418
Titratable acidity	9374	1	50.961	0.244997662	0.286	250	0.942127422	0.235792293
Titratable acidity	1051	1	51.279	0.784782421	0.354	250	0.985071334	-0.054659023
Titratable acidity	1737	1	51.279	0.49704355	0.396	250	0.968257923	-0.134834571
Titratable acidity	1387	1	51.343	0.123278893	0.222	250	0.876680897	0.379578051
Titratable acidity	9376	1	51.343	0.425875753	0.424	250	0.958784605	-0.160630662
Titratable acidity	9379	1	51.343	0.638491453	0.262	250	0.980953263	0.099928129
Titratable acidity	1739	1	51.608	0.996868786	0.318	250	0.999626442	-0.000842054
Titratable acidity	570	1	52.029	0.114758465	0.262	250	0.868313149	-0.336796461
Titratable acidity	2640	1	52.128	0.289775897	0.276	250	0.943316895	-0.240982295
Titratable acidity	1744	1	52.977	0.331632245	0.2	250	0.945793266	-0.242945646
Titratable acidity	2292	1	52.977	0.087075706	0.42	250	0.862793913	0.305620364
Titratable acidity	9383	1	52.977	0.281621578	0.214	250	0.942127422	-0.242419494
Titratable acidity	9384	1	52.977	0.226192031	0.236	250	0.942127422	-0.258549513
Titratable acidity	9411	1	53.92	0.890719537	0.162	250	0.991513421	0.033026341
Titratable acidity	9415	1	53.92	0.844712621	0.1	250	0.985228514	0.055371848
Titratable acidity	15660	1	55.372	0.810481736	0.174	250	0.985228514	-0.056425017
Titratable acidity	15661	1	55.375	0.578285738	0.254	250	0.978670477	-0.111959164
Titratable acidity	15662	1	55.375	0.768607278	0.252	250	0.984410041	0.061366291
Titratable acidity	15665	1	55.375	0.501751671	0.264	250	0.968317657	-0.13575923
Titratable acidity	15666	1	55.375	0.990133923	0.16	250	0.999316715	0.003382287
Titratable acidity	9417	1	55.911	0.651289683	0.442	250	0.980953263	0.083294563
Titratable acidity	9418	1	55.911	0.245418016	0.302	250	0.942127422	-0.219127293
Titratable acidity	9419	1	55.911	0.617899152	0.252	250	0.980616547	-0.09945465
Titratable acidity	9420	1	55.911	0.218767469	0.198	250	0.938359554	-0.29025461
Titratable acidity	9421	1	55.911	0.960725004	0.086	250	0.998220829	-0.014967793
Titratable acidity	3018	1	56.19	0.752753972	0.358	250	0.983849395	-0.058714713
Titratable acidity	3019	1	56.198	0.945257762	0.37	250	0.997369653	-0.012984478
Titratable acidity	1084	1	56.214	0.368252124	0.186	250	0.950863108	-0.20909234
Titratable acidity	1780	1	56.367	0.880481712	0.142	250	0.991205953	-0.038535122
Titratable acidity	516	1	56.367	0.228969477	0.4	250	0.942127422	0.230239724
Titratable acidity	9424	1	56.367	0.373876552	0.436	250	0.95109602	-0.168725868
Titratable acidity	9426	1	56.367	0.452395804	0.202	250	0.961946337	-0.178523474
Titratable acidity	9427	1	56.367	0.77212331	0.196	250	0.984613731	-0.070077152
Titratable acidity	723	1	56.567	0.780459449	0.398	250	0.984613731	0.052043054
Titratable acidity	1094	1	59.911	0.775735636	0.288	250	0.984613731	-0.058191928
Titratable acidity	1789	1	59.911	0.660715471	0.248	250	0.981520652	-0.093976007
Titratable acidity	1790	1	59.911	0.774944113	0.358	250	0.984613731	0.053630396
Titratable acidity	3027	1	59.911	0.671665715	0.244	250	0.983192843	-0.091944398
Titratable acidity	9431	1	59.911	0.391166045	0.278	250	0.954549763	-0.173493885
Titratable acidity	9433	1	59.911	0.387468061	0.402	250	0.953020151	0.168548811
Titratable acidity	9435	1	59.911	0.724311756	0.312	250	0.983827496	-0.069639312
Titratable acidity	9436	1	59.911	0.835498757	0.194	250	0.985228514	-0.04967899
Titratable acidity	9437	1	59.992	0.056253685	0.052	250	0.840496633	0.778226923
Titratable acidity	9439	1	59.992	0.744193537	0.2	250	0.983849395	-0.076414283
Titratable acidity	9443	1	59.992	0.355413368	0.378	250	0.949006558	-0.178167046
Titratable acidity	170	1	60.514	0.617510732	0.362	250	0.980616547	-0.092002143
Titratable acidity	15668	1	61.087	0.899379871	0.4	250	0.991513421	-0.023574318
Titratable acidity	15671	1	61.087	0.445357126	0.35	250	0.96027468	-0.154349338
Titratable acidity	15672	1	61.087	0.460468537	0.236	250	0.961965938	-0.160644062
Titratable acidity	15673	1	61.087	0.888975659	0.064	250	0.991513421	-0.048611652
Titratable acidity	17274	1	61.231	0.499078645	0.222	250	0.968257923	-0.152212305
Titratable acidity	17276	1	61.231	0.207601911	0.394	250	0.935501239	-0.242399213
Titratable acidity	17277	1	61.231	0.954723814	0.134	250	0.998220829	0.015000885
Titratable acidity	17281	1	61.231	0.247939703	0.248	250	0.942127422	-0.247709359
Titratable acidity	9446	1	61.334	0.530998872	0.074	250	0.971778148	0.236226832
Titratable acidity	9447	1	61.334	0.631572773	0.086	250	0.980953263	-0.171026383
Titratable acidity	9448	1	61.335	0.009956815	0.134	250	0.757416133	-0.6974496
Titratable acidity	481	1	61.345	0.416104077	0.436	250	0.958784605	0.161788818
Titratable acidity	3031	1	61.384	0.684497541	0.482	250	0.983618824	-0.076059831
Titratable acidity	2343	1	61.92	0.985124248	0.246	250	0.999004121	0.004078751
Titratable acidity	2344	1	61.92	0.712736605	0.082	250	0.983827496	-0.124946566
Titratable acidity	3033	1	61.92	0.568886924	0.416	250	0.976927181	-0.105128325
Titratable acidity	9450	1	61.92	0.79797047	0.464	250	0.985228514	0.046628178
Titratable acidity	15676	1	62.469	0.242695016	0.196	250	0.942127422	0.282907626
Titratable acidity	15679	1	62.469	0.546634179	0.378	250	0.975890397	-0.11485151
Titratable acidity	15680	1	62.469	0.015555233	0.076	250	0.790335331	0.843984863
Titratable acidity	15681	1	62.469	0.110056661	0.134	250	0.868313149	0.41560699
Titratable acidity	15682	1	62.469	0.508098474	0.26	250	0.968816211	0.147050222
Titratable acidity	15683	1	62.469	0.201290096	0.052	250	0.935271233	-0.539035797
Titratable acidity	1408	1	63.009	0.896207996	0.294	250	0.991513421	-0.026620384
Titratable acidity	15684	1	63.009	0.895931842	0.282	250	0.991513421	-0.026488885
Titratable acidity	9453	1	63.009	0.519091656	0.322	250	0.970193902	-0.127597352
Titratable acidity	9464	2	0.574	0.87108016	0.232	250	0.989454401	-0.034580333
Titratable acidity	9465	2	0.574	0.885365058	0.38	250	0.99141358	-0.027337269
Titratable acidity	9466	2	0.574	0.557935863	0.39	250	0.976643753	-0.111903883
Titratable acidity	17294	2	0.907	0.675942011	0.422	250	0.983192843	-0.078983042
Titratable acidity	15689	2	1	0.72868232	0.152	250	0.983849395	0.091230786
Titratable acidity	1500	2	1.196	0.326877015	0.106	250	0.945793266	-0.302695842
Titratable acidity	2746	2	1.196	0.480934521	0.328	250	0.967948513	0.13712683
Titratable acidity	2747	2	1.196	0.745728514	0.164	250	0.983849395	0.081052981
Titratable acidity	805	2	1.196	0.410808744	0.152	250	0.955746914	-0.211647669
Titratable acidity	1507	2	1.352	0.771039989	0.488	250	0.984613731	-0.05556272
Titratable acidity	2031	2	1.352	0.278535176	0.158	250	0.942127422	-0.281928379
Titratable acidity	2033	2	1.352	0.72619636	0.354	250	0.983827496	-0.068818164
Titratable acidity	264	2	1.352	0.720365981	0.49	250	0.983827496	-0.067951445
Titratable acidity	3204	2	1.352	0.835632926	0.126	250	0.985228514	-0.060873106
Titratable acidity	9469	2	1.352	0.609983729	0.398	250	0.980616547	0.092919341
Titratable acidity	9470	2	1.352	0.539947648	0.35	250	0.975468219	-0.115148763
Titratable acidity	9472	2	1.352	0.52719422	0.332	250	0.970399636	-0.121481305
Titratable acidity	9475	2	1.352	0.668752687	0.484	250	0.982837333	-0.081844758
Titratable acidity	9476	2	1.352	0.730055812	0.082	250	0.983849395	-0.125776934
Titratable acidity	9478	2	2.443	0.438740536	0.158	250	0.960169005	-0.193853771
Titratable acidity	9480	2	2.443	0.657002747	0.488	250	0.981520652	-0.083322728
Titratable acidity	9481	2	2.443	0.906576796	0.342	250	0.993150596	-0.022549118
Titratable acidity	9482	2	2.443	0.960340686	0.348	250	0.998220829	-0.009503341
Titratable acidity	9483	2	2.443	0.332916343	0.178	250	0.945842452	0.258422971
Titratable acidity	9485	2	2.443	0.712204199	0.23	250	0.983827496	0.082130691
Titratable acidity	9486	2	2.443	0.803551693	0.234	250	0.985228514	-0.052770099
Titratable acidity	9487	2	2.443	0.630938853	0.114	250	0.980953263	0.136195935
Titratable acidity	9583	2	2.785	0.653159615	0.232	250	0.980984029	-0.099686165
Titratable acidity	9586	2	2.785	0.58483118	0.35	250	0.978719414	-0.105720715
Titratable acidity	9587	2	2.785	0.384418418	0.102	250	0.951168825	-0.266223934
Titratable acidity	9589	2	2.785	0.498779927	0.184	250	0.968257923	-0.161381258
Titratable acidity	882	2	3.211	0.062652358	0.08	250	0.852160455	0.626683917
Titratable acidity	9493	2	3.211	0.096409103	0.092	250	0.868313149	0.510533858
Titratable acidity	2580	2	3.333	0.93842879	0.414	250	0.997330536	0.014949378
Titratable acidity	2828	2	3.333	0.851603248	0.354	250	0.985309584	-0.035629115
Titratable acidity	3227	2	3.333	0.687204296	0.436	250	0.983618824	-0.070970084
Titratable acidity	886	2	3.333	0.527795183	0.468	250	0.970399636	0.119087843
Titratable acidity	2136	2	3.342	0.615067384	0.396	250	0.980616547	0.09061565
Titratable acidity	1322	2	3.343	0.584714477	0.394	250	0.978719414	0.100623182
Titratable acidity	2142	2	3.348	0.240825417	0.262	250	0.942127422	0.261713697
Titratable acidity	9496	2	3.409	0.867979096	0.438	250	0.988590761	0.032557605
Titratable acidity	9497	2	3.409	0.821761485	0.436	250	0.985228514	-0.045323559
Titratable acidity	9498	2	3.409	0.681706224	0.142	250	0.983618824	0.108862784
Titratable acidity	2191	2	4.615	0.317095534	0.264	250	0.945793266	-0.213733167
Titratable acidity	9499	2	4.615	0.408902494	0.358	250	0.955746914	-0.164613859
Titratable acidity	9500	2	4.615	0.416163963	0.354	250	0.958784605	-0.164334993
Titratable acidity	9501	2	4.615	0.942201002	0.086	250	0.997330536	-0.022869351
Titratable acidity	1648	2	4.724	0.285150902	0.356	250	0.942127422	-0.212825647
Titratable acidity	342	2	5.177	0.549955563	0.224	250	0.976562605	0.133994158
Titratable acidity	9502	2	6.161	0.257252584	0.34	250	0.942127422	-0.230985044
Titratable acidity	9504	2	6.161	0.55919262	0.056	250	0.976927181	0.236629907
Titratable acidity	9505	2	6.161	0.04481615	0.134	250	0.816979826	-0.525826109
Titratable acidity	9506	2	6.161	0.108981505	0.112	250	0.868313149	-0.456082782
Titratable acidity	9507	2	6.161	0.18696435	0.386	250	0.919537773	-0.246627535
Titratable acidity	9510	2	6.161	0.308970948	0.344	250	0.945159024	-0.207216944
Titratable acidity	2267	2	6.6	0.475970009	0.072	250	0.967566353	-0.263999089
Titratable acidity	3260	2	6.6	0.811487871	0.106	250	0.985228514	0.070148207
Titratable acidity	9511	2	6.6	0.370862456	0.098	250	0.950863108	0.274856853
Titratable acidity	9512	2	6.6	0.430756424	0.11	250	0.958784605	-0.228828598
Titratable acidity	9513	2	6.6	0.619034566	0.296	250	0.980616547	0.102291901
Titratable acidity	15696	2	6.809	0.387803918	0.122	250	0.953020151	-0.224204316
Titratable acidity	17296	2	7.156	0.310360377	0.29	250	0.945210877	0.217155756
Titratable acidity	17297	2	7.156	0.59648581	0.262	250	0.980616547	-0.112457722
Titratable acidity	17298	2	7.156	0.177248778	0.072	250	0.918031895	-0.455294377
Titratable acidity	17299	2	7.156	0.87408373	0.304	250	0.990166466	-0.032823253
Titratable acidity	17300	2	7.156	0.738036696	0.44	250	0.983849395	0.060314515
Titratable acidity	17301	2	7.156	0.71822366	0.488	250	0.983827496	0.067898241
Titratable acidity	17303	2	7.156	0.857303809	0.212	250	0.986113572	-0.041193832
Titratable acidity	17304	2	7.156	0.511302806	0.146	250	0.969298915	0.169462773
Titratable acidity	1755	2	8.174	0.237493316	0.372	250	0.942127422	-0.223202773
Titratable acidity	2645	2	8.174	0.237785656	0.17	250	0.942127422	-0.282567937
Titratable acidity	15697	2	8.486	0.674762051	0.24	250	0.983192843	-0.092874841
Titratable acidity	15698	2	8.486	0.068614526	0.226	250	0.852160455	-0.371574175
Titratable acidity	15699	2	8.486	0.855411071	0.192	250	0.986113572	-0.042855955
Titratable acidity	15702	2	8.486	0.045739597	0.06	250	0.818827071	-0.776007799
Titratable acidity	1089	2	9.091	0.019305656	0.252	250	0.790335331	-0.464897669
Titratable acidity	2331	2	9.091	0.391059659	0.498	250	0.954549763	-0.154526703
Titratable acidity	365	2	9.091	0.292693993	0.236	250	0.943316895	0.237506916
Titratable acidity	17306	2	9.263	0.554032977	0.368	250	0.976643753	0.112443829
Titratable acidity	17308	2	9.263	0.299442109	0.176	250	0.943316895	-0.248835191
Titratable acidity	17310	2	9.263	0.536255894	0.252	250	0.974314195	-0.129698641
Titratable acidity	17311	2	9.263	0.377993602	0.376	250	0.95109602	0.166012988
Titratable acidity	3369	2	9.73	0.30372319	0.14	250	0.943316895	-0.264389431
Titratable acidity	2665	2	9.994	0.379183452	0.356	250	0.95109602	-0.159851236
Titratable acidity	3074	2	10.337	0.136428785	0.482	250	0.895216096	0.285511403
Titratable acidity	9519	2	10.337	0.71154251	0.074	250	0.983827496	-0.128473589
Titratable acidity	9520	2	10.337	0.204751194	0.092	250	0.935501239	0.373481261
Titratable acidity	9521	2	10.337	0.003443849	0.076	250	0.670434494	-1.034008965
Titratable acidity	18018	2	10.449	0.116985476	0.078	250	0.872815821	0.548792917
Titratable acidity	3075	2	10.449	0.468873959	0.2	250	0.96576091	-0.173753701
Titratable acidity	317	2	10.449	0.193716521	0.132	250	0.926532268	-0.371153965
Titratable acidity	15704	2	10.523	0.147046757	0.174	250	0.895216096	-0.367972236
Titratable acidity	1153	2	10.696	0.52913881	0.46	250	0.971236592	0.122732876
Titratable acidity	1842	2	10.696	0.080250951	0.266	250	0.859949772	0.38023967
Titratable acidity	2396	2	10.696	0.140440132	0.358	250	0.895216096	-0.290260727
Titratable acidity	1154	2	10.785	0.054079484	0.39	250	0.838028563	0.36779929
Titratable acidity	9524	2	10.785	0.327314142	0.366	250	0.945793266	0.187520841
Titratable acidity	9527	2	10.785	0.090882028	0.118	250	0.868313149	-0.475922077
Titratable acidity	9528	2	10.785	0.783786951	0.204	250	0.984985021	-0.065293631
Titratable acidity	9529	2	10.785	0.19231665	0.1	250	0.926532268	-0.418713484
Titratable acidity	9530	2	10.785	0.102606629	0.26	250	0.868313149	-0.339894414
Titratable acidity	9531	2	10.785	0.168994125	0.158	250	0.915816551	-0.370367373
Titratable acidity	9533	2	10.785	0.39296876	0.202	250	0.954574316	-0.205650527
Titratable acidity	17313	2	11.642	0.158718249	0.056	250	0.90375526	-0.533392123
Titratable acidity	17314	2	11.642	0.002721073	0.25	250	0.619803109	-0.645929481
Titratable acidity	17316	2	11.642	0.181741424	0.2	250	0.919537773	-0.31317781
Titratable acidity	2400	2	11.714	0.272124827	0.46	250	0.942127422	-0.202276185
Titratable acidity	3299	2	11.714	0.226892661	0.378	250	0.942127422	0.242961286
Titratable acidity	2401	2	12.08	0.835995991	0.11	250	0.985228514	0.05719825
Titratable acidity	1158	2	12.581	0.612284472	0.268	250	0.980616547	-0.101060113
Titratable acidity	2404	2	13.145	0.02640322	0.402	250	0.790335331	-0.426246527
Titratable acidity	9535	2	13.145	0.052722903	0.15	250	0.834801326	-0.542512414
Titratable acidity	9536	2	13.145	0.811881246	0.148	250	0.985228514	-0.065093125
Titratable acidity	9538	2	13.145	0.242285111	0.134	250	0.942127422	0.343220587
Titratable acidity	9539	2	13.145	0.550557079	0.19	250	0.976562605	0.147613748
Titratable acidity	744	2	14.081	0.197997348	0.436	250	0.932131603	0.250538582
Titratable acidity	9541	2	14.081	0.328798371	0.17	250	0.945793266	0.235522408
Titratable acidity	9542	2	14.081	0.744625706	0.156	250	0.983849395	0.079957709
Titratable acidity	9543	2	14.081	0.267656558	0.356	250	0.942127422	-0.219524403
Titratable acidity	15709	2	14.291	0.836931496	0.196	250	0.985228514	-0.046636429
Titratable acidity	15710	2	14.291	0.013793086	0.182	250	0.790335331	-0.624525787
Titratable acidity	15711	2	14.291	0.056853998	0.082	250	0.840496633	-0.620271048
Titratable acidity	15712	2	14.291	0.366514668	0.18	250	0.950863108	-0.213040604
Titratable acidity	2409	2	14.291	0.782022493	0.238	250	0.984632452	-0.058549468
Titratable acidity	2417	2	15.283	0.894619011	0.202	250	0.991513421	0.0291775
Titratable acidity	2418	2	15.283	0.899361175	0.122	250	0.991513421	-0.034057537
Titratable acidity	48	2	15.283	0.649420463	0.288	250	0.980953263	0.091235762
Titratable acidity	9546	2	15.283	0.946417389	0.118	250	0.99806292	-0.018344291
Titratable acidity	9547	2	15.283	0.752192953	0.176	250	0.983849395	0.07308721
Titratable acidity	9548	2	15.283	0.389201751	0.49	250	0.954152729	0.159266065
Titratable acidity	9549	2	15.283	0.035053076	0.104	250	0.801793295	-0.642821651
Titratable acidity	9550	2	15.283	0.122487349	0.434	250	0.876680897	-0.286165067
Titratable acidity	9551	2	15.283	0.93558557	0.284	250	0.997275919	0.015964046
Titratable acidity	9554	2	15.283	0.452842626	0.5	250	0.961946337	-0.13738846
Titratable acidity	2429	2	16.148	0.088327812	0.316	250	0.865782603	-0.328600303
Titratable acidity	9555	2	16.405	0.422625448	0.242	250	0.958784605	-0.166738624
Titratable acidity	9558	2	16.405	0.950974207	0.188	250	0.998220829	0.013623415
Titratable acidity	9560	2	16.405	0.90158681	0.266	250	0.992033063	-0.024830624
Titratable acidity	17879	2	17.744	0.146974499	0.384	250	0.895216096	0.291532631
Titratable acidity	17882	2	17.744	0.469049257	0.068	250	0.96576091	-0.259883541
Titratable acidity	17883	2	17.744	0.2617932	0.222	250	0.942127422	0.245601407
Titratable acidity	17884	2	17.744	0.438627104	0.116	250	0.960169005	0.216504287
Titratable acidity	17885	2	17.744	0.596053704	0.226	250	0.980616547	0.113228188
Titratable acidity	17886	2	17.744	0.330677296	0.196	250	0.945793266	0.232756996
Titratable acidity	2446	2	18.027	0.311100144	0.232	250	0.945793266	0.224773425
Titratable acidity	2449	2	19.008	0.153216257	0.094	250	0.897482279	-0.456037378
Titratable acidity	1910	2	19.291	0.601144459	0.288	250	0.980616547	-0.109727461
Titratable acidity	9569	2	19.291	0.331750347	0.148	250	0.945793266	-0.259227361
Titratable acidity	9570	2	19.291	0.34201288	0.452	250	0.946100534	-0.191155318
Titratable acidity	9572	2	19.291	0.504888391	0.28	250	0.968816211	-0.141950884
Titratable acidity	9576	2	19.291	0.438792825	0.076	250	0.960169005	-0.268359941
Titratable acidity	9577	2	19.291	0.923803985	0.204	250	0.995807372	0.021824209
Titratable acidity	9578	2	19.291	0.305151757	0.2	250	0.945159024	0.252263036
Titratable acidity	17332	2	19.497	0.075972843	0.12	250	0.852160455	-0.508894889
Titratable acidity	17333	2	19.497	0.026279088	0.192	250	0.790335331	-0.535230543
Titratable acidity	17335	2	19.497	0.566451571	0.384	250	0.976927181	-0.11529464
Titratable acidity	17336	2	19.497	0.802530505	0.458	250	0.985228514	-0.049145914
Titratable acidity	3317	2	19.548	0.741723323	0.102	250	0.983849395	0.110133095
Titratable acidity	112	2	19.686	0.78096697	0.43	250	0.984613731	-0.053421916
Titratable acidity	1203	2	20.206	0.322960872	0.264	250	0.945793266	-0.213374286
Titratable acidity	1438	2	20.206	0.283708665	0.132	250	0.942127422	0.316863112
Titratable acidity	1916	2	20.206	0.361026631	0.274	250	0.950863108	0.196595595
Titratable acidity	1917	2	20.206	0.768195081	0.306	250	0.984410041	-0.060460453
Titratable acidity	1918	2	20.206	0.291423857	0.25	250	0.943316895	0.224935451
Titratable acidity	2469	2	20.634	0.410219037	0.31	250	0.955746914	0.164753567
Titratable acidity	3132	2	20.634	0.069732598	0.242	250	0.852160455	0.3922953
Titratable acidity	9581	2	20.634	0.064512122	0.294	250	0.852160455	-0.360639638
Titratable acidity	17887	2	21.443	0.843102277	0.454	250	0.985228514	-0.041093933
Titratable acidity	17888	2	21.443	0.928786309	0.452	250	0.995901196	-0.018690031
Titratable acidity	17889	2	21.443	0.557266967	0.224	250	0.976643753	0.136047557
Titratable acidity	17346	2	21.802	0.666609433	0.446	250	0.982295396	-0.087896697
Titratable acidity	17348	2	21.802	0.700750269	0.46	250	0.983618824	-0.079336446
Titratable acidity	17349	2	21.802	0.540532444	0.432	250	0.975468219	-0.126130723
Titratable acidity	17350	2	21.802	0.534260084	0.06	250	0.974235962	0.233733505
Titratable acidity	17351	2	21.802	0.990092322	0.324	250	0.999316715	-0.002559939
Titratable acidity	3148	2	22.838	0.859936049	0.264	250	0.986250464	0.038149929
Titratable acidity	17352	2	22.846	0.934891494	0.262	250	0.997270724	0.017762784
Titratable acidity	17354	2	22.846	0.847542747	0.302	250	0.985228514	0.03721032
Titratable acidity	17355	2	22.846	0.980606679	0.298	250	0.998598973	-0.005046496
Titratable acidity	1225	2	22.929	0.13279352	0.232	250	0.889557115	0.347236134
Titratable acidity	159	2	22.929	0.529060849	0.13	250	0.971236592	-0.168117303
Titratable acidity	1932	2	22.929	0.791836158	0.346	250	0.985228514	-0.055262521
Titratable acidity	2485	2	22.929	0.359192426	0.102	250	0.95029024	0.304459773
Titratable acidity	3147	2	22.929	0.549592235	0.116	250	0.976562605	0.176954642
Titratable acidity	9603	2	24.098	0.141013957	0.15	250	0.895216096	-0.394955435
Titratable acidity	9605	2	24.359	0.023866269	0.488	250	0.790335331	-0.39772816
Titratable acidity	9607	2	24.359	0.919958217	0.13	250	0.995004639	0.028313147
Titratable acidity	9609	2	24.359	0.031176593	0.46	250	0.801793295	-0.380545914
Titratable acidity	9610	2	24.359	0.04960536	0.338	250	0.833592687	-0.370432985
Titratable acidity	9611	2	24.359	0.94172276	0.27	250	0.997330536	-0.014477627
Titratable acidity	9612	2	24.359	0.943225228	0.396	250	0.997330536	-0.013244682
Titratable acidity	1963	2	25.806	0.82554241	0.276	250	0.985228514	0.045858285
Titratable acidity	3341	2	25.806	0.575597015	0.448	250	0.978670477	-0.1131563
Titratable acidity	9614	2	25.806	0.427510241	0.356	250	0.958784605	-0.156672308
Titratable acidity	9615	2	25.806	0.613825796	0.4	250	0.980616547	0.093266304
Titratable acidity	1261	2	25.92	0.335768515	0.486	250	0.945842452	-0.195318797
Titratable acidity	1262	2	25.932	0.144237413	0.412	250	0.895216096	0.279283949
Titratable acidity	11398	2	26.279	0.720274919	0.218	250	0.983827496	-0.079387
Titratable acidity	11399	2	26.279	0.823206723	0.126	250	0.985228514	0.065359215
Titratable acidity	777	2	26.343	0.279056385	0.25	250	0.942127422	0.229589925
Titratable acidity	2716	2	26.435	0.775572486	0.228	250	0.984613731	0.062084347
Titratable acidity	1988	2	26.494	0.980658766	0.432	250	0.998598973	-0.004544979
Titratable acidity	15726	2	26.539	0.889696303	0.496	250	0.991513421	-0.028219545
Titratable acidity	282	2	26.539	0.821821159	0.328	250	0.985228514	0.046354303
Titratable acidity	1451	2	26.71	0.930851606	0.244	250	0.995901196	0.018138526
Titratable acidity	15721	2	27.036	0.897694382	0.182	250	0.991513421	-0.032495889
Titratable acidity	9647	2	28.36	0.710277159	0.134	250	0.983827496	-0.10473377
Titratable acidity	17363	2	29.28	0.800223368	0.206	250	0.985228514	-0.0587525
Titratable acidity	17367	2	29.28	0.257991601	0.102	250	0.942127422	-0.352949376
Titratable acidity	1281	2	29.545	0.55787873	0.476	250	0.976643753	-0.116901955
Titratable acidity	2536	2	29.545	0.545366502	0.45	250	0.975890397	0.117162885
Titratable acidity	2726	2	29.912	0.952807994	0.266	250	0.998220829	0.011526313
Titratable acidity	9648	2	29.912	0.851219091	0.084	250	0.985309584	-0.062120381
Titratable acidity	9649	2	29.912	0.87487967	0.056	250	0.990166466	-0.064132599
Titratable acidity	9650	2	29.912	0.451050882	0.478	250	0.961946337	0.149224366
Titratable acidity	9651	2	29.912	0.442867486	0.41	250	0.960215406	0.146698339
Titratable acidity	9652	2	29.912	0.237788772	0.28	250	0.942127422	0.256088204
Titratable acidity	9653	2	29.912	0.127669314	0.132	250	0.881698222	-0.41173021
Titratable acidity	9654	2	29.912	0.841498704	0.44	250	0.985228514	-0.038978643
Titratable acidity	9655	2	29.912	0.174712775	0.158	250	0.918031895	-0.343846339
Titratable acidity	9656	2	29.912	0.759380632	0.298	250	0.983849395	-0.063326026
Titratable acidity	253	2	30.173	0.648535932	0.182	250	0.980953263	-0.104969624
Titratable acidity	2727	2	30.173	0.293839214	0.474	250	0.943316895	0.197175675
Titratable acidity	2729	2	30.173	0.213736291	0.162	250	0.935875985	0.317619792
Titratable acidity	176	2	30.721	0.894425695	0.22	250	0.991513421	-0.029987651
Titratable acidity	794	2	30.721	0.944102322	0.498	250	0.997330536	0.01411357
Titratable acidity	9657	2	30.721	0.425780768	0.208	250	0.958784605	-0.188623516
Titratable acidity	9659	2	30.721	0.044822839	0.4	250	0.816979826	-0.369167924
Titratable acidity	9660	2	30.721	0.748906831	0.126	250	0.983849395	-0.09414323
Titratable acidity	9664	2	30.721	0.676626411	0.382	250	0.983230783	-0.083418464
Titratable acidity	9665	2	30.721	0.822907072	0.162	250	0.985228514	0.057258533
Titratable acidity	2539	2	30.811	0.301251239	0.41	250	0.943316895	0.212458817
Titratable acidity	795	2	30.811	0.460787562	0.32	250	0.96242223	0.161551841
Titratable acidity	2012	2	31.065	0.898361842	0.486	250	0.991513421	-0.025651094
Titratable acidity	2013	2	31.065	0.213033573	0.13	250	0.935875985	-0.389454366
Titratable acidity	2541	2	31.065	0.94293371	0.172	250	0.997330536	0.016820051
Titratable acidity	2734	2	31.065	0.952928017	0.488	250	0.998220829	-0.012075421
Titratable acidity	3197	2	31.065	0.226334222	0.304	250	0.942127422	-0.243506721
Titratable acidity	632	2	31.065	0.425857759	0.276	250	0.958784605	0.178588499
Titratable acidity	11732	2	31.678	0.606456195	0.154	250	0.980616547	-0.132266389
Titratable acidity	1514	2	31.978	0.451704535	0.294	250	0.961946337	-0.162746017
Titratable acidity	1511	2	32.499	0.855571706	0.468	250	0.986113572	-0.039307987
Titratable acidity	1510	2	32.663	0.59948162	0.5	250	0.980616547	0.108350797
Titratable acidity	2034	2	32.663	0.746204411	0.466	250	0.983849395	0.064603229
Titratable acidity	338	2	32.663	0.968575165	0.246	250	0.998510976	-0.008557163
Titratable acidity	9672	2	32.663	0.624397185	0.382	250	0.980616547	0.094189631
Titratable acidity	9673	2	32.663	0.794512283	0.49	250	0.985228514	0.054248387
Titratable acidity	9674	2	32.663	0.597155683	0.196	250	0.980616547	-0.123682703
Titratable acidity	9675	2	32.663	0.808683399	0.168	250	0.985228514	-0.059361098
Titratable acidity	9677	2	32.663	0.55678436	0.27	250	0.976643753	-0.122763881
Titratable acidity	9679	2	32.663	0.154522928	0.244	250	0.898124335	-0.356812918
Titratable acidity	15731	2	32.891	0.252105904	0.214	250	0.942127422	0.265131662
Titratable acidity	15732	2	32.891	0.197895504	0.262	250	0.932131603	-0.326765378
Titratable acidity	15733	2	32.891	0.436307907	0.192	250	0.959526088	-0.20136085
Titratable acidity	1520	2	34.065	0.139953568	0.386	250	0.895216096	-0.306356292
Titratable acidity	1521	2	34.065	0.85143414	0.442	250	0.985309584	-0.035386902
Titratable acidity	2552	2	34.065	0.11887397	0.156	250	0.873558934	0.387969598
Titratable acidity	2767	2	34.065	0.939141995	0.172	250	0.997330536	0.02087833
Titratable acidity	89	2	34.471	0.275796827	0.348	250	0.942127422	0.219355241
Titratable acidity	9688	2	34.471	0.947895157	0.182	250	0.998220829	0.016055445
Titratable acidity	9689	2	34.471	0.444751265	0.134	250	0.96027468	0.229209093
Titratable acidity	9690	2	34.471	0.479019137	0.232	250	0.967948513	0.153865766
Titratable acidity	17371	2	34.974	0.029333175	0.244	250	0.79943349	0.473786552
Titratable acidity	17373	2	34.974	0.029205136	0.434	250	0.798218091	-0.431432396
Titratable acidity	17374	2	34.974	0.101419314	0.16	250	0.868313149	0.405291787
Titratable acidity	1298	2	35.23	0.49787843	0.42	250	0.968257923	-0.135092771
Titratable acidity	9692	2	35.397	0.369791476	0.356	250	0.950863108	-0.180059132
Titratable acidity	9695	2	35.397	0.900294714	0.128	250	0.991513421	-0.034402715
Titratable acidity	9696	2	35.397	0.338976419	0.168	250	0.945979833	-0.231721084
Titratable acidity	9697	2	35.397	0.711331643	0.16	250	0.983827496	-0.089342219
Titratable acidity	9699	2	35.397	0.535442723	0.37	250	0.974314195	-0.130580864
Titratable acidity	9700	2	36.175	0.255950249	0.204	250	0.942127422	-0.291499758
Titratable acidity	9701	2	36.175	0.639379904	0.246	250	0.980953263	0.096025494
Titratable acidity	9702	2	36.175	0.122202169	0.294	250	0.876680897	-0.337137649
Titratable acidity	9703	2	36.175	0.319298299	0.2	250	0.945793266	-0.24107194
Titratable acidity	9705	2	36.175	0.480905062	0.166	250	0.967948513	0.176459252
Titratable acidity	9706	2	36.175	0.105376835	0.376	250	0.868313149	-0.302189461
Titratable acidity	9707	2	36.175	0.628616991	0.23	250	0.980953263	-0.102912234
Titratable acidity	9708	2	36.175	0.287988163	0.27	250	0.942127422	-0.232770811
Titratable acidity	9709	2	36.175	0.045755327	0.236	250	0.818827071	-0.443576376
Titratable acidity	9710	2	36.175	0.328559321	0.4	250	0.945793266	0.172876409
Titratable acidity	76	2	36.369	0.05901937	0.072	250	0.847257274	-0.659591199
Titratable acidity	1532	2	36.796	0.638539554	0.35	250	0.980953263	-0.091913614
Titratable acidity	9713	2	36.796	0.050121027	0.192	250	0.833592687	0.443403268
Titratable acidity	9716	2	36.796	0.454163649	0.146	250	0.961946337	0.186551381
Titratable acidity	1300	2	37.022	0.202799588	0.078	250	0.935501239	0.422257573
Titratable acidity	2063	2	37.022	0.708828766	0.238	250	0.983827496	-0.087198418
Titratable acidity	33	2	37.022	0.148450658	0.07	250	0.897080858	-0.497363848
Titratable acidity	829	2	37.022	0.867629914	0.444	250	0.988590761	0.031369521
Titratable acidity	830	2	37.282	0.507954033	0.368	250	0.968816211	-0.13738163
Titratable acidity	9717	2	37.867	0.139166572	0.12	250	0.895216096	-0.443953922
Titratable acidity	9718	2	37.867	0.363315619	0.178	250	0.950863108	-0.225077139
Titratable acidity	9719	2	37.867	0.77968891	0.12	250	0.984613731	0.074077199
Titratable acidity	9720	2	37.867	0.975138804	0.136	250	0.998585056	0.007839978
Titratable acidity	9721	2	37.867	0.991681639	0.208	250	0.999316715	-0.002377175
Titratable acidity	9722	2	37.867	0.623669074	0.35	250	0.980616547	-0.098666827
Titratable acidity	2070	2	38.486	0.917011727	0.206	250	0.994668239	0.022582732
Titratable acidity	1304	2	38.546	0.49340657	0.064	250	0.968257923	0.238317042
Titratable acidity	2071	2	38.546	0.882235287	0.368	250	0.991205953	-0.031305728
Titratable acidity	2072	2	38.546	0.274111866	0.336	250	0.942127422	0.207501435
Titratable acidity	91	2	38.546	0.788167998	0.164	250	0.985228514	-0.067351676
Titratable acidity	9724	2	38.546	0.884850789	0.268	250	0.99141358	-0.030427855
Titratable acidity	9725	2	38.546	0.766536516	0.084	250	0.984410041	0.093773574
Titratable acidity	9726	2	38.546	0.624349651	0.176	250	0.980616547	0.115630351
Titratable acidity	9727	2	38.546	0.823384401	0.142	250	0.985228514	-0.057927159
Titratable acidity	9731	2	38.9	0.688248462	0.104	250	0.983618824	0.11432278
Titratable acidity	9732	2	38.9	0.598218876	0.096	250	0.980616547	0.160924575
Titratable acidity	9733	2	38.9	0.20209306	0.278	250	0.935501239	0.279901127
Titratable acidity	9734	2	38.9	0.605762328	0.226	250	0.980616547	0.114563532
Titratable acidity	9735	2	38.9	0.40149433	0.382	250	0.955331596	-0.162819861
Titratable acidity	2086	2	38.913	0.648110597	0.316	250	0.980953263	-0.092669851
Titratable acidity	2565	2	38.913	0.339373198	0.278	250	0.945979833	0.191209537
Titratable acidity	9736	2	38.913	0.861973139	0.414	250	0.986792131	-0.0347028
Titratable acidity	9737	2	38.913	0.980408932	0.08	250	0.998598973	0.008051427
Titratable acidity	9739	2	38.913	0.581319859	0.176	250	0.978670477	0.131501144
Titratable acidity	571	2	39.31	0.177765307	0.448	250	0.918031895	0.258583983
Titratable acidity	9742	2	39.31	0.79314977	0.098	250	0.985228514	-0.083958333
Titratable acidity	9744	2	39.31	0.508400502	0.118	250	0.968816211	-0.18956185
Titratable acidity	15737	2	39.402	0.745655277	0.188	250	0.983849395	0.076924927
Titratable acidity	15738	2	39.402	0.790107084	0.326	250	0.985228514	-0.054333845
Titratable acidity	15739	2	39.402	0.70397519	0.28	250	0.983827496	-0.080498003
Titratable acidity	15082	2	40.779	0.545412007	0.298	250	0.975890397	0.124320723
Titratable acidity	15083	2	40.779	0.488674164	0.34	250	0.968257923	0.145581796
Titratable acidity	15084	2	40.779	0.909076823	0.108	250	0.993506467	-0.03210699
Titratable acidity	15088	2	40.779	0.509549555	0.236	250	0.968816211	-0.14989801
Titratable acidity	15089	2	40.779	0.46420938	0.336	250	0.963425318	0.153841287
Titratable acidity	15090	2	40.779	0.821778792	0.148	250	0.985228514	-0.062143689
Titratable acidity	9749	2	40.788	0.288335217	0.418	250	0.942127422	-0.209993706
Titratable acidity	9750	2	40.788	0.528028629	0.2	250	0.970399636	0.158176652
Titratable acidity	9751	2	40.788	0.602728195	0.33	250	0.980616547	0.109212973
Titratable acidity	9752	2	40.788	0.960811889	0.13	250	0.998220829	0.013379908
Titratable acidity	9754	2	40.788	0.400241178	0.41	250	0.954756244	-0.170534757
Titratable acidity	2099	2	41.806	0.627987609	0.304	250	0.980953263	-0.095083083
Titratable acidity	868	2	41.806	0.862843027	0.294	250	0.987328628	0.033734241
Titratable acidity	9756	2	41.806	0.741441488	0.224	250	0.983849395	-0.075405225
Titratable acidity	9757	2	41.806	0.349073758	0.296	250	0.948263632	0.187901579
Titratable acidity	9758	2	41.806	0.82824083	0.376	250	0.985228514	0.043478802
Titratable acidity	9759	2	41.806	0.538290266	0.38	250	0.975058642	-0.131310342
Titratable acidity	9760	2	41.806	0.752780264	0.104	250	0.983849395	0.087882906
Titratable acidity	9761	2	41.806	0.541289938	0.332	250	0.975643887	0.116161283
Titratable acidity	9763	2	41.806	0.529248743	0.394	250	0.971236592	0.117246103
Titratable acidity	9764	2	41.806	0.725357484	0.468	250	0.983827496	0.065349374
Titratable acidity	9765	2	42.102	0.630743571	0.384	250	0.980953263	-0.102098455
Titratable acidity	9766	2	42.102	0.564488365	0.254	250	0.976927181	-0.115372193
Titratable acidity	9773	2	43.994	0.943812714	0.142	250	0.997330536	0.018756683
Titratable acidity	9774	2	43.994	0.988984279	0.44	250	0.999316715	0.002424376
Titratable acidity	1576	2	44.199	0.365149213	0.188	250	0.950863108	-0.210026987
Titratable acidity	1577	2	44.199	0.271267975	0.478	250	0.942127422	0.213217203
Titratable acidity	2111	2	44.199	0.692547269	0.14	250	0.983618824	-0.113925789
Titratable acidity	2816	2	44.199	0.271267975	0.478	250	0.942127422	0.213217203
Titratable acidity	6306	2	44.694	0.366691991	0.178	250	0.950863108	-0.211339307
Titratable acidity	6307	2	44.694	0.66407587	0.362	250	0.981520652	0.086123909
Titratable acidity	6308	2	44.694	0.571005004	0.118	250	0.977640455	-0.158911723
Titratable acidity	6309	2	44.694	0.878718222	0.246	250	0.991205953	0.032945286
Titratable acidity	6310	2	44.694	0.788073486	0.182	250	0.985228514	0.067092077
Titratable acidity	6311	2	44.694	0.960809346	0.322	250	0.998220829	-0.010347606
Titratable acidity	9102	2	44.975	0.001475211	0.152	250	0.50399518	0.786923576
Titratable acidity	2579	2	45.599	0.148408444	0.172	250	0.897080858	-0.379501423
Titratable acidity	2823	2	45.599	0.651952438	0.226	250	0.980953263	-0.096544774
Titratable acidity	9784	2	45.599	0.161260448	0.174	250	0.90529878	-0.363390944
Titratable acidity	9785	2	45.599	0.061724326	0.248	250	0.852160455	-0.386080098
Titratable acidity	9787	2	45.599	0.043666145	0.07	250	0.814849746	-0.731874113
Titratable acidity	884	2	45.671	0.077167813	0.156	250	0.853395725	-0.430536432
Titratable acidity	2825	2	45.753	0.242692546	0.278	250	0.942127422	0.227398511
Titratable acidity	1590	2	46.013	0.018360913	0.26	250	0.790335331	-0.514610334
Titratable acidity	1591	2	46.013	0.11875058	0.182	250	0.873558934	-0.372621007
Titratable acidity	2131	2	46.013	0.384978762	0.36	250	0.951849789	-0.164550461
Titratable acidity	2827	2	46.013	0.069906238	0.25	250	0.852160455	-0.404994255
Titratable acidity	9790	2	46.092	0.641517141	0.322	250	0.980953263	0.091399316
Titratable acidity	9791	2	46.092	0.009697172	0.244	250	0.757416133	-0.566253078
Titratable acidity	9794	2	46.092	0.314829897	0.358	250	0.945793266	-0.206080096
Titratable acidity	15750	2	46.514	0.495794606	0.198	250	0.968257923	0.180282824
Titratable acidity	15751	2	46.514	0.007734894	0.406	250	0.70269193	-0.504782222
Titratable acidity	887	2	46.56	0.009300862	0.266	250	0.754000397	-0.578713878
Titratable acidity	888	2	46.56	0.040172488	0.072	250	0.810186884	-0.847918083
Titratable acidity	9797	2	46.56	0.486332322	0.238	250	0.968257923	-0.143934452
Titratable acidity	9798	2	46.56	0.206669265	0.12	250	0.935501239	-0.342748146
Titratable acidity	9799	2	46.56	0.472878087	0.316	250	0.967566353	0.140627448
Titratable acidity	9800	2	46.56	0.45261243	0.422	250	0.961946337	0.149574863
Titratable acidity	9801	2	46.56	0.0224322	0.216	250	0.790335331	-0.545859997
Titratable acidity	1592	2	46.811	0.069050147	0.054	250	0.852160455	-0.971146059
Titratable acidity	2134	2	46.811	0.00720162	0.266	250	0.680896937	-0.588658994
Titratable acidity	241	2	46.811	0.023819209	0.476	250	0.790335331	-0.427153245
Titratable acidity	3226	2	46.811	0.027919283	0.192	250	0.790335331	-0.519375464
Titratable acidity	889	2	46.811	0.662555898	0.076	250	0.981520652	-0.161264602
Titratable acidity	2830	2	47.47	0.026256318	0.266	250	0.790335331	-0.497911641
Titratable acidity	897	2	47.885	0.746195501	0.218	250	0.983849395	-0.076406675
Titratable acidity	9802	2	48.001	0.01551858	0.258	250	0.790335331	-0.539559496
Titratable acidity	9807	2	48.001	0.280500813	0.236	250	0.942127422	-0.245858959
Titratable acidity	9808	2	48.001	0.005741118	0.216	250	0.675120433	0.625329082
Titratable acidity	9809	2	48.001	0.017296553	0.41	250	0.790335331	-0.462595635
Titratable acidity	9810	2	48.001	0.297686667	0.176	250	0.943316895	0.280595739
Titratable acidity	915	2	48.549	0.943870904	0.154	250	0.997330536	0.018865323
Titratable acidity	9841	2	48.549	0.947619709	0.168	250	0.998220829	-0.015978728
Titratable acidity	9842	2	48.549	0.779372461	0.488	250	0.984613731	-0.052922518
Titratable acidity	9844	2	48.549	0.309862696	0.084	250	0.945159024	0.331108418
Titratable acidity	9846	2	48.549	0.286633748	0.302	250	0.942127422	0.218631014
Titratable acidity	9847	2	48.549	0.150347586	0.242	250	0.897482279	-0.327985232
Titratable acidity	9848	2	48.549	0.410488712	0.298	250	0.955746914	-0.160970284
Titratable acidity	477	2	48.709	0.130084591	0.24	250	0.886137413	-0.350546873
Titratable acidity	9851	2	48.92	0.206262884	0.258	250	0.935501239	0.263216831
Titratable acidity	9853	2	48.92	0.378897558	0.302	250	0.95109602	0.165534334
Titratable acidity	16188	2	48.979	0.473639397	0.35	250	0.967566353	0.139650305
Titratable acidity	16189	2	48.979	0.869485052	0.288	250	0.988882893	-0.033159364
Titratable acidity	16190	2	48.979	0.659980787	0.28	250	0.981520652	0.088855293
Titratable acidity	16191	2	48.979	0.703410293	0.272	250	0.983827496	-0.078385739
Titratable acidity	9889	2	49.001	0.02919563	0.368	250	0.798218091	-0.415442579
Titratable acidity	9890	2	49.001	0.726006059	0.118	250	0.983827496	0.097314807
Titratable acidity	9891	2	49.001	0.112863418	0.366	250	0.868313149	-0.301615929
Titratable acidity	9893	2	49.001	0.596362972	0.354	250	0.980616547	0.102321568
Titratable acidity	2879	2	49.229	0.324368038	0.144	250	0.945793266	-0.260307187
Titratable acidity	943	2	49.229	0.433338444	0.236	250	0.959037783	0.172185329
Titratable acidity	9886	2	49.347	0.662779637	0.276	250	0.981520652	-0.096115318
Titratable acidity	9887	2	49.347	0.448709325	0.13	250	0.961467319	-0.228421884
Titratable acidity	9860	2	49.562	0.642418487	0.12	250	0.980953263	0.135396283
Titratable acidity	9861	2	49.562	0.652198852	0.356	250	0.9809645	-0.092064158
Titratable acidity	9862	2	49.562	0.442806609	0.206	250	0.960215406	0.170957988
Titratable acidity	9863	2	49.562	0.399972231	0.07	250	0.954756244	0.285920365
Titratable acidity	9864	2	49.562	0.113325981	0.236	250	0.868313149	-0.342819905
Titratable acidity	9866	2	49.562	0.290556009	0.13	250	0.943316895	-0.278424083
Titratable acidity	9867	2	49.562	0.352561338	0.3	250	0.949006558	-0.190714106
Titratable acidity	9868	2	49.562	0.234090928	0.442	250	0.942127422	0.227912184
Titratable acidity	9869	2	49.562	0.939744461	0.238	250	0.997330536	0.016681443
Titratable acidity	5342	2	49.831	0.880179452	0.212	250	0.991205953	-0.033776869
Titratable acidity	5343	2	49.831	0.317035352	0.14	250	0.945793266	-0.288066958
Titratable acidity	5345	2	49.831	0.807043586	0.16	250	0.985228514	0.064795253
Titratable acidity	5346	2	49.831	0.982933331	0.216	250	0.998936143	0.004905932
Titratable acidity	5349	2	49.831	0.988565505	0.338	250	0.999316715	0.002869825
Titratable acidity	9901	2	50.195	0.20992393	0.262	250	0.935501239	-0.275395239
Titratable acidity	1645	2	50.565	0.418548115	0.342	250	0.958784605	0.166781432
Titratable acidity	9903	2	50.565	0.018362276	0.07	250	0.790335331	0.819349687
Titratable acidity	9904	2	50.565	0.431229355	0.264	250	0.958784605	-0.171787033
Titratable acidity	9905	2	51.141	0.313658469	0.258	250	0.945793266	-0.218851915
Titratable acidity	9906	2	51.141	0.707012657	0.076	250	0.983827496	-0.133400323
Titratable acidity	9907	2	51.141	0.61315885	0.106	250	0.980616547	0.146983015
Titratable acidity	1349	2	51.358	0.085083004	0.284	250	0.859949772	-0.369614729
Titratable acidity	1350	2	51.358	0.507024571	0.418	250	0.968816211	0.134655867
Titratable acidity	9910	2	51.358	0.113146793	0.226	250	0.868313149	0.367536481
Titratable acidity	9911	2	51.358	0.955698522	0.318	250	0.998220829	0.010928046
Titratable acidity	2901	2	51.396	0.382248472	0.076	250	0.951168825	0.379963508
Titratable acidity	2203	2	51.397	0.171739558	0.16	250	0.916371208	0.3459824
Titratable acidity	218	2	51.398	0.518587577	0.126	250	0.970193902	-0.187129435
Titratable acidity	3357	2	51.508	0.318292367	0.18	250	0.945793266	-0.247783131
Titratable acidity	15756	2	52.643	0.863538731	0.264	250	0.987520801	0.037262978
Titratable acidity	15757	2	52.643	0.392766826	0.124	250	0.954574316	-0.2310659
Titratable acidity	489	2	52.668	0.84449626	0.128	250	0.985228514	-0.060864236
Titratable acidity	17484	2	52.854	0.378925651	0.29	250	0.95109602	-0.187033211
Titratable acidity	17486	2	52.854	0.732132244	0.182	250	0.983849395	-0.089708501
Titratable acidity	17487	2	52.854	0.148859188	0.296	250	0.897482279	-0.304256588
Titratable acidity	517	2	52.875	0.507778878	0.074	250	0.968816211	-0.229687263
Titratable acidity	9953	2	52.875	0.750905368	0.102	250	0.983849395	0.095832268
Titratable acidity	9954	2	52.875	0.081555142	0.064	250	0.859949772	-0.624966837
Titratable acidity	9955	2	52.875	0.283726786	0.268	250	0.942127422	-0.227991503
Titratable acidity	9956	2	52.875	0.440447199	0.064	250	0.960169005	-0.263426404
Titratable acidity	5264	2	52.986	0.512218137	0.258	250	0.969751002	-0.144487137
Titratable acidity	1662	2	53.028	0.277208825	0.364	250	0.942127422	-0.210274686
Titratable acidity	2618	2	53.028	0.341669244	0.278	250	0.946100534	-0.202595117
Titratable acidity	446	2	53.028	0.467812335	0.154	250	0.965448767	-0.202416462
Titratable acidity	690	2	53.028	0.794766667	0.268	250	0.985228514	0.056151149
Titratable acidity	16320	2	53.212	0.1806169	0.356	250	0.918470605	-0.262065966
Titratable acidity	12279	2	53.231	0.375565456	0.182	250	0.95109602	0.219304131
Titratable acidity	12280	2	53.231	0.225983884	0.316	250	0.942127422	-0.249643
Titratable acidity	12281	2	53.231	0.184133636	0.156	250	0.919537773	-0.367271898
Titratable acidity	1668	2	53.396	0.359178014	0.178	250	0.95029024	0.218193007
Titratable acidity	9927	2	53.396	0.218238218	0.098	250	0.938359554	0.391804981
Titratable acidity	9928	2	53.396	0.564902304	0.28	250	0.976927181	-0.125887946
Titratable acidity	2221	2	53.457	0.575231682	0.216	250	0.978670477	-0.130507169
Titratable acidity	2222	2	53.457	0.294318344	0.092	250	0.943316895	0.346843322
Titratable acidity	53	2	53.457	0.304820191	0.166	250	0.944858895	-0.265314085
Titratable acidity	9940	2	53.88	0.018842779	0.122	250	0.790335331	0.618942925
Titratable acidity	9942	2	53.88	0.271711774	0.23	250	0.942127422	0.272767581
Titratable acidity	9943	2	53.88	0.502018235	0.268	250	0.968317657	-0.146284925
Titratable acidity	9944	2	53.88	0.730847074	0.212	250	0.983849395	-0.075212722
Titratable acidity	9945	2	53.88	0.070406504	0.448	250	0.852160455	-0.339296988
Titratable acidity	9947	2	54.633	0.298730275	0.132	250	0.943316895	0.281453596
Titratable acidity	9948	2	54.633	0.982364461	0.296	250	0.998936143	0.004773669
Titratable acidity	9951	2	54.633	0.649975816	0.362	250	0.980953263	-0.090854157
Titratable acidity	9952	2	54.633	0.778400231	0.084	250	0.984613731	0.089867451
Titratable acidity	999	2	54.633	0.764240465	0.28	250	0.983849395	0.063991863
Titratable acidity	2231	2	54.658	0.386019176	0.162	250	0.952689276	0.229399143
Titratable acidity	2923	2	54.658	0.387688487	0.326	250	0.953020151	0.182819912
Titratable acidity	2924	2	54.658	0.557313169	0.306	250	0.976643753	-0.124059253
Titratable acidity	695	2	54.658	0.873703298	0.354	250	0.990148768	0.032298301
Titratable acidity	998	2	54.658	0.555381566	0.134	250	0.976643753	-0.160984747
Titratable acidity	3259	2	54.856	0.37076014	0.228	250	0.950863108	0.190270745
Titratable acidity	9986	2	54.856	0.307243603	0.326	250	0.945159024	-0.205591803
Titratable acidity	9987	2	55.014	0.864132017	0.358	250	0.98784499	0.034815922
Titratable acidity	9989	2	55.014	0.577803262	0.164	250	0.978670477	0.143746166
Titratable acidity	9990	2	55.014	0.415092588	0.118	250	0.958784605	0.23434595
Titratable acidity	1036	2	55.093	0.641967638	0.462	250	0.980953263	-0.08557561
Titratable acidity	1381	2	55.093	0.63843156	0.442	250	0.980953263	0.085284269
Titratable acidity	1382	2	55.093	0.867854675	0.152	250	0.988590761	0.04311309
Titratable acidity	2271	2	55.172	0.784778582	0.382	250	0.985071334	-0.053026226
Titratable acidity	10003	2	56.008	0.736938432	0.272	250	0.983849395	0.069982361
Titratable acidity	10005	2	56.008	0.865674432	0.228	250	0.987955334	-0.035709908
Titratable acidity	10006	2	56.008	0.590136876	0.222	250	0.979583786	0.114762723
Titratable acidity	1723	2	56.008	0.934595743	0.272	250	0.997270724	0.016521633
Titratable acidity	2278	2	56.008	0.798900051	0.252	250	0.985228514	-0.052364035
Titratable acidity	2279	2	56.008	0.239140374	0.196	250	0.942127422	-0.290790618
Titratable acidity	2963	2	56.008	0.699558929	0.258	250	0.983618824	-0.078561906
Titratable acidity	15778	2	56.824	0.252938773	0.17	250	0.942127422	0.286652168
Titratable acidity	10017	2	56.931	0.189628349	0.37	250	0.925778934	0.271808887
Titratable acidity	10018	2	56.931	0.621118829	0.496	250	0.980616547	0.092117903
Titratable acidity	10019	2	56.931	0.897191096	0.092	250	0.991513421	0.038635225
Titratable acidity	10021	2	56.931	0.428311833	0.28	250	0.958784605	0.16817145
Titratable acidity	10024	2	56.931	0.12596185	0.39	250	0.879888025	0.309136967
Titratable acidity	288	2	57.35	0.506285059	0.406	250	0.968816211	0.127439998
Titratable acidity	2296	2	58.082	0.480253739	0.252	250	0.967948513	-0.159694291
Titratable acidity	1389	2	58.088	0.645339901	0.454	250	0.980953263	0.080645658
Titratable acidity	10026	2	58.324	0.891982289	0.256	250	0.991513421	0.029057361
Titratable acidity	10028	2	58.324	0.342059879	0.096	250	0.946100534	0.298336075
Titratable acidity	10029	2	58.324	0.657748139	0.3	250	0.981520652	0.085786428
Titratable acidity	10030	2	58.324	0.721904506	0.386	250	0.983827496	0.063888032
Titratable acidity	10031	2	58.324	0.832955268	0.234	250	0.985228514	-0.045130539
Titratable acidity	10032	2	58.324	0.914370165	0.082	250	0.994312112	0.036296773
Titratable acidity	10033	2	58.324	0.959210299	0.414	250	0.998220829	0.008996043
Titratable acidity	10035	2	59.253	0.759425796	0.274	250	0.983849395	-0.064611393
Titratable acidity	10036	2	59.253	0.786458534	0.452	250	0.985228514	0.047678783
Titratable acidity	10037	2	59.253	0.551064702	0.454	250	0.976562605	-0.114368799
Titratable acidity	3366	2	59.494	0.96323286	0.352	250	0.998220829	-0.00942229
Titratable acidity	1758	2	59.841	0.286219895	0.23	250	0.942127422	-0.224702569
Titratable acidity	714	2	59.841	0.347406371	0.256	250	0.946100534	-0.196274333
Titratable acidity	10040	2	60.444	0.608849989	0.198	250	0.980616547	0.113117676
Titratable acidity	1065	2	60.444	0.380320031	0.404	250	0.951168825	-0.164853937
Titratable acidity	1762	2	60.444	0.993253851	0.402	250	0.999316715	0.001514319
Titratable acidity	2310	2	60.444	0.10037753	0.262	250	0.868313149	0.326643251
Titratable acidity	3358	2	60.444	0.471366861	0.252	250	0.967566353	0.143510144
Titratable acidity	499	2	60.444	0.356309733	0.216	250	0.949006558	0.194284312
Titratable acidity	3360	2	60.513	0.748346879	0.368	250	0.983849395	0.057618726
Titratable acidity	3364	2	60.513	0.733669037	0.39	250	0.983849395	0.061690535
Titratable acidity	15785	2	60.997	0.305573618	0.26	250	0.945159024	0.216761128
Titratable acidity	15786	2	60.997	0.649787007	0.246	250	0.980953263	-0.101699146
Titratable acidity	3275	2	61.317	0.230510705	0.248	250	0.942127422	0.240463043
Titratable acidity	716	2	61.317	0.134086279	0.26	250	0.890720151	0.302214684
Titratable acidity	2999	2	61.389	0.911776074	0.134	250	0.993541948	-0.030574294
Titratable acidity	10042	2	61.59	0.129093059	0.326	250	0.885615513	-0.31767365
Titratable acidity	10043	2	61.59	0.483986628	0.122	250	0.968257923	0.19263213
Titratable acidity	10044	2	61.59	0.814989792	0.246	250	0.985228514	0.051399676
Titratable acidity	10045	2	61.59	0.147486992	0.432	250	0.895216096	-0.272503619
Titratable acidity	10046	2	61.59	0.546298038	0.4	250	0.975890397	0.116047585
Titratable acidity	10047	2	61.59	0.176823011	0.332	250	0.918031895	0.261586834
Titratable acidity	10048	2	61.59	0.762768234	0.274	250	0.983849395	-0.066783989
Titratable acidity	10049	2	61.59	0.955470475	0.14	250	0.998220829	-0.014805376
Titratable acidity	10050	2	61.59	0.715184899	0.114	250	0.983827496	0.10435032
Titratable acidity	10051	2	61.59	0.98805152	0.1	250	0.999316715	0.004530639
Titratable acidity	183	2	61.59	0.557820754	0.196	250	0.976643753	0.131448898
Titratable acidity	17389	2	61.899	0.892907084	0.258	250	0.991513421	-0.027214087
Titratable acidity	17391	2	61.899	0.958892101	0.498	250	0.998220829	-0.008877315
Titratable acidity	17392	2	61.899	0.637236765	0.358	250	0.980953263	-0.08933746
Titratable acidity	17393	2	61.899	0.315772358	0.124	250	0.945793266	0.28192541
Titratable acidity	15791	2	62.833	0.926056032	0.314	250	0.995901196	-0.017830849
Titratable acidity	15794	2	62.833	0.940681784	0.234	250	0.997330536	-0.017734538
Titratable acidity	10052	2	62.919	0.167900944	0.114	250	0.915331336	0.38034814
Titratable acidity	10054	2	62.919	0.525180136	0.438	250	0.970399636	0.125733146
Titratable acidity	10055	2	62.919	0.957015084	0.32	250	0.998220829	0.01071855
Titratable acidity	10056	2	62.919	0.490811072	0.19	250	0.968257923	0.148229251
Titratable acidity	10057	2	62.919	0.731806194	0.396	250	0.983849395	0.068331967
Titratable acidity	12171	2	63.593	0.997958117	0.462	250	0.999626442	-0.000479757
Titratable acidity	12172	2	63.593	0.711678597	0.418	250	0.983827496	0.072351529
Titratable acidity	12173	2	63.593	0.3540839	0.36	250	0.949006558	0.178967085
Titratable acidity	12174	2	63.593	0.164524555	0.068	250	0.911843506	-0.497702431
Titratable acidity	12175	2	63.593	0.714932764	0.128	250	0.983827496	-0.099650013
Titratable acidity	12178	2	63.593	0.096159909	0.316	250	0.868313149	-0.345304428
Titratable acidity	12180	2	63.593	0.040339414	0.314	250	0.810186884	-0.423581249
Titratable acidity	12181	2	63.593	0.899769761	0.216	250	0.991513421	-0.027067275
Titratable acidity	10058	2	63.774	0.76686281	0.066	250	0.984410041	0.110707839
Titratable acidity	10059	2	63.774	0.411059873	0.38	250	0.955746914	-0.159175353
Titratable acidity	10061	2	63.774	0.322454287	0.288	250	0.945793266	0.210400069
Titratable acidity	10062	2	63.774	0.873415142	0.362	250	0.989939484	-0.029978853
Titratable acidity	10063	2	63.774	0.506326482	0.232	250	0.968816211	0.165768044
Titratable acidity	10064	2	63.774	0.775619159	0.144	250	0.984613731	-0.069914951
Titratable acidity	10065	2	63.774	0.830894026	0.38	250	0.985228514	0.040825854
Titratable acidity	3010	2	63.774	0.699813536	0.254	250	0.983618824	-0.076090984
Titratable acidity	3011	2	63.967	0.970158169	0.138	250	0.998551006	0.010404969
Titratable acidity	15801	2	64.143	0.830746016	0.376	250	0.985228514	-0.038356167
Titratable acidity	15802	2	64.143	0.649671039	0.394	250	0.980953263	-0.082396297
Titratable acidity	304	2	64.234	0.346840313	0.186	250	0.946100534	-0.240107482
Titratable acidity	10067	2	64.287	0.854214917	0.434	250	0.986113572	-0.032897827
Titratable acidity	10068	2	64.287	0.262395764	0.328	250	0.942127422	0.212940737
Titratable acidity	10069	2	64.287	0.181642051	0.16	250	0.919537773	0.355888294
Titratable acidity	10070	2	64.287	0.749834212	0.392	250	0.983849395	0.058624431
Titratable acidity	10071	2	64.287	0.530381847	0.332	250	0.971546479	0.123529051
Titratable acidity	10073	2	64.287	0.368704134	0.072	250	0.950863108	-0.323146436
Titratable acidity	15803	2	64.587	0.019575697	0.176	250	0.790335331	0.601136376
Titratable acidity	15804	2	64.587	0.596792056	0.1	250	0.980616547	-0.152043268
Titratable acidity	15806	2	64.587	0.072714334	0.156	250	0.852160455	0.436008445
Titratable acidity	15807	2	64.587	0.092600056	0.136	250	0.868313149	0.435138201
Titratable acidity	1080	2	64.986	0.641939351	0.062	250	0.980953263	0.186289487
Titratable acidity	1081	2	64.986	0.967210312	0.274	250	0.998483806	-0.008049702
Titratable acidity	2330	2	64.986	0.8502629	0.264	250	0.985309584	-0.0369304
Titratable acidity	3013	2	64.986	0.643412346	0.39	250	0.980953263	-0.086508681
Titratable acidity	720	2	64.986	0.055487404	0.432	250	0.840496633	0.385002706
Titratable acidity	10076	2	65.758	0.812636303	0.094	250	0.985228514	-0.05825796
Titratable acidity	10077	2	65.758	0.109401642	0.088	250	0.868313149	0.510105762
Titratable acidity	10078	2	65.758	0.975410454	0.338	250	0.998585056	-0.005751228
Titratable acidity	10079	2	65.758	0.650498343	0.15	250	0.980953263	-0.107164256
Titratable acidity	17394	2	67.179	0.464142299	0.328	250	0.963425318	0.145194231
Titratable acidity	3030	2	67.617	0.726172013	0.254	250	0.983827496	-0.065675387
Titratable acidity	10088	2	67.775	0.369860593	0.168	250	0.950863108	0.214467267
Titratable acidity	10090	2	67.775	0.486056885	0.49	250	0.968257923	0.126981983
Titratable acidity	10091	2	67.775	0.333068983	0.424	250	0.945842452	-0.167972953
Titratable acidity	103	2	67.775	0.728690674	0.242	250	0.983849395	-0.068767806
Titratable acidity	10097	2	70.061	0.33240194	0.38	250	0.945793266	0.177209405
Titratable acidity	10098	2	70.061	0.265223245	0.204	250	0.942127422	0.231576379
Titratable acidity	10099	2	70.061	0.890648956	0.088	250	0.991513421	0.044004632
Titratable acidity	10102	2	70.061	0.284833436	0.266	250	0.942127422	0.215805457
Titratable acidity	2354	2	70.061	0.42410887	0.442	250	0.958784605	0.142499264
Titratable acidity	3286	2	70.061	0.481889752	0.074	250	0.968257923	0.274175913
Titratable acidity	1800	2	70.174	0.684527231	0.432	250	0.983618824	-0.072018713
Titratable acidity	1410	2	70.605	0.910433476	0.074	250	0.993541948	0.045384075
Titratable acidity	1411	2	70.866	0.314437985	0.456	250	0.945793266	0.184231495
Titratable acidity	2355	2	70.931	0.685874824	0.278	250	0.983618824	0.084008009
Titratable acidity	193	2	71.21	0.309613969	0.13	250	0.945159024	0.274754534
Titratable acidity	3043	2	71.24	0.927150313	0.412	250	0.995901196	-0.016493424
Titratable acidity	1802	2	71.261	0.263760164	0.38	250	0.942127422	-0.212179527
Titratable acidity	3044	2	71.301	0.27476394	0.458	250	0.942127422	0.190340226
Titratable acidity	16954	2	71.782	0.978356342	0.26	250	0.998598973	0.00549066
Titratable acidity	16955	2	71.782	0.190798052	0.436	250	0.92631514	-0.224311977
Titratable acidity	10111	2	72.003	0.821544168	0.23	250	0.985228514	-0.050205029
Titratable acidity	10112	2	72.003	0.540240077	0.492	250	0.975468219	0.120120692
Titratable acidity	10113	2	72.003	0.383224463	0.228	250	0.951168825	-0.182966837
Titratable acidity	10117	2	72.003	0.843695539	0.056	250	0.985228514	0.080681484
Titratable acidity	1128	2	72.003	0.073759891	0.208	250	0.852160455	-0.401944121
Titratable acidity	568	2	72.249	0.211515875	0.426	250	0.935875985	0.229553082
Titratable acidity	17398	2	72.305	0.220006823	0.218	250	0.940807005	-0.304700916
Titratable acidity	17399	2	72.305	0.157817282	0.22	250	0.903478654	-0.305795737
Titratable acidity	17400	2	72.305	0.73428914	0.208	250	0.983849395	0.074276692
Titratable acidity	10122	2	73.197	0.684265248	0.46	250	0.983618824	0.075343059
Titratable acidity	10124	2	74.394	0.671072973	0.36	250	0.983192843	0.078737796
Titratable acidity	10126	2	74.394	0.998073336	0.364	250	0.999626442	-0.000446157
Titratable acidity	10127	2	74.394	0.318734347	0.168	250	0.945793266	0.243112466
Titratable acidity	10128	2	74.394	0.590259063	0.186	250	0.979583786	0.125969302
Titratable acidity	10129	2	74.394	0.900745689	0.432	250	0.991642207	-0.023133016
Titratable acidity	10130	2	74.394	0.470478101	0.168	250	0.966207282	0.175722274
Titratable acidity	3296	2	75.038	0.303006636	0.054	250	0.943316895	-0.419361255
Titratable acidity	10133	2	75.347	0.18497004	0.226	250	0.919537773	-0.293730543
Titratable acidity	10134	2	75.347	0.144260777	0.322	250	0.895216096	0.286623618
Titratable acidity	10139	2	75.347	0.510822692	0.208	250	0.968816211	-0.149995999
Titratable acidity	1137	2	75.347	0.381600352	0.322	250	0.951168825	0.16785419
Titratable acidity	1138	2	75.667	0.757714962	0.322	250	0.983849395	-0.068774147
Titratable acidity	3067	2	75.667	0.645965027	0.284	250	0.980953263	-0.090561624
Titratable acidity	10142	2	76.262	0.936184168	0.458	250	0.997275919	-0.015034796
Titratable acidity	10143	2	76.262	0.574081428	0.266	250	0.978670477	0.115342603
Titratable acidity	10144	2	76.262	0.905782585	0.322	250	0.993150596	-0.024538276
Titratable acidity	10145	2	76.262	0.922842752	0.098	250	0.995807372	0.03049044
Titratable acidity	10147	2	76.262	0.625105852	0.474	250	0.980616547	-0.089688319
Titratable acidity	10148	2	76.262	0.88177539	0.456	250	0.991205953	-0.02797951
Titratable acidity	1825	2	76.328	0.450651861	0.204	250	0.961946337	0.175865085
Titratable acidity	10150	2	76.692	0.63955348	0.23	250	0.980953263	-0.117798151
Titratable acidity	10153	2	76.692	0.526756221	0.302	250	0.970399636	-0.12183008
Titratable acidity	10157	2	76.692	0.577921806	0.092	250	0.978670477	-0.174707254
Titratable acidity	1140	2	76.692	0.170121692	0.434	250	0.916371208	-0.252580343
Titratable acidity	1827	2	76.692	0.526756221	0.302	250	0.970399636	-0.12183008
Titratable acidity	2379	2	76.692	0.978354576	0.198	250	0.998598973	0.006170665
Titratable acidity	2380	2	76.855	0.441942758	0.458	250	0.960169005	-0.138549424
Titratable acidity	3070	2	76.855	0.52034105	0.456	250	0.970193902	0.123771743
Titratable acidity	1141	2	77.37	0.493237032	0.092	250	0.968257923	-0.233807725
Titratable acidity	1828	2	77.37	0.273727354	0.188	250	0.942127422	-0.254823759
Titratable acidity	3071	2	77.37	0.691179399	0.106	250	0.983618824	0.117659092
Titratable acidity	10162	2	78.055	0.842355034	0.122	250	0.985228514	-0.055621949
Titratable acidity	10166	2	78.416	0.262163531	0.468	250	0.942127422	-0.214887441
Titratable acidity	10167	2	78.416	0.234827651	0.084	250	0.942127422	0.377663198
Titratable acidity	10168	2	78.416	0.827348989	0.432	250	0.985228514	0.040511301
Titratable acidity	10169	2	78.416	0.674989843	0.304	250	0.983192843	0.084167669
Titratable acidity	1420	2	78.416	0.730081622	0.308	250	0.983849395	0.069312926
Titratable acidity	1421	2	78.416	0.782065374	0.378	250	0.984632452	0.057027377
Titratable acidity	1831	2	78.416	0.944650734	0.45	250	0.997330536	0.013785031
Titratable acidity	530	2	78.416	0.805153255	0.376	250	0.985228514	0.050867189
Titratable acidity	12271	3	0.018	0.667307378	0.068	250	0.982391934	-0.14946598
Titratable acidity	764	3	0.172	0.287599967	0.388	250	0.942127422	0.203292354
Titratable acidity	1924	3	0.232	0.645647757	0.256	250	0.980953263	0.096550065
Titratable acidity	1216	3	0.247	0.287599967	0.388	250	0.942127422	0.203292354
Titratable acidity	2488	3	0.39	0.54216972	0.078	250	0.975643887	-0.217442809
Titratable acidity	12276	3	1	0.266361468	0.128	250	0.942127422	0.309962823
Titratable acidity	1980	3	1.714	0.401124212	0.192	250	0.955228831	0.188352945
Titratable acidity	10190	3	1.871	0.565529206	0.148	250	0.976927181	-0.151911292
Titratable acidity	10192	3	1.871	0.880469958	0.268	250	0.991205953	0.031910076
Titratable acidity	10194	3	1.871	0.113959527	0.224	250	0.868313149	0.3514318
Titratable acidity	10195	3	1.871	0.712339869	0.246	250	0.983827496	0.076012983
Titratable acidity	10196	3	1.871	0.131677114	0.054	250	0.888936676	0.572879025
Titratable acidity	160	3	1.952	0.773613371	0.172	250	0.984613731	-0.068658458
Titratable acidity	1987	3	1.952	0.662230159	0.428	250	0.981520652	0.077203725
Titratable acidity	1278	3	2.124	0.148635697	0.204	250	0.897269788	0.3457089
Titratable acidity	784	3	2.124	0.472614027	0.11	250	0.967566353	-0.213897114
Titratable acidity	225	3	2.205	0.987040221	0.458	250	0.999275106	-0.002824251
Titratable acidity	2724	3	2.205	0.695070002	0.452	250	0.983618824	0.068715312
Titratable acidity	785	3	2.205	0.59857288	0.45	250	0.980616547	0.091762382
Titratable acidity	10488	3	2.637	0.581228151	0.066	250	0.978670477	-0.201243275
Titratable acidity	5818	3	3.031	0.614472895	0.498	250	0.980616547	0.090190974
Titratable acidity	5819	3	3.031	0.874124156	0.498	250	0.990166466	0.028249108
Titratable acidity	5820	3	3.031	0.041621296	0.084	250	0.810186884	0.650916305
Titratable acidity	5822	3	3.031	0.115460415	0.218	250	0.868313149	0.371819669
Titratable acidity	5823	3	3.031	0.581213482	0.32	250	0.978670477	-0.11094576
Titratable acidity	5824	3	3.031	0.125616344	0.262	250	0.879888025	0.312850862
Titratable acidity	5825	3	3.031	0.71154343	0.168	250	0.983827496	-0.085514012
Titratable acidity	2106	3	3.411	0.923014792	0.432	250	0.995807372	0.018838387
Titratable acidity	1595	3	3.787	0.145494839	0.106	250	0.895216096	0.431779201
Titratable acidity	10201	3	3.916	0.921460953	0.378	250	0.995638584	0.019157343
Titratable acidity	10202	3	3.916	0.634600606	0.434	250	0.980953263	0.088884429
Titratable acidity	10204	3	3.916	0.270616512	0.26	250	0.942127422	-0.238158311
Titratable acidity	10205	3	3.916	0.715562558	0.448	250	0.983827496	0.067215251
Titratable acidity	10206	3	3.916	0.29513367	0.404	250	0.943316895	-0.197357825
Titratable acidity	4231	3	4.6	0.939913319	0.324	250	0.997330536	0.016021793
Titratable acidity	4232	3	4.6	0.285258157	0.25	250	0.942127422	-0.229041435
Titratable acidity	2200	3	5.697	0.97689212	0.282	250	0.998585056	0.006138686
Titratable acidity	10211	3	6.316	0.749675441	0.428	250	0.983849395	0.061444592
Titratable acidity	10212	3	6.316	0.838684695	0.338	250	0.985228514	-0.04457147
Titratable acidity	10213	3	6.316	0.955771241	0.33	250	0.998220829	-0.012054701
Titratable acidity	10216	3	6.316	0.992304534	0.334	250	0.999316715	-0.002104546
Titratable acidity	10217	3	6.316	0.162574195	0.146	250	0.908402306	0.361738884
Titratable acidity	10218	3	6.316	0.435622222	0.36	250	0.959183417	-0.150403197
Titratable acidity	1670	3	6.316	0.942295211	0.32	250	0.997330536	-0.015652072
Titratable acidity	509	3	6.48	0.873045632	0.328	250	0.989755217	-0.034965323
Titratable acidity	16821	3	7.044	0.880699076	0.326	250	0.991205953	0.033011074
Titratable acidity	16825	3	7.044	0.965242572	0.162	250	0.998346272	0.011883257
Titratable acidity	10219	3	7.81	0.733522998	0.278	250	0.983849395	-0.077849328
Titratable acidity	10220	3	7.81	0.828898838	0.264	250	0.985228514	-0.050575345
Titratable acidity	15818	3	8.303	0.989708517	0.314	250	0.999316715	-0.002613316
Titratable acidity	15819	3	8.303	0.594374642	0.368	250	0.980616547	0.102590935
Titratable acidity	15820	3	8.303	0.808766164	0.122	250	0.985228514	-0.069234492
Titratable acidity	15821	3	8.303	0.012947537	0.158	250	0.790335331	0.591541141
Titratable acidity	15822	3	8.303	0.071137905	0.328	250	0.852160455	-0.34326619
Titratable acidity	15823	3	8.303	0.214236818	0.482	250	0.935875985	-0.24991425
Titratable acidity	15824	3	8.303	0.847428167	0.188	250	0.985228514	-0.045344332
Titratable acidity	15825	3	8.303	0.405684993	0.286	250	0.955746914	-0.181980071
Titratable acidity	3060	3	9.075	0.644400505	0.24	250	0.980953263	-0.110183913
Titratable acidity	2376	3	9.366	0.762536072	0.09	250	0.983849395	0.101139431
Titratable acidity	10229	3	9.486	0.509618548	0.254	250	0.968816211	-0.141073291
Titratable acidity	10230	3	9.486	0.030170331	0.052	250	0.801793295	0.826998979
Titratable acidity	1823	3	9.486	0.238184975	0.312	250	0.942127422	-0.25426839
Titratable acidity	61	3	9.486	0.20447646	0.204	250	0.935501239	-0.304503695
Titratable acidity	10232	3	9.711	0.510416571	0.258	250	0.968816211	-0.13999744
Titratable acidity	10233	3	9.711	0.510416571	0.258	250	0.968816211	-0.13999744
Titratable acidity	10234	3	9.711	0.510416571	0.258	250	0.968816211	-0.13999744
Titratable acidity	10236	3	9.994	0.113534798	0.276	250	0.868313149	0.323706093
Titratable acidity	10240	3	9.994	0.238476356	0.182	250	0.942127422	-0.29471386
Titratable acidity	10241	3	9.994	0.266393281	0.378	250	0.942127422	-0.239050361
Titratable acidity	10242	3	9.994	0.375582228	0.244	250	0.95109602	-0.18349847
Titratable acidity	10244	3	9.994	0.932685688	0.196	250	0.996487432	-0.019844971
Titratable acidity	17821	3	10.038	0.681047242	0.342	250	0.983618824	-0.085856121
Titratable acidity	17822	3	10.038	0.198895894	0.484	250	0.93220878	-0.234752863
Titratable acidity	106	3	10.28	0.424819235	0.386	250	0.958784605	-0.146474471
Titratable acidity	10246	3	10.592	0.66934383	0.142	250	0.983192843	0.10580617
Titratable acidity	10247	3	10.592	0.696671869	0.424	250	0.983618824	-0.069031757
Titratable acidity	10249	3	10.592	0.861866402	0.218	250	0.986788031	0.036081969
Titratable acidity	10250	3	10.592	0.539239121	0.136	250	0.975468219	0.156351784
Titratable acidity	10251	3	10.592	0.083000498	0.098	250	0.859949772	0.502720614
Titratable acidity	10252	3	10.592	0.113269238	0.224	250	0.868313149	0.34166228
Titratable acidity	10253	3	10.592	0.229405917	0.29	250	0.942127422	-0.253853977
Titratable acidity	10254	3	10.592	0.493714017	0.222	250	0.968257923	0.167643712
Titratable acidity	2415	3	10.592	0.300370439	0.076	250	0.943316895	0.331009179
Titratable acidity	2419	3	10.71	0.93330417	0.104	250	0.996760934	-0.02488646
Titratable acidity	10255	3	11.232	0.210920185	0.22	250	0.935727553	-0.301034943
Titratable acidity	10256	3	11.232	0.331489657	0.296	250	0.945793266	-0.209378935
Titratable acidity	10257	3	11.232	0.200979266	0.302	250	0.935271233	-0.27476381
Titratable acidity	10258	3	11.232	0.527454747	0.48	250	0.970399636	0.121074628
Titratable acidity	10261	3	11.232	0.393920787	0.394	250	0.954574316	-0.16494674
Titratable acidity	453	3	11.232	0.154637405	0.298	250	0.898124335	-0.306660713
Titratable acidity	1432	3	13.321	0.586762291	0.398	250	0.978822204	-0.110279828
Titratable acidity	10265	3	13.37	0.763843867	0.32	250	0.983849395	0.061505379
Titratable acidity	10266	3	13.37	0.912010437	0.264	250	0.993541948	-0.023326859
Titratable acidity	10267	3	13.37	0.929818621	0.222	250	0.995901196	-0.018671365
Titratable acidity	3118	3	13.37	0.747669497	0.366	250	0.983849395	-0.064192147
Titratable acidity	1433	3	13.828	0.170070115	0.126	250	0.916371208	-0.425375411
Titratable acidity	2458	3	13.828	0.659523235	0.216	250	0.981520652	-0.111422557
Titratable acidity	10268	3	14.314	0.892410139	0.246	250	0.991513421	0.026839424
Titratable acidity	10269	3	14.314	0.811940743	0.222	250	0.985228514	-0.052010731
Titratable acidity	10271	3	14.314	0.751065184	0.108	250	0.983849395	-0.081659044
Titratable acidity	10274	3	14.314	0.904217351	0.124	250	0.992794745	-0.034392348
Titratable acidity	10275	3	14.314	0.568250462	0.254	250	0.976927181	0.115470979
Titratable acidity	10276	3	14.314	0.485369494	0.126	250	0.968257923	-0.186774683
Titratable acidity	1435	3	14.314	0.611587413	0.238	250	0.980616547	0.10882704
Titratable acidity	2462	3	14.377	0.708446791	0.13	250	0.983827496	0.095873424
Titratable acidity	46	3	14.614	0.890487618	0.234	250	0.991513421	-0.02967531
Titratable acidity	2468	3	15.332	0.601159139	0.316	250	0.980616547	0.093986367
Titratable acidity	760	3	15.332	0.257077739	0.062	250	0.942127422	0.411493475
Titratable acidity	10279	3	15.441	0.911738151	0.296	250	0.993541948	0.024061062
Titratable acidity	10283	3	15.441	0.696554065	0.218	250	0.983618824	-0.08667512
Titratable acidity	1920	3	15.441	0.266551214	0.416	250	0.942127422	0.215223961
Titratable acidity	17283	3	15.983	0.801060013	0.306	250	0.985228514	-0.04719633
Titratable acidity	17284	3	15.983	0.990971416	0.102	250	0.999316715	0.003225057
Titratable acidity	17285	3	15.983	0.840130165	0.062	250	0.985228514	-0.070952212
Titratable acidity	17286	3	15.983	0.908878657	0.09	250	0.993411018	0.036114578
Titratable acidity	17287	3	15.983	0.641188102	0.114	250	0.980953263	-0.132411498
Titratable acidity	17288	3	15.983	0.674089047	0.064	250	0.983192843	0.1566437
Titratable acidity	17289	3	15.983	0.897241977	0.302	250	0.991513421	0.023790821
Titratable acidity	17290	3	15.983	0.283164603	0.494	250	0.942127422	-0.194725536
Titratable acidity	17291	3	15.983	0.373447702	0.494	250	0.95109602	0.160931435
Titratable acidity	17292	3	15.983	0.573294345	0.314	250	0.978670477	0.108528044
Titratable acidity	10284	3	16.608	0.358100466	0.066	250	0.949442643	0.327460821
Titratable acidity	10285	3	16.608	0.623678882	0.364	250	0.980616547	0.099620366
Titratable acidity	10286	3	16.608	0.541316888	0.098	250	0.975643887	0.178282719
Titratable acidity	10288	3	16.608	0.846239662	0.22	250	0.985228514	0.04316959
Titratable acidity	10289	3	16.881	0.857766862	0.284	250	0.986113572	0.03751133
Titratable acidity	10291	3	16.881	0.990083802	0.266	250	0.999316715	-0.002629876
Titratable acidity	10294	3	16.881	0.708470366	0.08	250	0.983827496	0.118894013
Titratable acidity	10295	3	16.881	0.932632422	0.224	250	0.996487432	0.019536434
Titratable acidity	1219	3	16.881	0.214237115	0.26	250	0.935875985	-0.305447592
Titratable acidity	1221	3	16.892	0.940351978	0.448	250	0.997330536	-0.014781857
Titratable acidity	1930	3	16.892	0.795441345	0.26	250	0.985228514	-0.050194144
Titratable acidity	325	3	16.892	0.72308579	0.308	250	0.983827496	0.071085726
Titratable acidity	10297	3	18.109	0.653853915	0.364	250	0.980984029	0.093215486
Titratable acidity	10298	3	18.109	0.303185918	0.31	250	0.943316895	0.206980725
Titratable acidity	10300	3	18.109	0.754183913	0.266	250	0.983849395	0.06446854
Titratable acidity	10302	3	18.109	0.342989123	0.4	250	0.946100534	-0.18254329
Titratable acidity	10303	3	18.109	0.818265383	0.342	250	0.985228514	-0.048184897
Titratable acidity	10304	3	18.109	0.331054917	0.482	250	0.945793266	0.199138188
Titratable acidity	10305	3	18.926	0.905594928	0.062	250	0.993150596	-0.040058693
Titratable acidity	10306	3	18.926	0.886975218	0.402	250	0.991483001	0.028537515
Titratable acidity	10307	3	18.926	0.715980359	0.212	250	0.983827496	0.089093062
Titratable acidity	10309	3	18.926	0.241628302	0.204	250	0.942127422	0.26311338
Titratable acidity	10312	3	18.926	0.894954882	0.262	250	0.991513421	0.029008174
Titratable acidity	10316	3	19.943	0.472479951	0.122	250	0.967566353	0.209871389
Titratable acidity	10317	3	19.943	0.764072774	0.372	250	0.983849395	-0.058254396
Titratable acidity	10318	3	19.943	0.17001926	0.422	250	0.916371208	0.284049874
Titratable acidity	10319	3	19.943	0.326321496	0.47	250	0.945793266	0.185018246
Titratable acidity	10320	3	19.943	0.900275937	0.352	250	0.991513421	0.025803141
Titratable acidity	10321	3	19.943	0.696015463	0.29	250	0.983618824	0.081782883
Titratable acidity	10322	3	19.943	0.250149057	0.124	250	0.942127422	-0.317865393
Titratable acidity	1253	3	20.027	0.401434887	0.094	250	0.955331596	-0.276713063
Titratable acidity	1953	3	20.027	0.788435114	0.192	250	0.985228514	-0.066274532
Titratable acidity	1954	3	20.027	0.246813632	0.44	250	0.942127422	0.247429975
Titratable acidity	15834	3	21.041	0.538807438	0.078	250	0.975326485	0.182909158
Titratable acidity	15835	3	21.041	0.806619109	0.47	250	0.985228514	0.046791957
Titratable acidity	15836	3	21.041	0.369975085	0.26	250	0.950863108	0.205584076
Titratable acidity	10323	3	21.052	0.810343892	0.12	250	0.985228514	0.073041162
Titratable acidity	10329	3	21.052	0.233592813	0.116	250	0.942127422	-0.319509789
Titratable acidity	10330	3	21.929	0.44607434	0.198	250	0.96027468	0.170853573
Titratable acidity	1968	3	21.929	0.177931752	0.47	250	0.918031895	0.246076103
Titratable acidity	2706	3	21.929	0.908031676	0.264	250	0.993150596	-0.023480656
Titratable acidity	3174	3	21.929	0.71394007	0.198	250	0.983827496	0.092429174
Titratable acidity	1267	3	21.952	0.696807299	0.164	250	0.983618824	-0.097994901
Titratable acidity	1271	3	22.481	0.857374833	0.48	250	0.986113572	-0.035253931
Titratable acidity	10337	3	22.594	0.757017638	0.486	250	0.983849395	-0.062276507
Titratable acidity	10339	3	22.594	0.949173393	0.472	250	0.998220829	-0.012547708
Titratable acidity	15838	3	23.032	0.514671301	0.25	250	0.970193902	0.141400895
Titratable acidity	15840	3	23.032	0.931023968	0.384	250	0.995901196	-0.016785677
Titratable acidity	15841	3	23.032	0.674231641	0.486	250	0.983192843	-0.084913029
Titratable acidity	15842	3	23.032	0.846263298	0.48	250	0.985228514	0.039050609
Titratable acidity	17903	3	23.981	0.70116114	0.168	250	0.983618824	0.097133791
Titratable acidity	17907	3	23.981	0.845391629	0.472	250	0.985228514	-0.038174135
Titratable acidity	17410	3	24.032	0.847560264	0.486	250	0.985228514	-0.038443495
Titratable acidity	17411	3	24.032	0.953342323	0.462	250	0.998220829	0.011890578
Titratable acidity	10342	3	24.109	0.835749053	0.462	250	0.985228514	0.039265245
Titratable acidity	10344	3	24.109	0.950167581	0.478	250	0.998220829	0.012130778
Titratable acidity	10346	3	24.109	0.835749053	0.462	250	0.985228514	0.039265245
Titratable acidity	3346	3	24.109	0.280360803	0.252	250	0.942127422	-0.232791774
Titratable acidity	2529	3	24.225	0.438541423	0.076	250	0.960169005	-0.276856151
Titratable acidity	10349	3	24.822	0.882036776	0.492	250	0.991205953	-0.030744519
Titratable acidity	10352	3	24.822	0.624759188	0.15	250	0.980616547	-0.142869435
Titratable acidity	10353	3	24.822	0.784499628	0.492	250	0.985071334	0.055429243
Titratable acidity	10354	3	24.822	0.567567605	0.462	250	0.976927181	-0.119939379
Titratable acidity	10357	3	26.352	0.721562043	0.266	250	0.983827496	0.074388919
Titratable acidity	10358	3	26.352	0.420046095	0.158	250	0.958784605	-0.217071152
Titratable acidity	10360	3	26.352	0.884251464	0.236	250	0.99141358	-0.031679901
Titratable acidity	3192	3	26.76	0.551778904	0.064	250	0.976604759	-0.238968088
Titratable acidity	3193	3	26.76	0.292351984	0.182	250	0.943316895	-0.246943113
Titratable acidity	1989	3	27.495	0.964101593	0.35	250	0.998220829	0.008857046
Titratable acidity	229	3	27.495	0.992602377	0.35	250	0.999316715	0.001869175
Titratable acidity	83	3	27.857	0.642876549	0.476	250	0.980953263	-0.088649221
Titratable acidity	15850	3	27.946	0.760862799	0.344	250	0.983849395	-0.05987498
Titratable acidity	15852	3	27.946	0.966110045	0.41	250	0.998483806	0.008159562
Titratable acidity	15853	3	27.946	0.95509999	0.094	250	0.998220829	-0.019581843
Titratable acidity	15251	3	27.959	0.833816094	0.31	250	0.985228514	-0.044009709
Titratable acidity	15253	3	27.959	0.69836419	0.342	250	0.983618824	-0.076107624
Titratable acidity	1475	3	28.891	0.716322009	0.384	250	0.983827496	-0.070600906
Titratable acidity	10376	3	29.076	0.701146777	0.474	250	0.983618824	0.072121116
Titratable acidity	2731	3	29.076	0.886012408	0.372	250	0.99141358	0.026812278
Titratable acidity	15546	3	29.596	0.695681991	0.114	250	0.983618824	-0.114032947
Titratable acidity	1483	3	29.91	0.1882224	0.17	250	0.921933171	0.319710552
Titratable acidity	17413	3	30.044	0.204542379	0.242	250	0.935501239	-0.330730766
Titratable acidity	17414	3	30.044	0.480679064	0.286	250	0.967948513	-0.146314952
Titratable acidity	10377	3	30.108	0.825882749	0.294	250	0.985228514	-0.045903823
Titratable acidity	10378	3	30.108	0.603949366	0.422	250	0.980616547	-0.103320171
Titratable acidity	10380	3	30.108	0.156013953	0.374	250	0.900138402	-0.280985346
Titratable acidity	10382	3	30.108	0.104297374	0.086	250	0.868313149	0.521935988
Titratable acidity	3198	3	30.108	0.182857308	0.236	250	0.919537773	-0.351495998
Titratable acidity	10389	3	30.337	0.52919488	0.4	250	0.971236592	0.129060568
Titratable acidity	10392	3	31.154	0.54803526	0.236	250	0.975890397	-0.1301571
Titratable acidity	10393	3	31.154	0.254887818	0.362	250	0.942127422	-0.219767843
Titratable acidity	10394	3	31.156	0.322379201	0.348	250	0.945793266	-0.196559607
Titratable acidity	10395	3	31.16	0.797098662	0.394	250	0.985228514	-0.050260475
Titratable acidity	467	3	31.16	0.310134807	0.364	250	0.945210877	-0.196806906
Titratable acidity	10396	3	31.164	0.700110658	0.402	250	0.983618824	-0.075496811
Titratable acidity	10397	3	31.165	0.336622422	0.27	250	0.945842452	-0.199357974
Titratable acidity	2029	3	31.203	0.380665168	0.49	250	0.951168825	-0.16233468
Titratable acidity	13262	3	31.468	0.430630366	0.348	250	0.958784605	-0.15555049
Titratable acidity	13263	3	31.468	0.477665781	0.42	250	0.967948513	-0.133038135
Titratable acidity	13267	3	31.468	0.560282428	0.214	250	0.976927181	-0.133950826
Titratable acidity	10398	3	31.506	0.634637244	0.362	250	0.980953263	-0.092341036
Titratable acidity	10399	3	31.506	0.81858785	0.078	250	0.985228514	-0.072972125
Titratable acidity	10401	3	31.506	0.669804289	0.368	250	0.983192843	-0.083072655
Titratable acidity	9366	3	31.576	0.797358631	0.082	250	0.985228514	-0.079907303
Titratable acidity	1519	3	31.88	0.809391071	0.416	250	0.985228514	-0.044013238
Titratable acidity	10403	3	32.681	0.648666723	0.12	250	0.980953263	0.12163344
Titratable acidity	10404	3	32.681	0.688558452	0.458	250	0.983618824	0.073182491
Titratable acidity	10405	3	32.681	0.688558452	0.458	250	0.983618824	0.073182491
Titratable acidity	10406	3	32.681	0.568647097	0.33	250	0.976927181	-0.113618947
Titratable acidity	10408	3	32.681	0.983791215	0.434	250	0.999004121	0.003936445
Titratable acidity	10410	3	32.802	0.786713926	0.336	250	0.985228514	-0.054852299
Titratable acidity	6570	3	32.894	0.840563878	0.404	250	0.985228514	-0.037344103
Titratable acidity	6571	3	32.894	0.612851898	0.25	250	0.980616547	-0.10834025
Titratable acidity	6572	3	32.894	0.719310534	0.306	250	0.983827496	-0.072433538
Titratable acidity	6573	3	32.894	0.927992135	0.5	250	0.995901196	-0.015962302
Titratable acidity	10414	3	33.491	0.34516016	0.446	250	0.946100534	0.17550251
Titratable acidity	10415	3	33.491	0.802097907	0.324	250	0.985228514	-0.048173194
Titratable acidity	10416	3	33.491	0.368037657	0.052	250	0.950863108	0.346375937
Titratable acidity	2054	3	33.491	0.512246688	0.402	250	0.969751002	0.128752859
Titratable acidity	2055	3	33.491	0.780503522	0.27	250	0.984613731	0.058173362
Titratable acidity	10422	3	34.548	0.604673835	0.314	250	0.980616547	0.098718871
Titratable acidity	10424	3	34.642	0.697748932	0.354	250	0.983618824	0.071629608
Titratable acidity	10425	3	34.642	0.547127787	0.402	250	0.975890397	0.115119188
Titratable acidity	10426	3	34.642	0.068208099	0.154	250	0.852160455	-0.43519086
Titratable acidity	10428	3	34.642	0.260973961	0.284	250	0.942127422	-0.227714356
Titratable acidity	10429	3	34.642	0.87913351	0.342	250	0.991205953	0.02844522
Titratable acidity	10431	3	34.642	0.483729343	0.5	250	0.968257923	0.131833308
Titratable acidity	2074	3	34.642	0.810554425	0.28	250	0.985228514	0.046411049
Titratable acidity	532	3	34.829	0.802229115	0.104	250	0.985228514	-0.072183849
Titratable acidity	839	3	34.829	0.899404253	0.334	250	0.991513421	0.023582281
Titratable acidity	16074	3	35.053	0.56800955	0.122	250	0.976927181	0.162972255
Titratable acidity	16075	3	35.053	0.97424575	0.472	250	0.998585056	-0.006057971
Titratable acidity	16076	3	35.053	0.72002941	0.178	250	0.983827496	0.082708706
Titratable acidity	16078	3	35.053	0.653684569	0.148	250	0.980984029	0.115213933
Titratable acidity	16080	3	35.053	0.60804611	0.294	250	0.980616547	0.101025926
Titratable acidity	16081	3	35.053	0.746876838	0.196	250	0.983849395	-0.069839651
Titratable acidity	16082	3	35.053	0.624458692	0.152	250	0.980616547	0.12025369
Titratable acidity	13410	3	35.299	0.7558976	0.406	250	0.983849395	0.056409881
Titratable acidity	13412	3	35.299	0.822833021	0.088	250	0.985228514	-0.071010233
Titratable acidity	13413	3	35.299	0.890699593	0.164	250	0.991513421	0.034615731
Titratable acidity	10446	3	36.196	0.823262146	0.244	250	0.985228514	-0.050425418
Titratable acidity	10448	3	36.196	0.549748778	0.17	250	0.976562605	0.14876561
Titratable acidity	5913	3	36.389	0.36449732	0.07	250	0.950863108	-0.301488702
Titratable acidity	10452	3	36.425	0.336579676	0.366	250	0.945842452	0.181889692
Titratable acidity	2805	3	36.425	0.547127517	0.082	250	0.975890397	0.203336169
Titratable acidity	3219	3	36.425	0.419867674	0.298	250	0.958784605	0.158721578
Titratable acidity	856	3	36.425	0.653850395	0.478	250	0.980984029	0.081879567
Titratable acidity	240	3	37.255	0.88949395	0.096	250	0.991513421	0.042891625
Titratable acidity	658	3	37.255	0.36994849	0.294	250	0.950863108	0.173842509
Titratable acidity	864	3	37.255	0.931145755	0.128	250	0.995901196	0.023985971
Titratable acidity	10466	3	37.386	0.651498659	0.074	250	0.980953263	0.163198539
Titratable acidity	10468	3	37.386	0.738409094	0.132	250	0.983849395	0.085060997
Titratable acidity	15473	3	37.479	0.632064918	0.226	250	0.980953263	0.106820674
Titratable acidity	1582	3	37.479	0.87478579	0.178	250	0.990166466	-0.038169694
Titratable acidity	15860	3	37.506	0.87754275	0.17	250	0.991205953	0.036917483
Titratable acidity	1583	3	37.63	0.112436248	0.084	250	0.868313149	-0.521006606
Titratable acidity	9958	3	37.899	0.302671299	0.142	250	0.943316895	0.28704288
Titratable acidity	9959	3	37.899	0.502251484	0.216	250	0.968317657	0.14789074
Titratable acidity	9962	3	37.899	0.433540001	0.196	250	0.959037783	0.180278546
Titratable acidity	10491	3	37.953	0.568627128	0.072	250	0.976927181	-0.195369171
Titratable acidity	10492	3	37.953	0.817787819	0.062	250	0.985228514	-0.08245964
Titratable acidity	10494	3	37.953	0.717925056	0.49	250	0.983827496	0.067416393
Titratable acidity	10495	3	37.953	0.738906198	0.09	250	0.983849395	0.109616175
Titratable acidity	12766	3	37.956	0.984704364	0.08	250	0.999004121	0.006675045
Titratable acidity	12768	3	37.956	0.503885167	0.078	250	0.968603418	-0.203049706
Titratable acidity	15863	3	37.956	0.546294629	0.132	250	0.975890397	0.1738959
Titratable acidity	15865	3	37.956	0.597246159	0.276	250	0.980616547	-0.106772822
Titratable acidity	2133	3	37.956	0.789742101	0.498	250	0.985228514	-0.048790793
Titratable acidity	10496	3	38.05	0.985984527	0.23	250	0.999039083	0.00364065
Titratable acidity	10497	3	38.05	0.98949931	0.108	250	0.999316715	-0.003819783
Titratable acidity	10504	3	38.474	0.846688134	0.436	250	0.985228514	0.035975475
Titratable acidity	10505	3	38.474	0.984142576	0.44	250	0.999004121	-0.003663092
Titratable acidity	10506	3	38.474	0.475124173	0.096	250	0.967566353	0.219343888
Titratable acidity	10509	3	38.474	0.164970303	0.122	250	0.913255738	-0.431331238
Titratable acidity	10511	3	39.05	0.525578986	0.272	250	0.970399636	-0.126193864
Titratable acidity	10514	3	39.05	0.260303984	0.062	250	0.942127422	0.419360273
Titratable acidity	10515	3	39.05	0.036348317	0.21	250	0.801793295	0.525875591
Titratable acidity	10516	3	39.05	0.788694553	0.13	250	0.985228514	-0.07697302
Titratable acidity	10518	3	39.528	0.639706521	0.136	250	0.980953263	-0.119049062
Titratable acidity	10519	3	39.528	0.032584382	0.228	250	0.801793295	-0.474448696
Titratable acidity	10520	3	39.528	0.093525371	0.248	250	0.868313149	-0.359236768
Titratable acidity	10522	3	39.528	0.091604038	0.334	250	0.868313149	-0.327006915
Titratable acidity	542	3	39.628	0.059829371	0.144	250	0.850631872	-0.513704084
Titratable acidity	10545	3	39.728	0.02600712	0.234	250	0.790335331	-0.473479083
Titratable acidity	10548	3	39.728	0.034818474	0.24	250	0.801793295	-0.46589246
Titratable acidity	10549	3	39.728	0.414715144	0.116	250	0.958739092	0.223411654
Titratable acidity	10550	3	39.728	0.158050869	0.22	250	0.903478654	-0.307466703
Titratable acidity	17899	3	39.873	0.283410161	0.398	250	0.942127422	0.197883639
Titratable acidity	10262	3	40.211	0.091592468	0.28	250	0.868313149	-0.342850667
Titratable acidity	10562	3	40.32	0.371443036	0.348	250	0.9509759	-0.161273247
Titratable acidity	10565	3	40.32	0.674400307	0.2	250	0.983192843	-0.092907615
Titratable acidity	18012	3	40.519	0.792788142	0.356	250	0.985228514	-0.048541485
Titratable acidity	2181	3	40.78	0.671848344	0.16	250	0.983192843	0.103094251
Titratable acidity	2891	3	41.148	0.264786656	0.39	250	0.942127422	0.203919117
Titratable acidity	10570	3	41.155	0.531745319	0.09	250	0.971863957	0.193797019
Titratable acidity	10571	3	41.155	0.308454997	0.098	250	0.945159024	-0.302538505
Titratable acidity	10572	3	41.155	0.143079072	0.236	250	0.895216096	-0.296257099
Titratable acidity	10573	3	41.155	0.177997092	0.236	250	0.918031895	-0.272191199
Titratable acidity	10574	3	41.155	0.190507447	0.25	250	0.926013334	-0.256442131
Titratable acidity	10575	3	41.155	0.92168853	0.28	250	0.995694238	-0.019243637
Titratable acidity	10576	3	41.155	0.580328947	0.102	250	0.978670477	0.163088748
Titratable acidity	10577	3	41.155	0.813291406	0.186	250	0.985228514	-0.053447844
Titratable acidity	1646	3	41.155	0.165083456	0.428	250	0.913353578	-0.245488403
Titratable acidity	10579	3	42.066	0.152321568	0.15	250	0.897482279	-0.354749407
Titratable acidity	10580	3	42.066	0.446505077	0.324	250	0.96027468	-0.143306477
Titratable acidity	10581	3	42.066	0.530088464	0.126	250	0.971236592	-0.164451953
Titratable acidity	10582	3	42.066	0.251393656	0.238	250	0.942127422	-0.237390786
Titratable acidity	10583	3	42.066	0.394444985	0.116	250	0.954574316	-0.221316473
Titratable acidity	10584	3	42.066	0.240152096	0.272	250	0.942127422	-0.234604928
Titratable acidity	15320	3	42.259	0.611182078	0.178	250	0.980616547	-0.123148781
Titratable acidity	17098	3	42.45	0.378486292	0.082	250	0.95109602	0.30326046
Titratable acidity	17094	3	42.458	0.328424824	0.49	250	0.945793266	0.172016113
Titratable acidity	17095	3	42.458	0.090254022	0.126	250	0.868313149	-0.473116794
Titratable acidity	17096	3	42.458	0.093128021	0.184	250	0.868313149	-0.397208423
Titratable acidity	15275	3	42.726	0.826960748	0.236	250	0.985228514	0.045728699
Titratable acidity	10585	3	42.832	0.555577012	0.23	250	0.976643753	-0.124644519
Titratable acidity	17729	3	42.933	0.278402298	0.122	250	0.942127422	-0.266090692
Titratable acidity	17730	3	42.933	0.562431286	0.352	250	0.976927181	-0.109029199
Titratable acidity	17732	3	42.933	0.62152873	0.054	250	0.980616547	-0.185289801
Titratable acidity	10587	3	43.144	0.322805298	0.46	250	0.945793266	-0.181459138
Titratable acidity	10590	3	43.144	0.630386733	0.208	250	0.980953263	-0.105293941
Titratable acidity	2616	3	43.144	0.441963903	0.364	250	0.960169005	-0.151375078
Titratable acidity	4819	3	43.54	0.932325187	0.13	250	0.996487432	0.024978055
Titratable acidity	10591	3	43.675	0.375029524	0.202	250	0.95109602	-0.195499487
Titratable acidity	10592	3	43.675	0.611517196	0.416	250	0.980616547	0.090947573
Titratable acidity	10593	3	43.675	0.331830695	0.302	250	0.945793266	0.184205534
Titratable acidity	982	3	43.675	0.205852151	0.398	250	0.935501239	0.234207082
Titratable acidity	1357	3	44.304	0.157560957	0.352	250	0.903478654	0.27663568
Titratable acidity	2912	3	44.304	0.074186356	0.458	250	0.852160455	0.304347232
Titratable acidity	366	3	44.304	0.476086552	0.314	250	0.967566353	-0.134641503
Titratable acidity	10596	3	44.679	0.735437829	0.236	250	0.983849395	-0.07065375
Titratable acidity	10597	3	44.679	0.481021097	0.188	250	0.967948513	-0.156971718
Titratable acidity	10598	3	44.679	0.185927575	0.324	250	0.919537773	-0.251004456
Titratable acidity	10606	3	45.243	0.721015161	0.188	250	0.983827496	0.080952778
Titratable acidity	10609	3	45.243	0.442747965	0.062	250	0.960215406	-0.275222761
Titratable acidity	15471	3	45.514	0.49257789	0.284	250	0.968257923	0.138711206
Titratable acidity	8558	3	45.737	0.913829025	0.238	250	0.994277577	0.022502935
Titratable acidity	10611	3	46.179	0.788378886	0.148	250	0.985228514	0.068757605
Titratable acidity	10612	3	46.179	0.741864791	0.058	250	0.983849395	0.134636679
Titratable acidity	10613	3	46.179	0.66030346	0.322	250	0.981520652	0.080915633
Titratable acidity	10615	3	46.179	0.434892529	0.374	250	0.959137961	0.152858165
Titratable acidity	10616	3	46.179	0.085430025	0.44	250	0.859949772	0.314378203
Titratable acidity	10617	3	46.179	0.391488103	0.296	250	0.954549763	0.170066237
Titratable acidity	323	3	46.179	0.270945809	0.078	250	0.942127422	-0.346580534
Titratable acidity	9057	3	46.816	0.586635913	0.216	250	0.978822204	-0.11667915
Titratable acidity	9059	3	46.816	0.164343592	0.056	250	0.911429943	-0.526594146
Titratable acidity	9061	3	46.816	0.720251062	0.422	250	0.983827496	-0.069069792
Titratable acidity	10619	3	46.963	0.629358539	0.154	250	0.980953263	0.120659335
Titratable acidity	10623	3	46.963	0.281795132	0.184	250	0.942127422	0.257401482
Titratable acidity	10627	3	47.639	0.74670056	0.4	250	0.983849395	-0.061550585
Titratable acidity	10628	3	47.639	0.728979032	0.288	250	0.983849395	-0.069055067
Titratable acidity	10629	3	47.639	0.44615402	0.35	250	0.96027468	0.148062544
Titratable acidity	10630	3	47.639	0.671840619	0.346	250	0.983192843	0.079853617
Titratable acidity	10631	3	47.639	0.249745896	0.262	250	0.942127422	0.236950026
Titratable acidity	175	3	47.639	0.645739863	0.168	250	0.980953263	0.112875973
Titratable acidity	2929	3	48.092	0.716406351	0.114	250	0.983827496	0.094902724
Titratable acidity	15877	3	48.422	0.628902948	0.314	250	0.980953263	0.095002441
Titratable acidity	17419	3	49.344	0.516238228	0.322	250	0.970193902	-0.125892052
Titratable acidity	17423	3	49.344	0.875175119	0.462	250	0.990166466	0.029474377
Titratable acidity	10632	3	49.761	0.492042153	0.142	250	0.968257923	0.176613034
Titratable acidity	10635	3	49.761	0.758974228	0.24	250	0.983849395	-0.062687196
Titratable acidity	10636	3	49.761	0.714942531	0.136	250	0.983827496	-0.097415279
Titratable acidity	10637	3	49.761	0.798782634	0.256	250	0.985228514	-0.053423078
Titratable acidity	488	3	49.761	0.736595531	0.268	250	0.983849395	-0.068931987
Titratable acidity	11400	3	51.033	0.207643043	0.094	250	0.935501239	-0.40662577
Titratable acidity	11401	3	51.033	0.101391171	0.492	250	0.868313149	-0.307082764
Titratable acidity	16066	3	51.256	0.395773508	0.498	250	0.954574316	-0.157428502
Titratable acidity	16067	3	51.256	0.936563715	0.176	250	0.997330536	-0.018416618
Titratable acidity	16068	3	51.256	0.650213961	0.21	250	0.980953263	-0.100466236
Titratable acidity	16069	3	51.256	0.294241248	0.24	250	0.943316895	0.263403461
Titratable acidity	16070	3	51.256	0.77217333	0.196	250	0.984613731	0.064932017
Titratable acidity	16071	3	51.256	0.922848249	0.096	250	0.995807372	0.029161051
Titratable acidity	10638	3	51.986	0.828048522	0.094	250	0.985228514	0.062920405
Titratable acidity	10639	3	51.986	0.366126177	0.282	250	0.950863108	0.186965439
Titratable acidity	10640	3	51.986	0.865419488	0.094	250	0.987938478	-0.055119954
Titratable acidity	10643	3	51.986	0.350556934	0.274	250	0.94836991	0.196838187
Titratable acidity	10645	3	51.986	0.429720229	0.49	250	0.958784605	-0.146919369
Titratable acidity	10646	3	51.986	0.434793901	0.21	250	0.959137961	0.175121147
Titratable acidity	1700	3	51.986	0.350556934	0.274	250	0.94836991	0.196838187
Titratable acidity	15886	3	52.744	0.283669984	0.07	250	0.942127422	0.443987332
Titratable acidity	15888	3	52.744	0.79294557	0.204	250	0.985228514	0.058085445
Titratable acidity	10647	3	52.928	0.788791977	0.368	250	0.985228514	-0.056917505
Titratable acidity	10648	3	52.928	0.433230941	0.406	250	0.959037783	0.149716807
Titratable acidity	10650	3	52.928	0.090247312	0.176	250	0.868313149	0.412400553
Titratable acidity	10651	3	52.928	0.753351499	0.072	250	0.983849395	0.106095602
Titratable acidity	2631	3	52.928	0.326771154	0.22	250	0.945793266	-0.232815121
Titratable acidity	458	3	52.928	0.743615884	0.324	250	0.983849395	-0.067188972
Titratable acidity	2632	3	53.155	0.579204618	0.492	250	0.978670477	0.100244102
Titratable acidity	1708	3	53.165	0.258909208	0.054	250	0.942127422	0.471240056
Titratable acidity	10652	3	53.527	0.519328494	0.49	250	0.970193902	-0.122375186
Titratable acidity	1713	3	53.527	0.496114324	0.478	250	0.968257923	0.131772828
Titratable acidity	1714	3	53.826	0.504104076	0.48	250	0.968603418	0.131074234
Titratable acidity	2956	3	53.826	0.744232025	0.364	250	0.983849395	0.068636979
Titratable acidity	447	3	53.826	0.750140597	0.114	250	0.983849395	-0.088769726
Titratable acidity	15894	3	53.982	0.180944672	0.254	250	0.918745614	0.280073399
Titratable acidity	15895	3	53.982	0.627489372	0.25	250	0.980953263	-0.106760562
Titratable acidity	191	3	54.311	0.7575359	0.074	250	0.983849395	-0.100916446
Titratable acidity	15896	3	54.393	0.311983387	0.146	250	0.945793266	-0.257264934
Titratable acidity	15899	3	54.393	0.390248242	0.26	250	0.954549763	0.181276192
Titratable acidity	15900	3	54.393	0.536501732	0.442	250	0.974314195	-0.123827231
Titratable acidity	15901	3	54.393	0.787056182	0.424	250	0.985228514	0.05279765
Titratable acidity	10663	3	54.974	0.276967641	0.166	250	0.942127422	-0.269329934
Titratable acidity	10664	3	54.974	0.149988528	0.34	250	0.897482279	-0.286244591
Titratable acidity	10665	3	54.974	0.798913644	0.216	250	0.985228514	-0.058822668
Titratable acidity	10666	3	54.974	0.887587569	0.45	250	0.991513421	-0.028215385
Titratable acidity	10669	3	54.974	0.317603251	0.234	250	0.945793266	-0.207051464
Titratable acidity	10672	3	55.631	0.955361111	0.426	250	0.998220829	-0.010839902
Titratable acidity	10673	3	55.631	0.791647336	0.218	250	0.985228514	-0.060340771
Titratable acidity	10674	3	55.631	0.0071346	0.132	250	0.680896937	0.755873898
Titratable acidity	10675	3	55.631	0.803595487	0.48	250	0.985228514	0.049713525
Titratable acidity	1725	3	55.631	0.91250297	0.472	250	0.993779694	0.021682539
Titratable acidity	1045	3	55.822	0.814644808	0.382	250	0.985228514	0.046221518
Titratable acidity	10677	3	56.768	0.213879132	0.166	250	0.935875985	-0.300582891
Titratable acidity	1736	3	56.768	0.092310474	0.48	250	0.868313149	-0.298793394
Titratable acidity	10689	3	58.068	0.535079541	0.166	250	0.974314195	-0.161625873
Titratable acidity	10690	3	58.068	0.149711167	0.15	250	0.897482279	0.366177143
Titratable acidity	10693	3	58.068	0.115417313	0.054	250	0.868313149	0.616428304
Titratable acidity	10694	3	58.068	0.234950387	0.466	250	0.942127422	0.229696713
Titratable acidity	10696	3	58.068	0.481039853	0.372	250	0.967948513	-0.135588214
Titratable acidity	10698	3	58.068	0.82715592	0.368	250	0.985228514	-0.043665304
Titratable acidity	614	3	58.388	0.796647198	0.358	250	0.985228514	0.054098242
Titratable acidity	10700	3	58.919	0.555944168	0.188	250	0.976643753	-0.138721606
Titratable acidity	10704	3	58.919	0.899324827	0.374	250	0.991513421	-0.026362383
Titratable acidity	10705	3	58.919	0.960819755	0.316	250	0.998220829	-0.010031968
Titratable acidity	10707	3	58.919	0.238332502	0.2	250	0.942127422	-0.256939814
Titratable acidity	10708	3	58.919	0.876921452	0.372	250	0.990978218	-0.032190722
Titratable acidity	10709	3	58.919	0.628290989	0.234	250	0.980953263	-0.100564431
Titratable acidity	10718	3	59.868	0.980478431	0.198	250	0.998598973	-0.005468468
Titratable acidity	10720	3	59.868	0.068988339	0.194	250	0.852160455	-0.412223402
Titratable acidity	10721	3	59.868	0.960643275	0.22	250	0.998220829	-0.010572278
Titratable acidity	1064	3	59.965	0.155643058	0.218	250	0.899083026	-0.303362555
Titratable acidity	1754	3	59.965	0.484251864	0.282	250	0.968257923	-0.147630907
Titratable acidity	15911	3	60.034	0.157153411	0.198	250	0.903478654	-0.332920546
Titratable acidity	15913	3	60.034	0.146996248	0.134	250	0.895216096	-0.414851141
Titratable acidity	1070	3	60.13	0.825378305	0.136	250	0.985228514	-0.058130066
Titratable acidity	718	3	60.191	0.410687777	0.102	250	0.955746914	0.249259139
Titratable acidity	3530	3	60.455	0.028140753	0.302	250	0.791748374	-0.475871849
Titratable acidity	3531	3	60.455	0.990164083	0.312	250	0.999316715	0.002467551
Titratable acidity	3532	3	60.455	0.568707822	0.178	250	0.976927181	0.146792202
Titratable acidity	3533	3	60.455	0.255481259	0.218	250	0.942127422	0.275964108
Titratable acidity	3536	3	60.455	0.654721409	0.192	250	0.980984029	-0.104014172
Titratable acidity	3537	3	60.455	0.800891187	0.166	250	0.985228514	-0.062502854
Titratable acidity	10723	3	60.977	0.37433055	0.086	250	0.95109602	-0.276674507
Titratable acidity	10725	3	60.991	0.177707844	0.434	250	0.918031895	0.258791763
Titratable acidity	10727	3	60.991	0.284676754	0.076	250	0.942127422	-0.360280887
Titratable acidity	1396	3	60.991	0.139311847	0.25	250	0.895216096	-0.317014853
Titratable acidity	1774	3	60.991	0.390570854	0.178	250	0.954549763	-0.216353104
Titratable acidity	255	3	60.991	0.976006238	0.462	250	0.998585056	0.005498576
Titratable acidity	1077	3	61.043	0.433238283	0.12	250	0.959037783	0.237438449
Titratable acidity	3519	3	61.092	0.774175576	0.124	250	0.984613731	-0.081387688
Titratable acidity	3520	3	61.092	0.45358245	0.314	250	0.961946337	0.148228367
Titratable acidity	3521	3	61.092	0.927623141	0.226	250	0.995901196	-0.020064431
Titratable acidity	3522	3	61.092	0.527918829	0.138	250	0.970399636	0.169921944
Titratable acidity	3523	3	61.092	0.069947219	0.084	250	0.852160455	0.589512163
Titratable acidity	3524	3	61.092	0.98849567	0.28	250	0.999316715	-0.003030167
Titratable acidity	3525	3	61.092	0.475745298	0.258	250	0.967566353	0.146059125
Titratable acidity	3526	3	61.092	0.947943338	0.198	250	0.998220829	-0.015434887
Titratable acidity	10757	3	61.319	0.554070313	0.376	250	0.976643753	-0.123799021
Titratable acidity	10758	3	61.319	0.181944177	0.148	250	0.919537773	0.341563064
Titratable acidity	10759	3	61.319	0.634910667	0.412	250	0.980953263	0.092877859
Titratable acidity	10760	3	61.319	0.288312748	0.348	250	0.942127422	0.210472321
Titratable acidity	17989	3	61.617	0.15152009	0.212	250	0.897482279	0.306869048
Titratable acidity	17990	3	61.617	0.570876248	0.228	250	0.977640455	-0.122717608
Titratable acidity	17991	3	61.617	0.481583339	0.278	250	0.968257923	-0.139313263
Titratable acidity	17994	3	61.617	0.570876248	0.228	250	0.977640455	-0.122717608
Titratable acidity	17755	3	61.786	0.660370021	0.314	250	0.981520652	0.085234796
Titratable acidity	17756	3	61.786	0.642889015	0.216	250	0.980953263	-0.09963022
Titratable acidity	14230	3	62.096	0.857718114	0.338	250	0.986113572	-0.036450958
Titratable acidity	721	3	63.127	0.96989705	0.058	250	0.998510976	0.014864968
Titratable acidity	1082	3	63.282	0.259622496	0.404	250	0.942127422	-0.234896153
Titratable acidity	17431	3	63.282	0.802353792	0.154	250	0.985228514	-0.06107822
Titratable acidity	17432	3	63.282	0.030125315	0.124	250	0.801793295	0.588286514
Titratable acidity	17433	3	63.282	0.324044219	0.316	250	0.945793266	0.188223404
Titratable acidity	17434	3	63.282	0.774311883	0.156	250	0.984613731	-0.070352965
Titratable acidity	17435	3	63.282	0.203021875	0.436	250	0.935501239	-0.243117426
Titratable acidity	17436	3	63.282	0.275580352	0.436	250	0.942127422	-0.209361382
Titratable acidity	1779	3	63.282	0.776506658	0.148	250	0.984613731	-0.072162108
Titratable acidity	10729	3	63.401	0.065721029	0.392	250	0.852160455	0.342192916
Titratable acidity	10730	3	63.401	0.784089532	0.32	250	0.985071334	-0.060634159
Titratable acidity	1085	3	63.417	0.104491149	0.456	250	0.868313149	0.30752187
Titratable acidity	10736	3	63.744	0.055297596	0.168	250	0.840496633	-0.488181564
Titratable acidity	10737	3	63.744	0.750798023	0.402	250	0.983849395	-0.057526457
Titratable acidity	10738	3	63.744	0.096740585	0.424	250	0.868313149	0.313701035
Titratable acidity	15919	3	64.379	0.831051128	0.266	250	0.985228514	-0.044690124
Titratable acidity	15921	3	64.379	0.018242247	0.206	250	0.790335331	-0.51182731
Titratable acidity	15922	3	64.379	0.999847878	0.226	250	0.999847878	4.05E-05
Titratable acidity	10769	3	64.743	0.430155259	0.47	250	0.958784605	-0.153062197
Titratable acidity	10770	3	64.743	0.502233216	0.268	250	0.968317657	-0.158223676
Titratable acidity	10771	3	64.743	0.670723243	0.214	250	0.983192843	0.092956795
Titratable acidity	10776	3	64.743	0.958011514	0.234	250	0.998220829	0.011948857
Titratable acidity	1412	3	64.743	0.084968908	0.416	250	0.859949772	0.325305564
Titratable acidity	1804	3	64.743	0.240884265	0.306	250	0.942127422	-0.2240953
Titratable acidity	2357	3	64.743	0.116352812	0.158	250	0.870916273	-0.393261122
Titratable acidity	3288	3	64.743	0.280815355	0.456	250	0.942127422	0.183754156
Titratable acidity	2358	3	64.895	0.408141745	0.164	250	0.955746914	0.205249417
Titratable acidity	1414	3	65.37	0.826208167	0.448	250	0.985228514	-0.040153318
Titratable acidity	10778	3	65.701	0.095810433	0.432	250	0.868313149	0.308040415
Titratable acidity	10779	3	65.701	0.441052172	0.474	250	0.960169005	-0.148179894
Titratable acidity	10782	3	65.701	0.034306596	0.396	250	0.801793295	0.384557696
Titratable acidity	10784	3	65.701	0.879497581	0.332	250	0.991205953	-0.029825053
Titratable acidity	17437	3	66.01	0.524812926	0.302	250	0.970399636	0.127600825
Titratable acidity	10785	3	66.363	0.053790528	0.164	250	0.838028563	-0.481201563
Titratable acidity	10786	3	66.363	0.487393656	0.304	250	0.968257923	-0.148398796
Titratable acidity	10788	3	66.363	0.060710944	0.466	250	0.852160455	0.358506439
Titratable acidity	10789	3	66.363	0.854089983	0.37	250	0.986113572	0.035693047
Titratable acidity	10791	3	66.363	0.15587552	0.286	250	0.899882451	-0.309180271
Titratable acidity	10792	3	66.363	0.87496577	0.442	250	0.990166466	0.030645215
Titratable acidity	10793	3	66.363	0.05402029	0.488	250	0.838028563	-0.37688675
Titratable acidity	10794	3	66.363	0.026556666	0.486	250	0.790335331	0.440937642
Titratable acidity	3292	3	66.363	0.135993471	0.298	250	0.895216096	-0.317627176
Titratable acidity	1118	3	66.71	0.223037391	0.374	250	0.942127422	-0.232272545
Titratable acidity	192	3	66.71	0.403235028	0.188	250	0.955746914	-0.204715473
Titratable acidity	2660	3	66.71	0.199453489	0.138	250	0.934077821	-0.354065956
Titratable acidity	15923	3	67.297	0.068788748	0.354	250	0.852160455	-0.379010717
Titratable acidity	15925	3	67.297	0.28920119	0.142	250	0.942611706	-0.318855667
Titratable acidity	17438	3	68.275	0.494189583	0.43	250	0.968257923	0.140086919
Titratable acidity	17439	3	68.275	0.410170384	0.16	250	0.955746914	-0.226259608
Titratable acidity	17440	3	68.275	0.645586028	0.44	250	0.980953263	0.094914632
Titratable acidity	10795	3	69.217	0.327504374	0.126	250	0.945793266	0.272672948
Titratable acidity	10796	3	69.217	0.375362479	0.106	250	0.95109602	-0.301561188
Titratable acidity	10797	3	69.217	0.247462881	0.294	250	0.942127422	-0.228930401
Titratable acidity	10798	3	69.217	0.097861656	0.35	250	0.868313149	0.327728686
Titratable acidity	10801	3	69.217	0.532301853	0.236	250	0.972315294	-0.134304703
Titratable acidity	10805	3	69.217	0.508583898	0.294	250	0.968816211	-0.131159137
Titratable acidity	1812	3	69.439	0.083940743	0.056	250	0.859949772	0.63268503
Titratable acidity	3056	3	69.439	0.29520947	0.392	250	0.943316895	-0.201272846
Titratable acidity	417	3	69.439	0.279397297	0.132	250	0.942127422	-0.310741567
Titratable acidity	10843	3	70.355	0.268784307	0.286	250	0.942127422	-0.21823571
Titratable acidity	10844	3	70.355	0.177977255	0.272	250	0.918031895	-0.274501133
Titratable acidity	10847	3	70.355	0.660568849	0.204	250	0.981520652	-0.099258114
Titratable acidity	10852	3	70.355	0.108240044	0.314	250	0.868313149	0.298958897
Titratable acidity	10853	3	70.355	0.74454468	0.086	250	0.983849395	0.10685653
Titratable acidity	10854	3	70.355	0.09511713	0.184	250	0.868313149	0.387022809
Titratable acidity	10813	3	70.724	0.537841227	0.058	250	0.97479901	-0.222722021
Titratable acidity	10815	3	70.724	0.491367322	0.056	250	0.968257923	-0.251949201
Titratable acidity	10819	3	70.724	0.885238493	0.15	250	0.99141358	0.0384073
Titratable acidity	1417	3	71.126	0.013006246	0.192	250	0.790335331	-0.600198242
Titratable acidity	1818	3	71.126	0.011035962	0.2	250	0.782000062	-0.614878589
Titratable acidity	2369	3	71.126	0.597863932	0.472	250	0.980616547	0.103187569
Titratable acidity	3295	3	71.126	0.81394324	0.414	250	0.985228514	-0.047163898
Titratable acidity	15927	3	71.424	0.962300687	0.366	250	0.998220829	0.008897299
Titratable acidity	15928	3	71.424	0.145562664	0.36	250	0.895216096	-0.308077105
Titratable acidity	15929	3	71.424	0.277230676	0.486	250	0.942127422	-0.198466468
Titratable acidity	1131	3	71.638	0.795912551	0.386	250	0.985228514	-0.051714041
Titratable acidity	115	3	71.638	0.903160373	0.296	250	0.992604794	-0.024191142
Titratable acidity	10823	3	72.592	0.088334081	0.12	250	0.865782603	0.481261684
Titratable acidity	10824	3	72.592	0.69685461	0.24	250	0.983618824	-0.084676873
Titratable acidity	10825	3	72.592	0.235889437	0.274	250	0.942127422	0.249360868
Titratable acidity	10826	3	72.592	0.231823866	0.456	250	0.942127422	-0.219144259
Titratable acidity	10827	3	73.567	0.264561099	0.298	250	0.942127422	-0.230919863
Titratable acidity	10828	3	73.567	0.894395173	0.448	250	0.991513421	-0.02701556
Titratable acidity	10829	3	73.567	0.614168967	0.458	250	0.980616547	-0.100612687
Titratable acidity	10831	3	73.567	0.348208351	0.194	250	0.947102954	-0.241334092
Titratable acidity	10832	3	73.567	0.076795728	0.18	250	0.852160455	0.419541283
Titratable acidity	10833	3	73.567	0.633193039	0.24	250	0.980953263	0.123953622
Titratable acidity	355	3	73.602	0.959928036	0.436	250	0.998220829	0.01038938
Titratable acidity	17441	3	73.694	0.735657789	0.444	250	0.983849395	0.069421082
Titratable acidity	17442	3	73.694	0.7180882	0.456	250	0.983827496	0.07362654
Titratable acidity	17443	3	73.694	0.135006585	0.218	250	0.893495251	0.375732334
Titratable acidity	17444	3	73.694	0.630141842	0.332	250	0.980953263	0.10353485
Titratable acidity	17445	3	73.694	0.552762377	0.316	250	0.976643753	0.12773582
Titratable acidity	10836	3	73.947	0.283103395	0.192	250	0.942127422	0.280463561
Titratable acidity	10837	3	73.947	0.689913224	0.108	250	0.983618824	-0.118496443
Titratable acidity	10840	3	73.947	0.429447122	0.2	250	0.958784605	0.180398173
Titratable acidity	10841	3	73.947	0.527156941	0.23	250	0.970399636	0.158351563
Titratable acidity	10842	3	73.947	0.412641151	0.242	250	0.957623786	-0.191795651
Titratable acidity	1824	3	73.947	0.345365853	0.25	250	0.946100534	-0.216885034
Titratable acidity	2664	3	73.947	0.469451458	0.24	250	0.965868194	-0.17214147
Titratable acidity	9641	4	0.031	0.09561441	0.096	250	0.868313149	0.504630133
Titratable acidity	14045	4	0.169	0.487846254	0.286	250	0.968257923	-0.152508828
Titratable acidity	14046	4	0.169	0.613623642	0.296	250	0.980616547	-0.111086275
Titratable acidity	14049	4	0.169	0.895572737	0.408	250	0.991513421	-0.027385639
Titratable acidity	14051	4	1	0.722728443	0.428	250	0.983827496	-0.074464297
Titratable acidity	14053	4	1	0.744166338	0.426	250	0.983849395	-0.068123793
Titratable acidity	14055	4	1	0.797764369	0.396	250	0.985228514	0.05240929
Titratable acidity	14058	4	1	0.074674332	0.17	250	0.852160455	0.413642968
Titratable acidity	14034	4	1.153	0.564347797	0.206	250	0.976927181	-0.124148287
Titratable acidity	14037	4	1.153	0.789432328	0.356	250	0.985228514	0.05601619
Titratable acidity	14040	4	1.153	0.083990817	0.092	250	0.859949772	0.529805445
Titratable acidity	14041	4	1.153	0.477149186	0.386	250	0.967948513	0.152009891
Titratable acidity	14043	4	1.153	0.269642619	0.432	250	0.942127422	0.222469849
Titratable acidity	14044	4	1.153	0.006862323	0.162	250	0.680896937	0.673108042
Titratable acidity	14028	4	1.642	0.980402454	0.186	250	0.998598973	-0.006243007
Titratable acidity	14029	4	1.642	0.489222709	0.2	250	0.968257923	0.156665731
Titratable acidity	14030	4	1.642	0.982712619	0.18	250	0.998936143	0.005682129
Titratable acidity	16721	4	1.746	0.306838904	0.37	250	0.945159024	0.210806392
Titratable acidity	16722	4	1.746	0.046838589	0.148	250	0.822124671	0.497680174
Titratable acidity	16723	4	1.746	0.702012198	0.26	250	0.983678748	0.082309091
Titratable acidity	16724	4	1.746	0.644485738	0.434	250	0.980953263	0.095464908
Titratable acidity	16716	4	2.592	0.997688879	0.126	250	0.999626442	-0.000831664
Titratable acidity	16717	4	2.592	0.799897913	0.364	250	0.985228514	0.050272465
Titratable acidity	16718	4	2.592	0.597171	0.444	250	0.980616547	-0.09994303
Titratable acidity	16720	4	2.592	0.936469128	0.378	250	0.997330536	-0.01429972
Titratable acidity	14017	4	4.381	0.943723597	0.29	250	0.997330536	-0.014340408
Titratable acidity	14018	4	4.381	0.120849015	0.344	250	0.876680897	0.329924224
Titratable acidity	14019	4	4.381	0.988986093	0.244	250	0.999316715	0.002842645
Titratable acidity	14020	4	4.381	0.438065181	0.346	250	0.960169005	0.139892011
Titratable acidity	14021	4	4.381	0.207567448	0.068	250	0.935501239	-0.439554945
Titratable acidity	15185	4	5.454	0.767743672	0.058	250	0.984410041	-0.107526065
Titratable acidity	15187	4	5.454	0.077530389	0.286	250	0.853458803	-0.352757747
Titratable acidity	15189	4	5.932	0.673078013	0.06	250	0.983192843	-0.151797254
Titratable acidity	15191	4	5.932	0.665815831	0.332	250	0.982142519	-0.090618356
Titratable acidity	15193	4	5.932	0.87488803	0.108	250	0.990166466	0.046662541
Titratable acidity	15198	4	6.7	0.337925843	0.41	250	0.945842452	-0.198723797
Titratable acidity	15199	4	6.7	0.998983441	0.456	250	0.999819585	0.000253416
Titratable acidity	14062	4	8.526	0.581705215	0.19	250	0.978670477	0.128730297
Titratable acidity	14063	4	8.526	0.28244471	0.446	250	0.942127422	-0.202667435
Titratable acidity	14064	4	8.526	0.707828519	0.114	250	0.983827496	0.096991391
Titratable acidity	14065	4	8.526	0.826305386	0.092	250	0.985228514	0.068277007
Titratable acidity	14068	4	8.526	0.099234071	0.4	250	0.868313149	0.312607217
Titratable acidity	9516	4	8.847	0.028427977	0.434	250	0.79248161	-0.411523405
Titratable acidity	1247	4	11.203	0.64448112	0.166	250	0.980953263	0.112473507
Titratable acidity	769	4	11.203	0.880621276	0.16	250	0.991205953	0.038007026
Titratable acidity	10860	4	11.282	0.01865611	0.494	250	0.790335331	-0.423508226
Titratable acidity	10861	4	11.282	0.000601374	0.244	250	0.378011902	0.712538406
Titratable acidity	10862	4	11.282	0.018632228	0.108	250	0.790335331	-0.716324384
Titratable acidity	10863	4	11.282	0.071091889	0.248	250	0.852160455	-0.40627788
Titratable acidity	10864	4	11.282	0.149684065	0.318	250	0.897482279	0.306003551
Titratable acidity	1951	4	11.282	0.519876563	0.346	250	0.970193902	0.123596173
Titratable acidity	1959	4	11.282	0.51156674	0.178	250	0.969337591	-0.15657789
Titratable acidity	2503	4	11.282	0.90993712	0.132	250	0.993541948	0.029110702
Titratable acidity	17447	4	12.147	0.443911447	0.45	250	0.96027468	-0.147043453
Titratable acidity	10866	4	12.552	0.089577862	0.35	250	0.868313149	0.334026638
Titratable acidity	10867	4	12.552	0.03569749	0.214	250	0.801793295	0.478786571
Titratable acidity	10870	4	12.552	0.523356349	0.232	250	0.970193902	0.143383252
Titratable acidity	10872	4	12.552	0.835040656	0.452	250	0.985228514	-0.040006297
Titratable acidity	10873	4	12.552	0.315366946	0.464	250	0.945793266	-0.193255721
Titratable acidity	6849	4	13.406	0.803507041	0.374	250	0.985228514	0.050056056
Titratable acidity	10874	4	13.691	0.048190145	0.234	250	0.825584067	-0.425097606
Titratable acidity	10875	4	13.691	0.400607169	0.17	250	0.954756244	-0.232671031
Titratable acidity	10876	4	13.691	0.943184509	0.248	250	0.997330536	0.015899334
Titratable acidity	10877	4	13.691	0.708347168	0.246	250	0.983827496	-0.07696912
Titratable acidity	10878	4	13.691	0.750784647	0.198	250	0.983849395	-0.07553354
Titratable acidity	10879	4	13.691	0.799639003	0.28	250	0.985228514	0.052085652
Titratable acidity	10880	4	13.691	0.128650587	0.072	250	0.883468424	-0.516677854
Titratable acidity	10881	4	13.691	0.18966821	0.18	250	0.925778934	0.305356632
Titratable acidity	8164	4	14.137	0.502186633	0.194	250	0.968317657	-0.167188993
Titratable acidity	8165	4	14.137	0.158980675	0.288	250	0.90375526	-0.303077685
Titratable acidity	8166	4	14.137	0.37837818	0.262	250	0.95109602	0.191128529
Titratable acidity	8168	4	14.137	0.991081955	0.082	250	0.999316715	-0.003658039
Titratable acidity	17450	4	14.611	0.240751511	0.308	250	0.942127422	0.253516748
Titratable acidity	17452	4	14.611	0.264780502	0.164	250	0.942127422	0.27186315
Titratable acidity	17453	4	14.611	0.004910596	0.216	250	0.675120433	-0.715122897
Titratable acidity	10891	4	14.819	0.370075753	0.294	250	0.950863108	-0.183704643
Titratable acidity	10893	4	14.819	0.924086025	0.176	250	0.995807372	-0.024898388
Titratable acidity	10894	4	14.819	0.241286406	0.422	250	0.942127422	0.217070928
Titratable acidity	10895	4	14.819	0.692529322	0.264	250	0.983618824	-0.089780408
Titratable acidity	2627	4	14.819	0.44965749	0.102	250	0.961699945	-0.241047661
Titratable acidity	7205	4	16.181	0.67366522	0.35	250	0.983192843	0.091145927
Titratable acidity	7206	4	16.181	0.665515844	0.224	250	0.982142519	-0.09350215
Titratable acidity	7207	4	16.181	0.959568739	0.37	250	0.998220829	-0.010366852
Titratable acidity	7209	4	16.181	0.522447126	0.3	250	0.970193902	0.131816414
Titratable acidity	7210	4	16.181	0.520575479	0.362	250	0.970193902	0.121556548
Titratable acidity	17455	4	16.261	0.279349694	0.192	250	0.942127422	-0.249044847
Titratable acidity	17456	4	16.261	0.102276254	0.402	250	0.868313149	0.296764775
Titratable acidity	17457	4	16.261	0.081815636	0.19	250	0.859949772	0.415330846
Titratable acidity	17458	4	16.261	0.059472406	0.342	250	0.84912394	0.358125013
Titratable acidity	10899	4	16.577	0.015716999	0.404	250	0.790335331	-0.444174605
Titratable acidity	10900	4	16.577	0.664232189	0.456	250	0.981520652	0.081437494
Titratable acidity	17908	4	16.795	0.067400856	0.364	250	0.852160455	-0.367267438
Titratable acidity	17909	4	16.795	0.640948848	0.204	250	0.980953263	0.11401127
Titratable acidity	17910	4	16.795	0.160806197	0.306	250	0.90529878	-0.296404157
Titratable acidity	10901	4	16.936	0.35243045	0.15	250	0.949006558	0.243933389
Titratable acidity	10902	4	16.936	0.954891411	0.44	250	0.998220829	-0.010624837
Titratable acidity	10903	4	16.936	0.125390337	0.452	250	0.879888025	0.280335095
Titratable acidity	10905	4	16.936	0.728292707	0.114	250	0.983849395	-0.098132938
Titratable acidity	10906	4	16.936	0.81499189	0.092	250	0.985228514	-0.073223648
Titratable acidity	10908	4	16.936	0.313006667	0.37	250	0.945793266	-0.206118156
Titratable acidity	10909	4	16.936	0.170761573	0.488	250	0.916371208	-0.265582711
Titratable acidity	10910	4	16.936	0.4235129	0.086	250	0.958784605	0.257547916
Titratable acidity	10911	4	17.957	0.65179097	0.1	250	0.980953263	0.131429255
Titratable acidity	1856	4	17.957	0.684109349	0.134	250	0.983618824	-0.109440237
Titratable acidity	1857	4	17.957	0.438043772	0.15	250	0.960169005	-0.199516816
Titratable acidity	10917	4	18.2	0.590458983	0.136	250	0.979583786	0.149360338
Titratable acidity	10918	4	18.2	0.745399549	0.228	250	0.983849395	-0.082842076
Titratable acidity	10919	4	18.2	0.880323989	0.128	250	0.991205953	-0.041478305
Titratable acidity	10920	4	18.2	0.172571076	0.33	250	0.917119395	0.262583041
Titratable acidity	10921	4	18.2	0.35747138	0.466	250	0.949006558	0.174674418
Titratable acidity	1860	4	18.2	0.503426535	0.074	250	0.968317657	0.255482701
Titratable acidity	2670	4	18.2	0.70138724	0.072	250	0.983618824	0.150947478
Titratable acidity	2671	4	18.2	0.833705308	0.344	250	0.985228514	-0.040478493
Titratable acidity	15955	4	18.218	0.950279375	0.29	250	0.998220829	0.013937962
Titratable acidity	1171	4	18.452	0.41737441	0.356	250	0.958784605	0.147002746
Titratable acidity	2408	4	18.452	0.257349188	0.166	250	0.942127422	-0.270250362
Titratable acidity	15958	4	18.91	0.216738988	0.398	250	0.938359554	0.250188839
Titratable acidity	10925	4	19.274	0.594606877	0.376	250	0.980616547	0.107692283
Titratable acidity	10926	4	19.274	0.242168843	0.41	250	0.942127422	0.2407485
Titratable acidity	10927	4	19.274	0.315431805	0.37	250	0.945793266	0.204986657
Titratable acidity	10928	4	19.274	0.027664035	0.254	250	0.790335331	0.459050349
Titratable acidity	10929	4	19.274	0.214255531	0.408	250	0.935875985	0.255092484
Titratable acidity	10930	4	19.274	0.315431805	0.37	250	0.945793266	0.204986657
Titratable acidity	10932	4	19.274	0.814195018	0.236	250	0.985228514	-0.054842726
Titratable acidity	2428	4	19.421	0.323675209	0.33	250	0.945793266	0.204751719
Titratable acidity	3471	4	19.664	0.911878716	0.42	250	0.993541948	0.022143209
Titratable acidity	3472	4	19.664	0.869137449	0.136	250	0.988626702	-0.04606622
Titratable acidity	3473	4	19.664	0.378458383	0.156	250	0.95109602	0.225371804
Titratable acidity	3474	4	19.664	0.969313253	0.422	250	0.998510976	0.007717525
Titratable acidity	3475	4	19.664	0.347055278	0.134	250	0.946100534	-0.273167302
Titratable acidity	3476	4	19.664	0.235777429	0.402	250	0.942127422	0.246590514
Titratable acidity	14461	4	19.671	0.2477101	0.4	250	0.942127422	0.238318984
Titratable acidity	14462	4	19.672	0.162752344	0.198	250	0.908866855	0.313087315
Titratable acidity	14464	4	20.705	0.565964231	0.076	250	0.976927181	-0.199578691
Titratable acidity	14465	4	20.705	0.488233114	0.326	250	0.968257923	-0.13624429
Titratable acidity	14466	4	20.705	0.250426365	0.16	250	0.942127422	0.284993619
Titratable acidity	14467	4	20.705	0.603329299	0.16	250	0.980616547	0.12756961
Titratable acidity	14469	4	20.705	0.234734232	0.16	250	0.942127422	0.326937781
Titratable acidity	14470	4	20.705	0.823473062	0.19	250	0.985228514	-0.048076973
Titratable acidity	14471	4	20.705	0.398182905	0.42	250	0.954756244	0.172390298
Titratable acidity	16898	4	20.742	0.61657769	0.428	250	0.980616547	0.100870809
Titratable acidity	16899	4	20.742	0.218549337	0.096	250	0.938359554	-0.39377279
Titratable acidity	16901	4	20.742	0.564663254	0.08	250	0.976927181	0.193431981
Titratable acidity	12217	4	21.092	0.757178273	0.336	250	0.983849395	0.060269206
Titratable acidity	12219	4	21.092	0.588255159	0.104	250	0.978822204	0.163112867
Titratable acidity	10933	4	21.702	0.200921955	0.42	250	0.935271233	0.265338798
Titratable acidity	10935	4	21.702	0.370031729	0.142	250	0.950863108	-0.232765189
Titratable acidity	10937	4	21.702	0.229395416	0.424	250	0.942127422	0.249892339
Titratable acidity	10939	4	21.702	0.037468188	0.232	250	0.801793295	0.454394978
Titratable acidity	10940	4	21.702	0.36961978	0.3	250	0.950863108	0.177614731
Titratable acidity	2445	4	22.086	0.13532314	0.406	250	0.893992513	0.312898986
Titratable acidity	752	4	22.086	0.961041043	0.182	250	0.998220829	-0.012106739
Titratable acidity	15960	4	22.223	0.85185919	0.278	250	0.985309584	0.038882321
Titratable acidity	15961	4	22.223	0.724884684	0.118	250	0.983827496	0.097262556
Titratable acidity	15962	4	22.223	0.139816448	0.488	250	0.895216096	-0.304515545
Titratable acidity	10943	4	22.225	0.19104703	0.092	250	0.92631514	-0.403606194
Titratable acidity	10945	4	22.225	0.257778569	0.412	250	0.942127422	0.234962438
Titratable acidity	10946	4	22.225	0.072244055	0.322	250	0.852160455	0.359708533
Titratable acidity	10947	4	22.225	0.80454023	0.178	250	0.985228514	-0.059599115
Titratable acidity	10948	4	22.225	0.377422893	0.198	250	0.95109602	-0.200997009
Titratable acidity	10958	4	22.768	0.103622673	0.316	250	0.868313149	0.323570226
Titratable acidity	10959	4	22.768	0.999234084	0.18	250	0.999833194	-0.000248354
Titratable acidity	10961	4	22.768	0.122267833	0.088	250	0.876680897	-0.491985138
Titratable acidity	10964	4	22.768	0.175089257	0.202	250	0.918031895	0.31141347
Titratable acidity	10965	4	22.768	0.297876872	0.412	250	0.943316895	0.217517682
Titratable acidity	10966	4	22.768	0.488321591	0.076	250	0.968257923	0.242878237
Titratable acidity	14269	4	22.921	0.705059126	0.26	250	0.983827496	-0.081765996
Titratable acidity	14270	4	22.921	0.705059126	0.26	250	0.983827496	-0.081765996
Titratable acidity	14271	4	22.921	0.506312305	0.332	250	0.968816211	-0.132106303
Titratable acidity	14275	4	22.921	0.488321591	0.076	250	0.968257923	0.242878237
Titratable acidity	14276	4	22.921	0.28763378	0.408	250	0.942127422	0.221524643
Titratable acidity	14277	4	22.921	0.198402184	0.116	250	0.93220878	0.354772649
Titratable acidity	14262	4	22.925	0.105781859	0.164	250	0.868313149	0.377870358
Titratable acidity	14263	4	22.925	0.122267833	0.088	250	0.876680897	-0.491985138
Titratable acidity	14264	4	22.925	0.088519581	0.096	250	0.866712706	-0.530744492
Titratable acidity	14265	4	22.925	0.03557414	0.308	250	0.801793295	0.412766719
Titratable acidity	14267	4	22.925	0.813215658	0.18	250	0.985228514	-0.057033369
Titratable acidity	14258	4	22.963	0.122267833	0.088	250	0.876680897	-0.491985138
Titratable acidity	14254	4	22.964	0.322500961	0.422	250	0.945793266	0.204801382
Titratable acidity	14256	4	22.964	0.406090337	0.18	250	0.955746914	0.195419807
Titratable acidity	14257	4	22.964	0.813215658	0.18	250	0.985228514	-0.057033369
Titratable acidity	12904	4	23.01	0.145626668	0.09	250	0.895216096	-0.459239665
Titratable acidity	10973	4	23.399	0.294143521	0.49	250	0.943316895	-0.207470842
Titratable acidity	10974	4	23.399	0.733327018	0.104	250	0.983849395	0.106174997
Titratable acidity	10975	4	23.399	0.588822446	0.404	250	0.979205709	0.115294774
Titratable acidity	10976	4	23.399	0.663989003	0.184	250	0.981520652	0.10639106
Titratable acidity	10977	4	23.399	0.229045814	0.182	250	0.942127422	-0.313516489
Titratable acidity	3145	4	23.399	0.211674286	0.086	250	0.935875985	0.391887416
Titratable acidity	10980	4	23.484	0.263069517	0.198	250	0.942127422	0.259585503
Titratable acidity	1443	4	23.484	0.486103486	0.36	250	0.968257923	0.153165825
Titratable acidity	2483	4	23.484	0.229045814	0.182	250	0.942127422	-0.313516489
Titratable acidity	1222	4	23.499	0.206874408	0.31	250	0.935501239	-0.253297718
Titratable acidity	133	4	23.5	0.409748866	0.068	250	0.955746914	0.29798121
Titratable acidity	10981	4	23.755	0.382627355	0.394	250	0.951168825	0.184391684
Titratable acidity	10983	4	23.755	0.224120909	0.194	250	0.942127422	-0.275132205
Titratable acidity	11576	4	23.756	0.021675025	0.106	250	0.790335331	-0.67590941
Titratable acidity	11579	4	23.756	0.808027603	0.416	250	0.985228514	0.048314112
Titratable acidity	11580	4	23.756	0.905345283	0.426	250	0.993150596	0.023254196
Titratable acidity	11581	4	23.756	0.950393565	0.342	250	0.998220829	-0.012424721
Titratable acidity	11582	4	23.756	0.315419447	0.188	250	0.945793266	-0.232331906
Titratable acidity	11010	4	23.846	0.185743077	0.116	250	0.919537773	-0.385876653
Titratable acidity	11014	4	23.846	0.182995753	0.104	250	0.919537773	-0.39922566
Titratable acidity	11015	4	23.846	0.167308673	0.066	250	0.91472354	-0.512743364
Titratable acidity	11016	4	23.846	0.599770287	0.146	250	0.980616547	0.130706122
Titratable acidity	11017	4	23.846	0.844244373	0.056	250	0.985228514	0.078451669
Titratable acidity	11018	4	23.846	0.285463932	0.12	250	0.942127422	0.305633788
Titratable acidity	11019	4	24.279	0.643156036	0.146	250	0.980953263	-0.120175847
Titratable acidity	11020	4	24.279	0.349517602	0.404	250	0.94836991	-0.185672307
Titratable acidity	11025	4	24.279	0.154091928	0.09	250	0.89771217	-0.459342684
Titratable acidity	11034	4	24.868	0.737690946	0.45	250	0.983849395	-0.068723455
Titratable acidity	15970	4	24.868	0.789850754	0.42	250	0.985228514	0.053151462
Titratable acidity	15978	4	25.565	0.844755739	0.32	250	0.985228514	0.039487956
Titratable acidity	1467	4	26.11	0.754968294	0.274	250	0.983849395	-0.074383039
Titratable acidity	435	4	26.11	0.444895582	0.128	250	0.96027468	0.21052461
Titratable acidity	11051	4	26.197	0.664770135	0.492	250	0.981962802	0.091616099
Titratable acidity	11052	4	26.197	0.26032193	0.254	250	0.942127422	-0.254325576
Titratable acidity	11053	4	26.197	0.444316673	0.164	250	0.96027468	0.192901139
Titratable acidity	11054	4	26.197	0.725269825	0.37	250	0.983827496	0.078971402
Titratable acidity	11055	4	26.197	0.612578993	0.49	250	0.980616547	0.1063399
Titratable acidity	11057	4	26.197	0.081779787	0.114	250	0.859949772	-0.540960206
Titratable acidity	625	4	26.197	0.650482997	0.342	250	0.980953263	-0.099909446
Titratable acidity	11061	4	26.526	0.83481727	0.21	250	0.985228514	-0.048552439
Titratable acidity	11062	4	26.526	0.867063152	0.138	250	0.988426035	0.044835546
Titratable acidity	11063	4	26.526	0.035953533	0.102	250	0.801793295	-0.649063874
Titratable acidity	11064	4	26.526	0.059961438	0.074	250	0.850631872	0.630488948
Titratable acidity	11065	4	26.526	0.633928796	0.37	250	0.980953263	-0.097868854
Titratable acidity	11066	4	26.526	0.331675917	0.228	250	0.945793266	0.231909962
Titratable acidity	802	4	27.605	0.778786493	0.116	250	0.984613731	0.078830878
Titratable acidity	11074	4	27.643	0.195942472	0.382	250	0.930678095	0.274486374
Titratable acidity	11076	4	27.643	0.299856302	0.204	250	0.943316895	0.253485949
Titratable acidity	11077	4	27.643	0.39069256	0.17	250	0.954549763	0.214655977
Titratable acidity	11078	4	27.643	0.043729269	0.094	250	0.814849746	-0.625333456
Titratable acidity	11079	4	27.643	0.109969714	0.298	250	0.868313149	-0.330857484
Titratable acidity	11080	4	27.643	0.324529015	0.268	250	0.945793266	0.218716378
Titratable acidity	11081	4	27.643	0.839106155	0.148	250	0.985228514	-0.054140491
Titratable acidity	11082	4	27.643	0.154665189	0.228	250	0.898124335	-0.318379694
Titratable acidity	2748	4	27.643	0.276834031	0.14	250	0.942127422	-0.31131841
Titratable acidity	637	4	27.643	0.492907586	0.406	250	0.968257923	-0.137132468
Titratable acidity	11087	4	28.507	0.304911082	0.186	250	0.944858895	0.24443667
Titratable acidity	11088	4	28.507	0.752529455	0.454	250	0.983849395	-0.063224107
Titratable acidity	11089	4	28.507	0.510819818	0.374	250	0.968816211	0.124051774
Titratable acidity	11090	4	28.507	0.870981746	0.088	250	0.989454401	-0.053417965
Titratable acidity	11097	4	29.363	0.509343074	0.11	250	0.968816211	-0.200961327
Titratable acidity	11098	4	29.363	0.721720284	0.222	250	0.983827496	-0.080444726
Titratable acidity	15982	4	29.734	0.135533571	0.388	250	0.894147681	-0.266128662
Titratable acidity	15983	4	29.734	0.772245006	0.286	250	0.984613731	-0.059391849
Titratable acidity	11099	4	29.97	0.898999523	0.296	250	0.991513421	-0.026697207
Titratable acidity	11101	4	29.97	0.550711969	0.318	250	0.976562605	-0.116740552
Titratable acidity	11102	4	29.97	0.765640855	0.114	250	0.984173962	-0.089729464
Titratable acidity	11104	4	29.97	0.45948214	0.488	250	0.961965938	-0.150365491
Titratable acidity	11106	4	29.97	0.601098505	0.166	250	0.980616547	0.121785374
Titratable acidity	11109	4	29.97	0.521163495	0.25	250	0.970193902	0.133676348
Titratable acidity	643	4	29.97	0.503996372	0.086	250	0.968603418	-0.231296925
Titratable acidity	1517	4	30.056	0.427886429	0.446	250	0.958784605	0.158733294
Titratable acidity	2046	4	30.722	0.370566944	0.222	250	0.950863108	-0.203401932
Titratable acidity	11110	4	30.925	0.834253813	0.222	250	0.985228514	0.046938719
Titratable acidity	11121	4	32.19	0.154725999	0.26	250	0.898124335	-0.301432209
Titratable acidity	11122	4	32.19	0.789487049	0.218	250	0.985228514	0.063611507
Titratable acidity	11123	4	32.19	0.230403512	0.47	250	0.942127422	-0.228555732
Titratable acidity	11125	4	32.19	0.787864214	0.124	250	0.985228514	0.077190475
Titratable acidity	11129	4	32.19	0.571090828	0.184	250	0.977640455	0.13176663
Titratable acidity	11130	4	32.19	0.389694605	0.142	250	0.954549763	-0.230872691
Titratable acidity	2048	4	32.19	0.885209554	0.37	250	0.99141358	-0.027579438
Titratable acidity	2770	4	32.19	0.770427267	0.128	250	0.984613731	0.081852642
Titratable acidity	2049	4	32.223	0.665156396	0.444	250	0.982142519	0.084691537
Titratable acidity	260	4	32.605	0.209468881	0.47	250	0.935501239	-0.244569621
Titratable acidity	11133	4	32.963	0.966818781	0.262	250	0.998483806	0.008582241
Titratable acidity	11137	4	32.963	0.780981761	0.172	250	0.984613731	0.075266464
Titratable acidity	11139	4	32.963	0.272046802	0.41	250	0.942127422	-0.207062365
Titratable acidity	15986	4	33.156	0.323935055	0.392	250	0.945793266	-0.18578426
Titratable acidity	15988	4	33.156	0.506587342	0.232	250	0.968816211	-0.145726954
Titratable acidity	1301	4	33.662	0.184004236	0.118	250	0.919537773	-0.400899633
Titratable acidity	828	4	33.662	0.646502955	0.08	250	0.980953263	-0.160654907
Titratable acidity	11140	4	33.941	0.90812129	0.33	250	0.993150596	0.023458901
Titratable acidity	11142	4	33.941	0.329813295	0.432	250	0.945793266	0.198051565
Titratable acidity	11143	4	33.941	0.273699526	0.238	250	0.942127422	-0.23765264
Titratable acidity	11145	4	33.941	0.454436994	0.112	250	0.961946337	0.22985345
Titratable acidity	11147	4	33.941	0.13966586	0.188	250	0.895216096	0.331903119
Titratable acidity	11148	4	33.941	0.794839931	0.252	250	0.985228514	0.059465319
Titratable acidity	11149	4	34.502	0.799878614	0.37	250	0.985228514	-0.047777488
Titratable acidity	11151	4	34.502	0.490415339	0.1	250	0.968257923	-0.210396901
Titratable acidity	11153	4	34.502	0.075005291	0.186	250	0.852160455	-0.407729624
Titratable acidity	11155	4	34.502	0.880750925	0.38	250	0.991205953	-0.027754684
Titratable acidity	11168	4	35.197	0.729792915	0.088	250	0.983849395	0.107606133
Titratable acidity	11170	4	35.197	0.793349104	0.108	250	0.985228514	0.075349313
Titratable acidity	11172	4	35.197	0.910254209	0.472	250	0.993541948	-0.02110821
Titratable acidity	11173	4	35.197	0.203855765	0.216	250	0.935501239	0.304134796
Titratable acidity	11174	4	35.197	0.855199032	0.276	250	0.986113572	0.039546781
Titratable acidity	1547	4	35.197	0.920130476	0.104	250	0.995004639	-0.031516498
Titratable acidity	398	4	35.197	0.955826953	0.076	250	0.998220829	0.017689098
Titratable acidity	846	4	35.296	0.275459399	0.206	250	0.942127422	-0.276844307
Titratable acidity	11177	4	35.384	0.203799334	0.142	250	0.935501239	0.311230578
Titratable acidity	3217	4	35.384	0.540248331	0.352	250	0.975468219	0.121012095
Titratable acidity	2085	4	35.491	0.10449781	0.306	250	0.868313149	0.340420118
Titratable acidity	2796	4	35.491	0.065261264	0.256	250	0.852160455	-0.388244875
Titratable acidity	2797	4	35.491	0.492019272	0.484	250	0.968257923	-0.131976067
Titratable acidity	2798	4	35.491	0.543990157	0.486	250	0.975890397	-0.117549962
Titratable acidity	11182	4	35.603	0.161029358	0.184	250	0.90529878	0.340518578
Titratable acidity	11183	4	35.603	0.685260664	0.46	250	0.983618824	-0.07940928
Titratable acidity	11184	4	35.603	0.476016287	0.376	250	0.967566353	-0.142770489
Titratable acidity	15997	4	36.863	0.992965551	0.2	250	0.999316715	0.00228445
Titratable acidity	15998	4	36.863	0.500571684	0.214	250	0.968257923	-0.157679694
Titratable acidity	16000	4	36.863	0.663312881	0.31	250	0.981520652	-0.087459229
Titratable acidity	1308	4	37.183	0.237927829	0.342	250	0.942127422	0.243769857
Titratable acidity	2569	4	37.183	0.382093889	0.232	250	0.951168825	-0.192683255
Titratable acidity	13148	4	37.938	0.138977941	0.06	250	0.895216096	0.524843189
Titratable acidity	13151	4	37.938	0.138977941	0.06	250	0.895216096	0.524843189
Titratable acidity	13154	4	37.938	0.008448125	0.396	250	0.719891176	-0.510352745
Titratable acidity	11187	4	38.256	0.506724508	0.3	250	0.968816211	-0.126978199
Titratable acidity	11188	4	38.256	0.381402619	0.35	250	0.951168825	-0.171338327
Titratable acidity	11190	4	38.256	0.415628703	0.266	250	0.958784605	-0.16053977
Titratable acidity	11191	4	38.256	0.022306707	0.154	250	0.790335331	0.590007239
Titratable acidity	11192	4	38.256	0.420442367	0.362	250	0.958784605	0.152782557
Titratable acidity	11193	4	38.256	0.012432783	0.288	250	0.790335331	-0.502305224
Titratable acidity	11194	4	38.256	0.626419681	0.388	250	0.980953263	0.091685996
Titratable acidity	11195	4	38.256	0.024010276	0.268	250	0.790335331	-0.460663864
Titratable acidity	16002	4	38.274	0.929760286	0.336	250	0.995901196	0.017378959
Titratable acidity	16003	4	38.274	0.022066027	0.29	250	0.790335331	-0.459676485
Titratable acidity	16004	4	38.274	0.076770597	0.264	250	0.852160455	-0.372650422
Titratable acidity	14814	4	38.42	0.179908532	0.218	250	0.918031895	-0.305527018
Titratable acidity	14815	4	38.42	0.588095743	0.36	250	0.978822204	0.101995282
Titratable acidity	11197	4	38.779	0.904830778	0.28	250	0.993150596	-0.02351385
Titratable acidity	11198	4	38.779	0.525278387	0.472	250	0.970399636	0.11953736
Titratable acidity	11199	4	38.779	0.945351004	0.242	250	0.997369653	-0.014405403
Titratable acidity	11201	4	38.779	0.739006141	0.324	250	0.983849395	-0.062867969
Titratable acidity	116	4	38.779	0.662835772	0.116	250	0.981520652	-0.116240357
Titratable acidity	16007	4	40.007	0.640642728	0.302	250	0.980953263	0.091008866
Titratable acidity	16011	4	40.007	0.488425505	0.192	250	0.968257923	-0.17638271
Titratable acidity	11211	4	41.02	0.684757121	0.11	250	0.983618824	0.127407122
Titratable acidity	11214	4	41.024	0.956673216	0.228	250	0.998220829	0.011995113
Titratable acidity	11215	4	41.026	0.68755566	0.258	250	0.983618824	-0.081924653
Titratable acidity	11216	4	41.026	0.99785097	0.174	250	0.999626442	0.000655905
Titratable acidity	2121	4	41.026	0.964179999	0.42	250	0.998220829	-0.008428361
Titratable acidity	3222	4	41.124	0.798114548	0.294	250	0.985228514	0.049070782
Titratable acidity	2123	4	41.216	0.926404725	0.42	250	0.995901196	0.017624115
Titratable acidity	506	4	41.216	0.245206751	0.052	250	0.942127422	0.451054165
Titratable acidity	17475	4	42.068	0.379298482	0.188	250	0.95109602	0.206551965
Titratable acidity	17476	4	42.068	0.133036639	0.06	250	0.889566169	0.550081172
Titratable acidity	2126	4	42.068	0.427719529	0.362	250	0.958784605	0.164965611
Titratable acidity	2127	4	42.068	0.937538025	0.122	250	0.997330536	0.022954658
Titratable acidity	2822	4	42.068	0.109667505	0.442	250	0.868313149	-0.291246614
Titratable acidity	2824	4	42.068	0.103800373	0.358	250	0.868313149	-0.313071604
Titratable acidity	65	4	42.068	0.691351147	0.08	250	0.983618824	-0.136957834
Titratable acidity	11217	4	42.241	0.869988903	0.33	250	0.988985602	0.031583196
Titratable acidity	11218	4	42.241	0.589569289	0.18	250	0.979583786	0.128028027
Titratable acidity	11219	4	42.241	0.543815792	0.148	250	0.975890397	0.159005412
Titratable acidity	11220	4	42.241	0.733596139	0.168	250	0.983849395	0.08775894
Titratable acidity	11222	4	42.241	0.91197561	0.14	250	0.993541948	0.029685555
Titratable acidity	11223	4	42.241	0.721994207	0.19	250	0.983827496	-0.086286607
Titratable acidity	11225	4	42.241	0.114563167	0.28	250	0.868313149	-0.317078229
Titratable acidity	118	4	42.347	0.066043489	0.384	250	0.852160455	-0.345252579
[truncated: 74,530 more rows]
